# Supplementary material for: Targeting DNA Damage Response and Replication Stress in Pancreatic Cancer
Source: Gastroenterology. 2021 Jan;160(1):362–377.e13. doi: 10.1053/j.gastro.2020.09.043 (PMC8167930; doi:10.1053/j.gastro.2020.09.043)
Supplement: Supplementary Tables 1 to 5 [file mmc1.xlsx]

## Sheet: Supp Table 1 Clinical Data
Supplementary Table 1: Clinical Data of ICGC cohort
Rep_Stress_ID	ICGC_ID	Sex	Ethnicity	Age	seqtype	RNA_seq_set	Micro-array_set	L_O_F	D_F_S	Status	Grade	HistoSubtype	Tumour.Location	AJCC_7th_Staging	Smoker
1	ICGC_0001	M	White/Caucasian	59	Exome	#NULL!	1	17.4	12.9333	Deceased - Of Disease	1	PDAC-NOS	Head	IIA	Never Smoked
2	ICGC_0002	F	White/Caucasian	77	Genome	#NULL!	1	93	64	Deceased - Of Disease	2	IPMN with Invasion (Int)	Tail	IIB	Never Smoked
3	ICGC_0003	F	White/Caucasian	58	Exome	#NULL!	1	76	76	Alive - Without Disease	2	PDAC-NOS	Head	IIB	Never Smoked
4	ICGC_0004	F	White/Caucasian	78	Genome	#NULL!	1	61.8	55.3	Deceased - Of Disease	2	IPMN with Invasion	Head	IIA	Never Smoked
5	ICGC_0005	M	White/Caucasian	63	Genome	#NULL!	1	21.3667	12.3667	Deceased - Of Disease	3	PDAC-NOS	Tail	IIB	Stopped Smoking
6	ICGC_0006	F	White/Caucasian	49	Genome	1	1	73	17	Deceased - Of Disease	3	PDAC-NOS	Body	IA	Still Smoking
7	ICGC_0007	F	White/Caucasian	74	Genome	1	1	2	1.86667	Deceased - Of Other Cause	2	PDAC-NOS	Head	IIB	Never Smoked
8	ICGC_0008	M	White/Caucasian	72	Genome	#NULL!	1	40.3	24.1667	Deceased - Of Disease	2	IPMN with Invasion	Head	IIB	Stopped Smoking
9	ICGC_0009	M	White/Caucasian	34	Genome	1	1	13.3	3.83472	Deceased - Of Disease	4	PDA - Undifferentiated carcinoma with osteoclast like giant cells	Head	IIA	Never Smoked
10	ICGC_0010	M	Asian	55	Exome	#NULL!	1	16.2333	16.2333	Deceased - Of Other Cause	2	PDAC-NOS	Head	IIB	Stopped Smoking
11	ICGC_0011	M	White/Caucasian	62	Exome	#NULL!	1	80	80	Alive - Without Disease	1	PDAC-NOS	Head	IIA	Stopped Smoking
12	ICGC_0012	F	White/Caucasian	60	Exome	#NULL!	1	34	11	Deceased - Of Disease	2	PDAC-NOS	Head	IIB	Never Smoked
13	ICGC_0013	M	White/Caucasian	81	Exome	#NULL!	1	4.5	1.13333	Deceased - Of Disease	2	PDAC-NOS	Head	IIB	Never Smoked
14	ICGC_0014	F	White/Caucasian	47	Exome	#NULL!	1	39	7	Deceased - Of Disease	2	PDAC-NOS	Head	IIB	Never Smoked
15	ICGC_0015	M	Asian	65	Exome	#NULL!	1	10.5	9.76667	Deceased - Of Disease	2	PDAC-NOS	Head	IIB	Never Smoked
16	ICGC_0016	F	White/Caucasian	84	Genome	#NULL!	1	14	10.7333	Deceased - Of Disease	3	PDAC-NOS	Head	IV	Never Smoked
17	ICGC_0017	F	White/Caucasian	72	Exome	#NULL!	1	3	2	Deceased - Of Disease	3	PDAC-NOS	Head	IIB	Stopped Smoking
18	ICGC_0018	M	White/Caucasian	64	Exome	#NULL!	1	11.5	10.5	Deceased - Of Disease	2	PDAC-NOS	Body (Total)	IIA	Stopped Smoking
19	ICGC_0019	F	White/Caucasian	79	Exome	#NULL!	1	28.6	12.5667	Deceased - Of Disease	2	PDAC-NOS	Head	IIB	Never Smoked
20	ICGC_0020	M	White/Caucasian	57	Genome	1	1	40	13	Deceased - Of Disease	2	PDAC-NOS	Head	IIB	Stopped Smoking
21	ICGC_0021	M	White/Caucasian	60	Genome	1	1	23.8333	12.6667	Deceased - Of Disease	3	PDAC-NOS	Head	IIB	Stopped Smoking
22	ICGC_0022	F	White/Caucasian	87	Exome	#NULL!	1	1.2	1.2	Deceased - Of Other Cause	3	PDAC-NOS	Body	IIA	Stopped Smoking
23	ICGC_0023	M	White/Caucasian	49	Exome	#NULL!	1	31.4	23	Deceased - Of Disease	2	PDAC-NOS	Head	IIB	Still Smoking
24	ICGC_0024	M	White/Caucasian	69	Exome	#NULL!	1	81	#NULL!	Alive - Without Disease	2	PDAC-NOS	Head	IIB	Stopped Smoking
25	ICGC_0025	M	White/Caucasian	69	Genome	1	1	11.6	4.63333	Deceased - Of Disease	3	PDAC-NOS	Head	IIB	Never Smoked
26	ICGC_0026	F	White/Caucasian	69	Genome	1	1	8.66667	7.43472	Deceased - Of Disease	3	PDAC (some Squamoid Diff)	Head	IIB	Stopped Smoking
27	ICGC_0027	M	White/Caucasian	64	Exome	#NULL!	1	13.6333	6.30139	Deceased - Of Disease	2	PDAC-NOS	Body	IIB	Stopped Smoking
28	ICGC_0028	F	White/Caucasian	55	Exome	#NULL!	1	17	16	Deceased - Of Disease	2	PDAC-NOS	Head	IIB	Stopped Smoking
29	ICGC_0029	F	White/Caucasian	79	Genome	#NULL!	1	11	6	Deceased - Of Disease	3	PDAC-NOS	Head	IV	Never Smoked
30	ICGC_0030	F	White/Caucasian	79	Exome	#NULL!	1	6.53333	#NULL!	Deceased - Of Disease	3	PDAC-NOS	Head	IIB	Never Smoked
31	ICGC_0031	F	White/Caucasian	61	Genome	1	1	35.9	13.8333	Deceased - Of Disease	2	PDAC-NOS	Head	IIB	Stopped Smoking
32	ICGC_0032	F	White/Caucasian	66	Genome	#NULL!	1	27	20	Deceased - Of Disease	2	PDAC-NOS	Head	IIB	Never Smoked
33	ICGC_0033	M	White/Caucasian	51	Genome	1	1	25	11	Deceased - Of Disease	3	PDAC-NOS	Head	IIB	Stopped Smoking
34	ICGC_0034	F	White/Caucasian	78	Genome	#NULL!	1	3.06667	3.06667	Deceased - Of Other Cause	2	PDAC-NOS	Tail	IV	Never Smoked
35	ICGC_0035	F	White/Caucasian	77	Genome	#NULL!	1	77	77	Alive - Without Disease	2	IPMN with Invasion (PB)	Head	IIB	Never Smoked
36	ICGC_0036	M	White/Caucasian	64	Genome	#NULL!	1	79	8	Alive - Without Disease (remission)	3	PDAC-NOS	Head	IB	Never Smoked
37	ICGC_0037	M	White/Caucasian	78	Genome	1	1	5.13333	3.2	Deceased - Of Disease	2	PDA - Adenosquamous carcinoma	Body	IIB	Never Smoked
38	ICGC_0038	M	White/Caucasian	57	Exome	#NULL!	1	6.6	6.5	Deceased - Of Disease	2	PDAC-NOS (?IPMN Ca)	Head	IIB	Still Smoking
39	ICGC_0039	M	White/Caucasian	67	Exome	#NULL!	1	10.4333	8.3	Deceased - Of Disease	3	PDAC-NOS	Head	IIB	Never Smoked
40	ICGC_0040	M	White/Caucasian	77	Genome	#NULL!	1	10.1333	9.23333	Deceased - Of Disease	2	PDAC-NOS	Head	IIB	Still Smoking
41	ICGC_0041	M	White/Caucasian	74	Exome	#NULL!	1	67	62	Deceased - Of Disease	2	PDAC-NOS	Head	IIB	Never Smoked
42	ICGC_0042	M	White/Caucasian	68	Genome	#NULL!	1	18.3667	16.8681	Deceased - Of Disease	3	PDAC-NOS	Head	IIB	Stopped Smoking
43	ICGC_0043	M	White/Caucasian	52	Exome	#NULL!	1	23.9	12.1667	Deceased - Of Disease	2	PDAC-NOS	Head	IIB	Never Smoked
44	ICGC_0044	F	White/Caucasian	72	Exome	#NULL!	1	76	76	Alive - Without Disease	2	PDAC-NOS	Head	IIB	Stopped Smoking
45	ICGC_0046	M	Asian	72	Exome	#NULL!	1	7.8	6.73194	Deceased - Of Disease	2	PDAC-NOS	Body	IB	Never Smoked
46	ICGC_0047	M	White/Caucasian	71	Exome	#NULL!	1	72	72	Alive - Without Disease	2	IPMN with Invasion (PB)	Head	IIB	Never Smoked
47	ICGC_0048	F	White/Caucasian	65	Genome	1	1	67	67	Alive - Without Disease	2	PDAC-NOS	Head	IIA	Never Smoked
48	ICGC_0049	M	White/Caucasian	83	Exome	#NULL!	1	17.2	14.9333	Deceased - Of Disease	3	PDAC-NOS	Head	IIB	Stopped Smoking
49	ICGC_0050	M	White/Caucasian	78	Genome	#NULL!	1	60	36.5	Deceased - Of Disease	1	PDAC-NOS (? IPMN Ca)	Head	IIB	Never Smoked
50	ICGC_0051	M	White/Caucasian	66	Genome	1	1	19	9	Deceased - Of Disease	3	PDA - Adenosquamous carcinoma	Head	IIB	Never Smoked
51	ICGC_0052	M	White/Caucasian	76	Genome	1	#NULL!	72	72	Alive - Without Disease	2	PDAC-NOS (? IPMN Ca)	Head	IIA	Never Smoked
52	ICGC_0053	F	White/Caucasian	73	Genome	1	1	20.3333	14.9333	Deceased - Of Disease	2	PDAC-NOS	Head	IV	Stopped Smoking
53	ICGC_0054	F	White/Caucasian	72	Genome	1	1	2.9	2.13333	Deceased - Of Disease	3	PDA - Adenosquamous carcinoma	Tail	IIA	Stopped Smoking
54	ICGC_0055	M	White/Caucasian	61	Genome	1	1	13.8333	3.46528	Deceased - Of Disease	3	PDAC-Clear Cell	Tail	IIB	Never Smoked
55	ICGC_0056	F	White/Caucasian	61	Exome	#NULL!	1	56	19	Deceased - Of Disease	2	PDAC-NOS	Head	IIB	Stopped Smoking
56	ICGC_0057	M	White/Caucasian	64	Exome	#NULL!	1	12.1	2.26528	Deceased - Of Disease	2	PDAC-NOS	Head	IIB	Never Smoked
57	ICGC_0058	F	White/Caucasian	59	Exome	#NULL!	1	9.33333	7.6	Deceased - Of Disease	3	PDAC-NOS	Head	IIB	Still Smoking
58	ICGC_0059	M	White/Caucasian	68	Genome	1	1	50	34	Deceased - Of Disease	2	PDAC-NOS	Head	IIB	Stopped Smoking
59	ICGC_0060	M	White/Caucasian	47	Exome	#NULL!	1	39	6.5	Deceased - Of Disease	3	IPMN with Invasion (PB)	Head	IIB	Stopped Smoking
60	ICGC_0061	F	White/Caucasian	56	Genome	1	1	32	6.00139	Deceased - Of Disease	4	PDA - Undifferentiated carcinoma (some multinucleated but not osteoclast)	Head	IIB	Never Smoked
61	ICGC_0062	M	White/Caucasian	70	Genome	#NULL!	1	0.0333333	0.0333333	Deceased - Of Other Cause	2	PDAC-NOS	Head	IIB	Never Smoked
62	ICGC_0063	M	White/Caucasian	54	Genome	1	1	67	67	Alive - Without Disease	2	IPMN with Invasion (Int)	Head	IA	Stopped Smoking
63	ICGC_0064	M	White/Caucasian	78	Exome	#NULL!	1	14.4667	14.0333	Deceased - Of Disease	2	PDAC-NOS	Head	IIA	Never Smoked
64	ICGC_0065	M	White/Caucasian	63	Exome	#NULL!	1	4.23333	#NULL!	Deceased - Of Disease	3	PDAC-NOS	Head	IIB	Stopped Smoking
65	ICGC_0066	M	White/Caucasian	58	Genome	1	1	10.3667	5.23472	Deceased - Of Disease	2	PDAC-NOS	Head	IIB	Never Smoked
66	ICGC_0067	M	White/Caucasian	64	Genome	1	1	16	12	Deceased - Of Disease	3	PDAC-NOS	Head	IIB	Never Smoked
67	ICGC_0069	F	White/Caucasian	63	Genome	#NULL!	1	37.5	23	Deceased - Of Disease	2	PDAC-NOS	Head	IIB	Never Smoked
68	ICGC_0071	F	Black/African	72	Exome	#NULL!	1	16	13	Deceased - Of Disease	3	PDA - Mucinous Non-cystic carcinoma	Head	IIB	Never Smoked
69	ICGC_0075	F	White/Caucasian	76	Genome	1	1	15.8667	10.7	Deceased - Of Disease	2	PDAC-NOS	Head	IIB	Never Smoked
70	ICGC_0077	F	White/Caucasian	63	Genome	#NULL!	1	18.3	9.9	Deceased - Of Disease	3	PDAC-NOS	Head	IIB	Never Smoked
71	ICGC_0079	M	White/Caucasian	68	Exome	#NULL!	1	24	14	Deceased - Of Disease	2	PDAC-NOS	Head	IIB	Stopped Smoking
72	ICGC_0087	M	White/Caucasian	70	Genome	1	1	12.0333	7.93194	Deceased - Of Disease	2	PDAC-NOS	Head	IIB	Stopped Smoking
73	ICGC_0088	M	Asian	71	Genome	1	1	49	16.3667	Deceased - Of Disease	2	PDA - Mucinous Non-cystic carcinoma	Tail	IIA	Never Smoked
74	ICGC_0090	F	White/Caucasian	72	Exome	#NULL!	1	0.2	0.2	Deceased - Of Other Cause	2	PDAC-NOS	Head	IIA	Never Smoked
75	ICGC_0091	M	White/Caucasian	72	Exome	#NULL!	1	0.266667	0.266667	Deceased - Of Other Cause	3	PDAC-NOS	Head	IIB	Stopped Smoking
76	ICGC_0092	M	White/Caucasian	71	Exome	#NULL!	1	73	73	Alive - Without Disease	2	PDAC-NOS	Head	IIB	Stopped Smoking
77	ICGC_0093	M	Asian	78	Exome	#NULL!	1	4.16667	1.2	Deceased - Of Disease	2	PDAC-NOS	Head	IIB	Still Smoking
78	ICGC_0094	F	Unknown	50	Exome	#NULL!	1	7.76667	3.43333	Deceased - Of Disease	3	PDA - Adenosquamous carcinoma	Tail	IB	NA
79	ICGC_0095	M	White/Caucasian	62	Exome	#NULL!	1	10.6667	3.43194	Deceased - Of Disease	2	PDAC-NOS	Head	IIB	Still Smoking
80	ICGC_0096	M	White/Caucasian	78	Exome	#NULL!	1	4.73333	3.86528	Deceased - Of Disease	3	PDAC-NOS	Head	IIB	Never Smoked
81	ICGC_0097	M	White/Caucasian	64	Exome	#NULL!	1	1	1	Deceased - Of Other Cause	2	PDAC-NOS	Head	IIB	Never Smoked
82	ICGC_0099	F	White/Caucasian	80	Genome	1	1	0.266667	0.266667	Deceased - Of Other Cause	3	PDAC-NOS	Head	IIA	Never Smoked
83	ICGC_0101	F	White/Caucasian	70	Exome	#NULL!	1	52	#NULL!	Deceased - Of Disease	2	PDAC-NOS	Head	IIB	Stopped Smoking
84	ICGC_0102	M	White/Caucasian	66	Exome	#NULL!	1	25	10	Deceased - Of Disease	2	PDAC-NOS	Head	IIA	Stopped Smoking
85	ICGC_0103	F	White/Caucasian	78	Genome	1	1	35.8	25.6333	Deceased - Of Disease	2	PDAC-NOS	Tail	IIB	Stopped Smoking
86	ICGC_0104	M	White/Caucasian	60	Exome	#NULL!	1	21.5	18.8	Deceased - Of Disease	3	PDAC-NOS	Body (Total)	III	Stopped Smoking
87	ICGC_0105	M	White/Caucasian	88	Genome	1	1	14.3333	11.4	Deceased - Of Disease	2	IPMN with Invasion	Head	IIA	Never Smoked
88	ICGC_0106	M	Unknown	68	Exome	#NULL!	1	7.43333	2.2	Deceased - Of Disease	3	PDAC-NOS	Head	IIB	Never Smoked
89	ICGC_0107	M	Unknown	59	Exome	#NULL!	1	18.7667	#NULL!	Deceased - Of Disease	3	PDAC-NOS	Head	IIB	Stopped Smoking
90	ICGC_0108	M	Unknown	72	Genome	1	1	14.1	#NULL!	Deceased - Of Unknown Cause	3	PDAC-NOS	Head	IIB	NA
91	ICGC_0109	M	White/Caucasian	70	Genome	1	1	30	17.7	Deceased - Of Disease	3	PDAC-NOS	Head	IIA	Still Smoking
92	ICGC_0110	M	White/Caucasian	44	Exome	#NULL!	1	4.66667	4.20139	Deceased - Of Disease	2	PDAC-NOS	Head	IIB	Stopped Smoking
93	ICGC_0111	M	White/Caucasian	63	Exome	#NULL!	1	33.9	16.9	Deceased - Of Other Cause	3	PDAC-NOS	Head	IIB	Still Smoking
94	ICGC_0112	M	White/Caucasian	51	Exome	#NULL!	1	11.4	5.76806	Deceased - Of Disease	2	PDA - Adenosquamous carcinoma	Head	IIA	Still Smoking
95	ICGC_0114	F	White/Caucasian	65	Genome	1	1	16.6333	2.8	Deceased - Of Disease	2	PDAC-NOS	Head	IIB	Stopped Smoking
96	ICGC_0115	F	White/Caucasian	70	Genome	1	1	26.5333	7.43472	Deceased - Of Disease	2	PDAC-NOS	Head	IIB	Stopped Smoking
97	ICGC_0116	F	White/Caucasian	67	Genome	#NULL!	1	14.8667	11.6	Deceased - Of Disease	2	PDAC-NOS	Head	IIB	Stopped Smoking
98	ICGC_0118	F	White/Caucasian	65	Genome	#NULL!	1	15	11.3333	Deceased - Of Disease	2	PDAC-NOS	Head	IIB	Never Smoked
99	ICGC_0119	M	White/Caucasian	36	Genome	#NULL!	1	11.2	9.5	Deceased - Of Disease	2	PDAC-NOS	Tail	IIB	Still Smoking
100	ICGC_0124	M	White/Caucasian	79	Genome	1	1	5.2	4	Deceased - Of Disease	2	PDAC-NOS	Head	IIB	Stopped Smoking
101	ICGC_0125	F	White/Caucasian	63	Exome	#NULL!	1	8.4	4.9	Deceased - Of Disease	2	IPMN with Invasion	Head	IB	Never Smoked
102	ICGC_0134	M	White/Caucasian	81	Genome	1	1	2	1	Deceased - Of Disease	3	PDA - Adenosquamous carcinoma	Tail	IIB	Stopped Smoking
103	ICGC_0135	F	Asian	62	Genome	1	1	61	61	Alive - Without Disease	2	PDAC-NOS	Head	IIA	Never Smoked
104	ICGC_0136	M	White/Caucasian	71	Exome	#NULL!	1	33	23.2	Deceased - Of Disease	1	PDAC-NOS	Head	IIB	Stopped Smoking
105	ICGC_0139	M	White/Caucasian	70	Genome	1	1	59	56	Alive - With Disease	2	PDAC-NOS	Head	IIB	Never Smoked
106	ICGC_0140	F	White/Caucasian	76	Genome	1	1	54	49	Deceased - Of Disease	2	IPMN with Invasion (PB)	Head	IIA	Never Smoked
107	ICGC_0141	F	White/Caucasian	75	Genome	1	#NULL!	12.9333	9.66667	Deceased - Of Disease	2	PDAC-NOS	Body	IIA	Never Smoked
108	ICGC_0143	F	White/Caucasian	68	Genome	1	1	61	61	Alive - Without Disease	2	PDAC-NOS (some signet ring)	Head (Total)	IIA	Never Smoked
109	ICGC_0144	M	White/Caucasian	64	Genome	1	1	59	59	Alive - Without Disease	2	PDAC-NOS (int diff ?Amp Ca)	Head	IIA	Stopped Smoking
110	ICGC_0146	M	White/Caucasian	52	Genome	1	1	58	58	Alive - Without Disease	3	PDAC-NOS	Head	IB	Never Smoked
111	ICGC_0147	M	White/Caucasian	71	Exome	#NULL!	1	15	10.7	Deceased - Of Disease	2	PDAC-NOS	Body	IIB	Never Smoked
112	ICGC_0149	F	White/Caucasian	70	Genome	1	1	33.3	15.1	Deceased - Of Disease	2	IPMN with Invasion	Head	IIA	0
113	ICGC_0150	M	White/Caucasian	61	Genome	1	1	57	57	Alive - Without Disease	2	IPMN with Invasion (Int)	Head	IIA	Never Smoked
114	ICGC_0152	F	White/Caucasian	76	Genome	#NULL!	1	23	12.2	Deceased - Of Disease	3	PDAC-NOS	Head	IIB	Stopped Smoking
115	ICGC_0153	F	White/Caucasian	83	Genome	1	1	13.7333	7.5	Deceased - Of Disease	2	PDAC-NOS	Head	IIB	Stopped Smoking
116	ICGC_0154	F	White/Caucasian	63	Genome	#NULL!	1	42	11.6014	Deceased - Of Disease	2	PDAC-NOS	Head	IIB	Never Smoked
117	ICGC_0157	F	White/Caucasian	62	Exome	#NULL!	1	50	48	Alive - With Disease	2	PDAC-NOS	Head	IIA	Stopped Smoking
118	ICGC_0159	F	White/Caucasian	43	Exome	#NULL!	1	39	39	Alive - Without Disease	2	PDA - Adenosquamous carcinoma	Head	IIB	Stopped Smoking
119	ICGC_0162	F	White/Caucasian	65	Exome	#NULL!	1	18.4333	18.4333	Alive - Without Disease	1	PDAC-NOS	Head	IIB	Still Smoking
120	ICGC_0164	F	White/Caucasian	55	Exome	#NULL!	1	16.8667	#NULL!	Deceased - Of Disease	1	PDAC-NOS	Head	IIB	Never Smoked
121	ICGC_0165	M	White/Caucasian	61	Exome	#NULL!	1	20.2	16.8	Deceased - Of Disease	3	PDAC-NOS	Head	IIB	Stopped Smoking
122	ICGC_0167	F	White/Caucasian	66	Exome	#NULL!	1	35	33.6	Alive - With Disease	2	PDAC-NOS	Head	IIB	Never Smoked
123	ICGC_0169	F	White/Caucasian	77	Genome	1	1	28	15.2014	Alive - With Disease	3	PDAC-NOS	Head	IIB	Stopped Smoking
124	ICGC_0170	F	White/Caucasian	68	Exome	#NULL!	1	25	8.7	Alive - With Disease	3	PDAC-NOS	Head	IIB	Stopped Smoking
125	ICGC_0173	M	White/Caucasian	55	Exome	#NULL!	1	15.9333	5.86806	Deceased - Of Disease	2	PDAC-NOS	Tail	IIB	Still Smoking
126	ICGC_0175	F	Black/African	78	Exome	#NULL!	1	4.4	1.6	Deceased - Of Disease	2	PDAC-NOS	Head	IIA	Never Smoked
127	ICGC_0178	M	White/Caucasian	66	Exome	#NULL!	1	10.1667	4.16667	Deceased - Of Disease	4	PDAC-NOS (sarcomatoid de-differentiation)	Head	IIB	Stopped Smoking
128	ICGC_0180	F	White/Caucasian	52	Exome	#NULL!	1	29	8.43472	Deceased - Of Disease	2	PDAC-NOS	Head	IIB	Stopped Smoking
129	ICGC_0185	F	Black/African	61	Genome	1	1	43	27.5	Deceased - Of Disease	2	PDAC-NOS	Head	IIB	Still Smoking
130	ICGC_0187	F	White/Caucasian	52	Exome	#NULL!	1	53	53	Alive - Without Disease	2	PDAC-NOS	Head	IIA	NA
131	ICGC_0188	M	Asian	72	Genome	1	1	7.8	1.63333	Deceased - Of Disease	3	PDAC-NOS	Body	IIB	Stopped Smoking
132	ICGC_0190	M	Black/African	67	Exome	#NULL!	1	3.76667	1.6	Deceased - Of Disease	3	PDAC-NOS	Head	IIB	Stopped Smoking
133	ICGC_0192	M	White/Caucasian	75	Genome	1	1	3.3	1.4	Deceased - Of Disease	2	PDAC-NOS	Tail	IIA	Never Smoked
134	ICGC_0194	F	White/Caucasian	57	Exome	#NULL!	1	10	2	Deceased - Of Disease	2	PDAC-NOS	Head	IIB	Stopped Smoking
135	ICGC_0197	F	White/Caucasian	72	Exome	#NULL!	1	52	52	Alive - Without Disease	2	PDAC-NOS	Tail	IIB	Stopped Smoking
136	ICGC_0199	M	White/Caucasian	77	Genome	1	1	17.7	14.3347	Deceased - Of Disease	3	PDAC-NOS	Head	IIB	Never Smoked
137	ICGC_0201	F	White/Caucasian	72	Genome	1	1	23.3	11.6333	Deceased - Of Disease	2	PDAC-NOS	Head	IIB	Stopped Smoking
138	ICGC_0202	M	White/Caucasian	46	Exome	#NULL!	1	53	53	Alive - Without Disease	3	PDAC-NOS	Head	IIA	Stopped Smoking
139	ICGC_0203	F	Asian	68	Exome	#NULL!	1	52	11.3667	Alive - With Disease	2	PDAC-NOS	Head	IIB	Never Smoked
140	ICGC_0205	M	White/Caucasian	59	Genome	1	1	9.36667	#NULL!	Deceased - Of Disease	2	PDAC-NOS	Tail	IB	Stopped Smoking
141	ICGC_0206	F	White/Caucasian	90	Genome	1	1	3.63333	1.8	Deceased - Of Disease	3	PDAC-NOS	Tail	IIB	Never Smoked
142	ICGC_0207	M	White/Caucasian	80	Genome	1	1	6.83333	#NULL!	Deceased - Of Disease	2	PDAC-NOS	Head	IB	Stopped Smoking
143	ICGC_0208	M	White/Caucasian	55	Exome	#NULL!	1	16.8667	#NULL!	Deceased - Of Other Cause	3	PDAC-NOS	Body	IIB	NA
144	ICGC_0209	F	White/Caucasian	68	Exome	#NULL!	1	17.4333	4.06667	Deceased - Of Disease	2	PDAC-NOS	Head	IA	Still Smoking
145	ICGC_0210	M	White/Caucasian	71	Exome	#NULL!	1	3.76667	#NULL!	Deceased - Of Disease	3	PDAC-NOS	Head	IIB	Never Smoked
146	ICGC_0212	M	Asian	57	Genome	1	1	19.8	12.9	Deceased - Of Disease	2	PDAC-NOS	Head	IIB	Occasional Smoker
147	ICGC_0214	F	White/Caucasian	82	Genome	1	1	13.2	4	Deceased - Of Disease	3	PDAC-NOS	Head	IIB	NA
148	ICGC_0215	F	White/Caucasian	79	Genome	1	#NULL!	23.7	11.5	Deceased - Of Disease	2	PDAC-NOS	Tail	IIA	Stopped Smoking
149	ICGC_0216	F	White/Caucasian	83	Exome	#NULL!	1	44	19.7	Deceased - Of Disease	2	PDAC-NOS	Head	IIB	Never Smoked
150	ICGC_0217	F	White/Caucasian	70	Genome	#NULL!	1	44	44	Alive - Without Disease	2	PDAC-NOS	Head	IIB	Never Smoked
151	ICGC_0219	F	White/Caucasian	47	Exome	#NULL!	1	32	32	Alive - Without Disease	4	PDA - Undifferentiated carcinoma with spindling and osteoclast like giant cells	Tail	IA	Still Smoking
152	ICGC_0223	F	White/Caucasian	83	Genome	1	1	7.33333	4.7	Deceased - Of Disease	2	PDAC-NOS	Head	IIB	NA
153	ICGC_0224	F	Asian	68	Genome	1	1	36	33	Alive - With Disease	2	IPMN with Invasion (Gas)	Body	IA	NA
154	ICGC_0225	M	White/Caucasian	73	Genome	#NULL!	1	28	20	Deceased - Of Disease	2	PDAC-NOS	Head	IIB	Stopped Smoking
155	ICGC_0226	M	White/Caucasian	58	Exome	#NULL!	1	47	47	Alive - Without Disease	2	PDAC-NOS	Head	IIB	Never Smoked
156	ICGC_0227	F	White/Caucasian	49	Genome	1	1	9.5	2.4	Deceased - Of Disease	3	PDAC-NOS	Head	IIB	Still Smoking
157	ICGC_0229	M	White/Caucasian	73	Exome	#NULL!	1	13.5	3.4	Deceased - Of Disease	3	PDAC-NOS	Head	IIB	Stopped Smoking
158	ICGC_0230	M	White/Caucasian	37	Genome	1	1	8	3	Deceased - Of Disease	2	PDAC-NOS	Head	IIB	Still Smoking
159	ICGC_0234	F	White/Caucasian	63	Exome	#NULL!	1	40	22	Deceased - Of Disease	1	PDAC-NOS	Head	IIA	Occasional Smoker
160	ICGC_0235	F	Black/African, White/Caucasian	64	Genome	1	1	17.6	11.2	Deceased - Of Disease	2	IPMN with Invasion	Tail	IV	Never Smoked
161	ICGC_0236	M	White/Caucasian	76	Exome	#NULL!	1	15	13	Deceased - Of Disease	2	PDAC-NOS	Head	IB	Stopped Smoking
162	ICGC_0238	M	White/Caucasian	50	Exome	#NULL!	1	9	8	Deceased - Of Disease	2	PDA - Mucinous Non-cystic carcinoma	Head	IIB	Never Smoked
163	ICGC_0295	M	White/Caucasian	60	Genome	1	1	34	34	Alive - Without Disease	2	PDAC-NOS	Head	IIB	Stopped Smoking
164	ICGC_0296	M	White/Caucasian	75	Genome	1	1	36	36	Alive - Without Disease	3	PDAC-NOS	Head	IIA	Stopped Smoking
165	ICGC_0300	F	White/Caucasian	72	Genome	1	1	46	46	Alive - Without Disease	1	PDAC-NOS	Head	IIA	Never Smoked
166	ICGC_0301	M	Asian	68	Genome	1	1	29	#NULL!	Alive - Without Disease	2	PDAC-NOS	Head	IIB	Never Smoked
167	ICGC_0302	M	White/Caucasian	65	Exome	#NULL!	1	31	13.9	Deceased - Of Disease	2	PDAC-NOS	Head	IIB	Never Smoked
168	ICGC_0303	F	White/Caucasian	78	Genome	1	1	6.7	2.8	Deceased - Of Disease	2	IPMN with Invasion	Head	IV	0
169	ICGC_0304	F	White/Caucasian	67	Genome	1	1	51	40	Alive - With Disease	2	PDAC-NOS	Head	IIB	Stopped Smoking
170	ICGC_0305	M	White/Caucasian	73	Exome	#NULL!	1	36	36	Alive - Without Disease	3	PDAC-NOS	Head	IIB	Still Smoking
171	ICGC_0307	M	White/Caucasian	76	Exome	#NULL!	1	20.3333	#NULL!	Deceased - Of Disease	2	PDAC-NOS	Head	IIB	Never Smoked
172	ICGC_0308	M	White/Caucasian	60	Exome	#NULL!	1	22	16.3	Deceased - Of Disease	2	PDAC-NOS	Head	IIB	Stopped Smoking
173	ICGC_0309	F	White/Caucasian	74	Genome	1	1	9.8	8.1	Deceased - Of Disease	2	IPMN with Invasion	Head	IIA	Never Smoked
174	ICGC_0310	M	White/Caucasian	64	Exome	#NULL!	1	15	10.5	Deceased - Of Disease	2	PDAC-NOS	Head	IIB	Never Smoked
175	ICGC_0311	M	White/Caucasian	78	Exome	#NULL!	1	27	9.4	Deceased - Of Disease	2	PDAC-NOS	Head	IIB	NA
176	ICGC_0312	M	White/Caucasian	56	Genome	1	1	14.1	9.6	Deceased - Of Disease	2	PDAC-NOS	Tail	IIB	Still Smoking
177	ICGC_0313	F	White/Caucasian	77	Genome	1	1	43	43	Alive - Without Disease	3	PDA - Adenosquamous carcinoma	Head	IV	Stopped Smoking
178	ICGC_0314	F	White/Caucasian	79	Exome	#NULL!	1	0.333333	0.333333	Deceased - Of Other Cause	3	PDAC-NOS	Head	IIB	Stopped Smoking
179	ICGC_0315	F	Asian	58	Genome	1	#NULL!	#NULL!	#NULL!	NA	#NULL!	PDAC-NOS	Head	III	0
180	ICGC_0317	M	White/Caucasian	90	Exome	#NULL!	1	6.36667	#NULL!	Deceased - Of Disease	2	PDAC-NOS	Head	IIB	Stopped Smoking
181	ICGC_0319	M	White/Caucasian	64	Exome	#NULL!	1	19	0.9	Deceased - Of Disease	3	PDA - Adenosquamous carcinoma	Tail	IIB	Stopped Smoking
182	ICGC_0321	M	White/Caucasian	64	Genome	1	1	38	38	Alive - Without Disease	3	PDAC-NOS	Head	IB	Still Smoking
183	ICGC_0323	F	White/Caucasian	45	Exome	#NULL!	1	11.9	3.9	Deceased - Of Disease	3	PDAC-NOS	Head	IIB	Never Smoked
184	ICGC_0326	F	White/Caucasian	86	Genome	1	1	8	5	Deceased - Of Disease	2	PDAC-NOS	Tail	IIA	Never Smoked
185	ICGC_0336	F	White/Caucasian	72	Exome	#NULL!	1	14.9	#NULL!	Deceased - Of Disease	3	PDAC-NOS	Head	IIB	Never Smoked
186	ICGC_0337	M	White/Caucasian	45	Exome	#NULL!	1	13.8	11.2	Deceased - Of Disease	1	PDAC-NOS	Head	IIB	Still Smoking
187	ICGC_0338	M	White/Caucasian	71	Genome	1	1	20.7	15	Deceased - Of Disease	2	Acinar Cell Carcinoma	Tail	IIB	Stopped Smoking
188	ICGC_0339	M	White/Caucasian	75	Exome	#NULL!	1	19.3	11.5667	Deceased - Of Disease	2	PDAC-NOS	Head	IIB	Stopped Smoking
189	ICGC_0340	F	White/Caucasian	78	Exome	#NULL!	1	10.2333	8.00139	Deceased - Of Disease	3	PDAC-NOS	Head	IIB	Stopped Smoking
190	ICGC_0341	M	White/Caucasian	65	Exome	#NULL!	1	30	24.6	Deceased - Of Disease	3	PDAC-NOS	Head	IIB	Still Smoking
191	ICGC_0343	F	White/Caucasian	61	Exome	#NULL!	1	23.7	13.9	Deceased - Of Disease	3	IPMN with Invasion	Head	IIB	Never Smoked
192	ICGC_0346	M	Unknown	64	Genome	#NULL!	1	25.9	#NULL!	Deceased - Of Unknown Cause	3	PDAC-NOS	Head	IIB	Stopped Smoking
193	ICGC_0349	F	White/Caucasian	83	Exome	#NULL!	1	3.56667	#NULL!	Deceased - Of Disease	2	PDAC-NOS	Head	IIB	Stopped Smoking
194	ICGC_0350	M	White/Caucasian	61	Exome	#NULL!	1	5.16667	#NULL!	Deceased - Of Disease	3	PDA - Adenosquamous carcinoma	Tail	IB	Still Smoking
195	ICGC_0352	F	White/Caucasian	76	Exome	#NULL!	1	29	29	Alive - Without Disease	3	PDAC-NOS	Head	IIB	Stopped Smoking
196	ICGC_0354	M	White/Caucasian	49		1	#NULL!	5.6	#NULL!	Deceased - Of Disease	3	PDAC-NOS	Head	IV	NA
197	ICGC_0360	M	White/Caucasian	68	Exome	#NULL!	1	23	14.5	Deceased - Of Disease	2	PDAC-Clear Cell	Head	IIB	NA
198	ICGC_0361	M	White/Caucasian	55	Exome	#NULL!	1	20	8	Deceased - Of Disease	1	PDAC-NOS	Head	IIB	NA
199	ICGC_0362	F	Asian	59	Exome	#NULL!	1	13	9	Deceased - Of Disease	2	PDAC-NOS	Tail	IV	NA
200	ICGC_0363	F	White/Caucasian	65	Exome	#NULL!	1	39	39	Alive - Without Disease	2	PDAC-NOS	Head	IIB	NA
201	ICGC_0364	F	White/Caucasian	76	Genome	#NULL!	1	13	8	Deceased - Of DIsease	2	PDAC-NOS	Body	IIB	NA
202	ICGC_0365	M	White/Caucasian	50	Genome	1	1	22	22	Deceased - Of Disease	2	PDAC-NOS	Head	IIB	Never Smoked
203	ICGC_0391	M	White/Caucasian	64	Genome	1	1	15.8	11.2	Deceased - Of Disease	3	Acinar Cell Carcinoma	Head	IIB	Never Smoked
204	ICGC_0392	M	Unknown	50	Genome	1	1	10.9	0.6	Deceased - Of Disease	3	PDAC-NOS	Head	IIB	NA
205	ICGC_0393	M	White/Caucasian	60	Genome	1	1	2.8	2.8	Alive - Without Disease	3	PDA - Adenosquamous carcinoma	Head	IB	Stopped Smoking
206	ICGC_0394	M	Unknown	62	Exome	#NULL!	1	4.4	1.8	Deceased - Of Disease	2	PDAC-NOS	Head	IIB	Stopped Smoking
207	ICGC_0395	F	White/Caucasian	68	Genome	1	1	9	9	Deceased - Of Disease	#NULL!	IPMN with Invasion	Head (Total)	IA	Never Smoked
208	ICGC_0396	M	White/Caucasian	53	Exome	#NULL!	1	34	34	Alive - WIth Disease	1	PDAC-NOS	Head	IIB	Never Smoked
209	ICGC_0398	M	Asian	66	Exome	#NULL!	1	47	40.9	Alive - With Disease	2	PDAC-NOS	Head	IIB	NA
210	ICGC_0402	M	White/Caucasian	79	Exome	#NULL!	1	10.1	10.1	Alive - Without Disease	2	PDAC-NOS	Head	IIB	Still Smoking
211	ICGC_0403	M	White/Caucasian	76	Exome	#NULL!	1	12.8333	8.23472	Deceased - Of Disease	2	PDAC-NOS	Tail	IIB	Stopped Smoking
212	ICGC_0404	F	White/Caucasian	57	Exome	#NULL!	1	0.633333	0.633333	Deceased - Of Other Cause	2	IPMN with Invasion (Int)	Body	IIB	Never Smoked
213	ICGC_0405	F	White/Caucasian	65	Exome	#NULL!	1	25	12	Deceased - Of Disease	2	PDAC-NOS	Head	IIB	Stopped Smoking
214	ICGC_0406	F	White/Caucasian	46	Genome	1	1	42	42	Alive - Without Disease	2	PDAC-NOS	Head	IIA	Stopped Smoking
215	ICGC_0407	F	White/Caucasian	68	Exome	#NULL!	1	18	9.6	Deceased - Of Disease	2	PDAC-NOS	Head	IIB	NA
216	ICGC_0408	F	White/Caucasian	62	Exome	#NULL!	1	42	42	Alive - Without Disease	2	PDAC-NOS	Head	IIB	Stopped Smoking
217	ICGC_0412	F	White/Caucasian	77	Genome	1	1	26	26	Alive - Without Disease	2	PDAC-NOS	Head	IIB	0
218	ICGC_0414	F	White/Caucasian	86	Exome	#NULL!	1	24	24	Alive - Without Disease	2	PDAC-NOS	Head	IIB	NA
219	ICGC_0415	F	Asian, White/Caucasian	55	Genome	1	1	25	25	Alive - Without Disease	2	PDAC-NOS	Head (Total)	IIB	Stopped Smoking
220	ICGC_0416	F	Unknown	83	Exome	#NULL!	1	14	3.2	Deceased - Of Disease	3	IPMN with Invasion	Tail	IIB	Stopped Smoking
221	ICGC_0417	M	Asian	65	Genome	1	1	17	9.2	Deceased - Of Disease	2	PDAC-NOS	Head	IIA	Never Smoked
222	ICGC_0418	F	Asian	57	Exome	#NULL!	1	23	5.6	Deceased - Of DIsease	2	PDAC-NOS	Head	IIB	Stopped Smoking
223	ICGC_0419	F	White/Caucasian	67	Genome	1	1	14	1.5	Deceased - Of DIsease	2	IPMN with Invasion	Head	IIB	Never Smoked
224	ICGC_0420	M	White/Caucasian	74	Genome	1	1	6.5	1.9	Deceased - Of Disease	3	PDAC-NOS	Head	IIB	Still Smoking
225	ICGC_0422	F	White/Caucasian	56	Exome	#NULL!	1	38	15	Deceased - Of Disease	3	PDAC-NOS	Head	IIB	Still Smoking
226	ICGC_0423	F	White/Caucasian	78	Exome	#NULL!	1	12.1	11.8	Deceased - Of Disease	2	PDAC-NOS	Tail	IIB	NA
227	ICGC_0486	F	White/Caucasian	77	Genome	1	1	5	2.16667	Deceased - Of Disease	3	PDAC-NOS	Head	IIB	Never Smoked
228	ICGC_0488	M	White/Caucasian	78	Exome	#NULL!	1	44	19.6	Alive - With Disease	2	PDAC-NOS	Body	IB	Stopped Smoking
229	ICGC_0493	F	White/Caucasian	80	Exome	#NULL!	1	11.4	6.9	Deceased - Of Disease	2	PDAC-NOS	Head	IIA	NA
230	ICGC_0499	F	White/Caucasian	86	Exome	#NULL!	1	7.8	7	Deceased - Of Disease	3	Mucinous Cystadenocarcinoma	Body	IV	Stopped Smoking
231	ICGC_0502	F	White/Caucasian	60	Genome	1	#NULL!	34.3	22.6	Deceased - Of Disease	3	IPMN with Invasion	Head	IIB	NA
232	ICGC_0503	F	White/Caucasian	74	Genome	1	#NULL!	27.5	23.46	Deceased - Of Disease	2	PDAC-NOS	Head	IIB	NA
233	ICGC_0507	M	White/Caucasian	77	Genome	1	#NULL!	50.4	48.1	Deceased - Of Disease	2	PDAC-NOS	Head	IIB	NA
234	ICGC_0518	M	White/Caucasian	58	Genome	1	1	0.9	0.9	Deceased - Of Other Cause	2	PDAC-NOS	Head	IIB	NA
235	ICGC_0521	F	White/Caucasian	51	Genome	1	1	14.1	0	Deceased - Of Disease	2	PDAC-NOS	Tail	IV	NA
236	ICGC_0522	F	White/Caucasian	56	Genome	1	#NULL!	15	8	Deceased - Of Disease	3	PDAC-NOS	Head	IIB	NA
237	ICGC_0523	M	White/Caucasian	76	Exome	#NULL!	1	1.5	1.5	Deceased - Of Other Cause	2	PDAC-NOS	Head	IIB	NA
238	ICGC_0526	M	White/Caucasian	60	Genome	1	1	0.03	0.03	Deceased - Of Other Cause	3	PDAC-NOS	Head	IIA	NA
239	ICGC_0530	M	White/Caucasian	69	Exome	#NULL!	1	17.2	11.7	Deceased - Of Disease	2	PDAC-NOS	Head	IIB	NA
240	ICGC_0531	F	White/Caucasian	68	Exome	#NULL!	1	17	15	Deceased - Of Disease	2	PDAC-NOS	Head	IIB	NA
241	ICGC_0535	F	White/Caucasian	40	Genome	1	1	17	7	Deceased - Of Disease	3	PDAC-NOS	Head	IIB	NA
242	ICGC_0536	M	White/Caucasian	58	Genome	1	1	6	4.8	Deceased - Of Disease	3	PDAC-NOS	Head	IIB	Still Smoking
243	ICGC_0542	M	White/Caucasian	55	Genome	#NULL!	1	9	3.1	Deceased - Of Disease	3	PDAC-NOS	Head	IIB	Still Smoking
244	ICGC_0543	M	White/Caucasian	67	Genome	1	1	5.2	2	Deceased - Of Disease	#NULL!	PDA - Adenosquamous carcinoma	Tail	IIA	Stopped Smoking

## Sheet: Supp Table 2 PDCLs summary
Supplementary Table 2: PDCL sequencing summary
Cell_line_Code	Icgc_id	RNAseq	WGS	Description
UM-90-CL	NA	1		PDAC
UM-76-CL	NA	1		PDAC
UM-61-CL	NA	1		PDAC
UM-59-CL	NA	1		PDAC
UM-53-CL	NA	1		PDAC
UM-18-CL	NA	1		PDAC
UM-15-CL	NA	1		PDAC
UM-127-CL	NA	1		PDAC
UM-123-CL	NA	1		PDAC
UM-122-CL	NA	1		PDAC
UM-12-CL	NA	1		PDAC
UM-05-CL	NA	1		PDAC
UM-01-CL	NA	1		PDAC
TKCC27	ICGC_0033		1	PDAC
TKCC26	ICGC_0042	1	1	PDAC
TKCC25	ICGC_0141		1	PDAC
TKCC22	ICGC_0016	1	1	PDAC
TKCC19	ICGC_0137	1	1	PDAC
TKCC18	ICGC_0032	1	1	PDAC
TKCC17	ICGC_0118	1	1	PDAC
TKCC16	ICGC_0119		1	PDAC
TKCC15	ICGC_0051	1	1	PDAC-MET
TKCC14	ICGC_0062		1	PDAC
TKCC12	ICGC_0098		1	PDAC
TKCC10	ICGC_0054	1	1	PDAC
TKCC09	ICGC_0089		1	PDAC
TKCC07	ICGC_0005	1	1	PDAC
TKCC06	ICGC_0072	1	1	PDAC
TKCC05	ICGC_0076	1	1	PDAC
TKCC04	ICGC_0077	1	1	PDAC
TKCC03	ICGC_0036	1	1	PDAC
TKCC02|TKCC-2.1-Lo	ICGC_0034	1	1	PDAC
Panc10.05	ICGC_0327	1	1	PDAC
Panc08.13	ICGC_0328	1	1	PDAC
Panc05.04	ICGC_0329	1	1	PDAC
Pacadd161	NA	1		PDAC
Pacadd159	ICGC_0549	1	1	PDAC
Pacadd137	ICGC_0548	1	1	PDAC
Pacadd119	ICGC_0532	1	1	PDAC
Mayo-6741-1	GARV_0666	1	1	PDAC
Mayo-6413-1	GARV_0665	1	1	PDAC
Mayo-6182-1	GARV_0664	1	1	PDAC
Mayo-6164-1	GARV_0663	1	1	PDAC
Mayo-6105-1	GARV_0662	1	1	PDAC
Mayo-6052-1	GARV_0661	1	1	PDAC
Mayo-5822-1	GARV_0660	1	1	PDAC
Mayo-5548-1	GARV_0659		1	PDAC
Mayo-5289-1	GARV_0674	1	1	PDAC
Mayo-5160-1	GARV_0673		1	PDAC
Mayo-4911-1	GARV_0672	1	1	PDAC
Mayo-4833-1	GARV_0671	1	1	PDAC
Mayo-4666-1	GARV_0670	1	1	PDAC
Mayo-4636-1	GARV_0669	1	1	PDAC
Mayo-4535-1	GARV_0668	1	1	PDAC
Mayo-4267-1	GARV_0667	1	1	PDAC
Mayo-4041-1	GARV_0658	1	1	PDAC
ICGC_0086	ICGC_0086		1	PDAC
ICGC_0085	ICGC_0085		1	PDAC
ICGC_0084	ICGC_0084		1	PDAC
ICGC_0040	ICGC_0040		1	PDAC
ICGC_0008	ICGC_0008		1	PDAC

## Sheet: Supp Table 3 RNA Expression
Supplementary Table 4: PDCL normalised expression
Hugo Symbol	TKCC06	TKCC07	TKCC05	TKCC22	TKCC04	TKCC18	TKCC02|TKCC-2.1-Lo	TKCC03	TKCC26	TKCC15	TKCC10	Panc10.05	Panc08.13	Panc05.04	TKCC17	TKCC19	Pacadd119	Pacadd137	Pacadd159	Pacadd161	Mayo-4041-1	Mayo-4267-1	Mayo-4535-1	Mayo-4636-1	Mayo-4666-1	Mayo-4833-1	Mayo-4911-1	Mayo-5289-1	Mayo-5822-1	Mayo-6052-1	Mayo-6105-1	Mayo-6164-1	Mayo-6182-1	Mayo-6413-1	Mayo-6741-1	UM-01-CL	UM-122-CL	UM-18-CL	UM-61-CL	UM-90-CL	UM-59-CL	UM-53-CL	UM-123-CL	UM-15-CL	UM-05-CL	UM-12-CL	UM-76-CL	UM-127-CL
100507229	2.05041	2.94702	2.05041	2.05041	2.05041	2.60505	2.05041	2.05041	2.05041	1.69744	2.05041	2.05041	2.05041	6.28082	2.05041	2.05041	2.05041	3.24715	2.05041	3.38817	2.05041	2.05041	3.30449	3.35404	2.05041	2.05041	2.05041	2.05041	2.05041	2.05041	2.05041	2.05041	2.05041	2.05041	2.05041	3.22416	1.88554	3.69625	2.42057	2.50868	1.73998	2.26159	3.19073	2.45619	4.22284	1.57682	2.14728	2.59171
100652820	0.99786	0.99786	1.78433	0.99786	0.99786	1.95758	0.99786	1.85954	2.54077	0.920921	0.99786	0.99786	0.99786	0.99786	3.1509	0.99786	0.99786	0.99786	2.23942	0.920921	0.99786	0.99786	0.99786	0.99786	0.99786	0.99786	0.99786	2.65143	0.99786	1.8641	2.11314	0.99786	0.99786	1.72042	0.99786	2.43625	1.62124	0.684503	0.836893	2.70686	1.6163	0.625624	1.43913	0.824882	0.813604	1.13907	1.30084	1.19297
61E3.4	6.47218	5.55467	5.60898	6.71872	7.14587	6.67614	5.60263	6.36494	6.85873	6.23691	9.46499	7.31788	7.86315	7.36835	7.4083	6.02717	7.48499	6.50551	6.30942	6.83983	7.83996	7.41182	7.87802	6.83454	6.52606	6.32517	6.94298	5.85997	6.3939	6.02629	7.23516	6.08635	7.6068	6.64467	6.58664	5.63927	6.74432	8.25187	5.77685	6.75785	6.45416	4.82102	7.08112	7.1827	7.49081	7.612	7.49967	5.94487
7SK	8.10465	9.30986	7.72737	9.02044	9.29294	8.32557	9.53541	9.30208	7.98794	8.50993	7.38046	8.50497	9.06021	8.31303	9.18886	9.67023	9.13788	9.31876	8.28963	8.21774	8.16191	8.2245	8.95868	7.67386	7.98774	7.91098	8.44857	8.78235	8.8984	7.84562	9.09581	8.16669	8.28582	7.95299	9.05357	9.45783	10.0338	8.78226	8.55721	8.06558	7.45703	8.22764	8.75173	8.29642	8.89587	8.85795	8.53623	9.50911
A-575C2.4	4.15056	0.201746	2.55776	5.11	3.72433	2.46834	3.01281	3.93107	4.50618	3.53859	5.03211	4.19735	4.899	3.78611	4.68168	3.5109	5.05658	5.6261	3.79129	4.11704	4.36363	4.06845	4.24384	0.201746	0.201746	2.08254	4.01184	3.51677	4.23903	2.17921	3.93414	3.41585	4.26556	2.51334	3.4483	2.66381	3.71646	3.22402	0.432986	3.66447	2.69852	3.13548	2.70661	4.19437	2.94767	4.62133	5.35865	3.8176
A1BG	1.50582	2.022	7.04788	1.62067	1.79091	0.764574	2.06977	1.18482	1.77582	3.86877	2.38019	1.34854	0.0917653	3.05964	2.04957	1.98013	7.03151	1.94932	2.19181	1.60196	2.22423	2.0668	3.19534	1.77672	1.92379	1.13032	1.64763	1.5954	1.18461	1.41994	1.10591	1.45796	2.66106	2.54307	1.75499	2.28958	2.46334	2.37528	3.19506	0.693476	2.31577	0.693476	2.92791	3.17946	0.693476	0.693476	0.693476	4.31807
A1BG-AS1	0.833604	0.833604	8.11825	2.67792	0.833604	1.73548	2.8278	0.833604	0.833604	4.21691	0.833604	0.833604	0.833604	1.68156	0.833604	2.23196	8.77499	0.833604	0.833604	-0.257767	0.833604	0.833604	2.02543	2.53236	0.833604	0.833604	1.97278	0.833604	1.9354	0.833604	0.833604	0.833604	0.833604	0.833604	2.05565	0.679193	-0.916583	1.82577	6.04409	1.98356	-0.916583	0.705955	2.81833	2.16117	1.55424	1.64697	2.18683	2.70726
A1CF	1.95644	0.917933	0.917933	7.99429	0.917933	1.78808	2.60274	0.917933	2.34295	3.86663	0.917933	0.917933	0.917933	2.10734	5.52537	3.02617	0.917933	10.1666	0.917933	3.64095	4.20625	9.25468	3.60984	2.16607	3.68854	1.97279	2.80743	4.54617	6.79792	6.46469	7.88083	2.80897	0.917933	4.46705	0.917933	1.06876	-1.19262	2.43323	1.48393	1.02912	1.63675	1.39514	1.40284	3.6528	8.34	6.20486	6.06423	5.01241
A2M	0.502249	1.84208	2.60979	2.94563	3.60447	3.00167	2.3687	5.33422	3.51544	1.72556	4.85023	4.53755	0.502249	4.6777	0.502249	4.60192	9.26475	9.76944	0.502249	4.44198	3.72087	0.502249	2.84687	3.5167	0.502249	3.41886	5.96848	0.502249	0.502249	1.24552	1.4592	2.25907	2.0342	6.879	3.48614	-0.340421	3.56595	3.67498	1.98145	2.51189	-0.340421	3.29307	2.99168	5.88023	5.46313	3.87291	3.59032	2.43296
A2M-AS1	2.61734	1.87211	4.34452	3.67668	1.44159	3.96819	3.71376	5.47844	2.42945	0.943813	3.27382	2.94541	4.48057	2.94906	2.07516	1.73333	4.149	3.28903	3.62803	4.24359	1.63403	-0.214361	4.96632	4.71784	-0.214361	3.29884	3.63033	3.31801	4.90108	3.01979	3.75904	3.35734	-0.214361	5.24234	4.34691	3.32566	5.12818	4.1468	3.03112	4.42758	4.51416	2.90674	4.17553	3.38548	4.53125	0.963779	0.963779	0.963779
A2ML1	10.4103	8.62672	2.56064	2.93263	7.62807	7.03257	8.69315	3.18991	7.32289	9.79407	10.9685	9.22658	8.77839	10.6161	11.8706	9.65919	0.460829	2.7919	9.24509	3.93223	6.70335	2.22915	10.9	8.50451	4.06204	13.2611	9.1816	7.70692	5.57812	4.22564	7.54323	1.8457	7.8109	7.36734	8.38861	2.24602	10.2798	6.90373	6.88271	5.96669	9.76607	5.99171	7.16117	9.0927	2.85684	11.0624	3.88321	3.92329
A2MP1	0.453733	2.20819	0.453733	0.453733	0.453733	2.07827	0.453733	0.453733	1.70683	0.0917034	0.453733	0.453733	0.453733	0.453733	0.453733	0.453733	0.453733	0.453733	0.453733	0.80203	0.453733	0.453733	1.91442	2.5357	2.71742	1.737	0.453733	1.80081	0.453733	1.81129	0.453733	0.453733	0.453733	1.26559	0.453733	0.0657764	1.33911	1.72318	0.0657764	1.19199	1.23295	0.0657764	0.0657764	1.15159	1.8438	1.18901	0.0657764	0.0657764
A3GALT2P	2.24969	0.943412	0.943412	3.58521	0.943412	0.833499	2.48763	1.94446	0.943412	0.833499	0.943412	0.943412	0.943412	2.01794	0.943412	0.943412	0.943412	0.943412	0.943412	1.82691	0.943412	0.943412	2.4537	0.943412	0.943412	0.943412	0.943412	0.943412	0.943412	0.943412	0.943412	0.943412	0.943412	0.943412	0.943412	2.42003	0.485154	2.87604	1.61189	0.72941	1.2663	1.2669	1.05636	1.14886	2.28937	1.52934	1.1643	1.47931
A4GALT	10.2782	9.4836	6.4612	3.25109	7.90978	8.8671	9.26559	7.07613	10.1839	9.05004	8.88514	7.30845	7.33818	11.215	9.49067	10.8393	9.78936	5.62629	8.24915	7.20463	6.48947	8.47585	8.49286	7.63192	10.1386	1.62256	8.96044	8.12179	7.75501	9.23044	8.463	6.38166	9.20091	8.5374	9.82304	5.52961	9.77533	9.24886	8.80028	5.7404	10.1156	9.39902	10.423	7.75186	9.2835	8.10022	7.36156	3.06333
A4GNT	0.467796	0.467796	0.467796	0.467796	0.467796	0.0904206	0.467796	0.467796	0.467796	0.0904206	0.467796	1.78154	0.467796	0.467796	0.467796	1.51532	0.467796	5.56613	0.467796	2.63708	0.467796	0.467796	0.467796	0.467796	0.467796	0.467796	0.467796	0.467796	0.467796	0.467796	0.467796	4.80137	0.467796	1.15462	0.467796	1.40871	-0.0640958	-0.0640958	2.24423	1.38035	-0.0640958	-0.0640958	-0.0640958	-0.0640958	1.60796	1.37652	2.80017	2.242
AAAS	10.3487	9.83117	11.1071	10.5756	9.8215	10.3665	9.83508	9.80226	10.5666	9.51608	10.0699	10.2563	10.92	10.9124	10.9219	9.99099	10.0788	10.8909	10.354	10.4559	9.65394	10.2444	9.95581	9.45104	10.0229	10.4064	9.71417	9.52712	9.14176	9.82209	9.46741	10.2505	9.82165	9.94262	9.68783	10.0978	9.69731	10.3993	9.58212	10.4489	10.731	10.8349	10.3002	9.79449	10.1146	10.4271	10.2124	10.1989
AACS	11.3007	10.7904	10.1851	11.2568	10.582	10.8726	11.0525	10.3032	10.5078	10.9437	10.7304	10.5835	10.5722	11.5969	11.1341	10.8669	10.2596	9.76436	10.9407	10.0303	11.2146	11.0995	10.5551	10.7357	11.0934	10.3329	11.0353	10.5541	10.2636	11.1235	11.6303	11.1342	11.4417	11.1797	9.82914	10.6394	9.83214	10.8398	10.5318	10.6682	10.3544	10.8066	10.9054	11.1629	11.1763	10.9612	10.6743	12.0059
AACSP1	1.90908	0.509935	2.78419	0.509935	0.509935	2.22696	2.77982	1.58215	0.509935	-0.0130957	0.509935	1.74793	0.509935	0.509935	3.18902	0.509935	3.45891	3.6568	2.05485	2.7499	3.42802	4.39978	0.509935	0.509935	0.509935	1.93111	0.509935	2.97345	0.509935	0.509935	0.509935	0.509935	2.73156	2.90183	0.509935	2.84348	0.0115362	0.0115362	0.951441	2.64937	5.45106	1.38915	0.0115362	1.29728	1.13234	2.72444	0.0115362	0.0115362
AADAC	4.7146	7.01471	5.1776	4.83828	5.18524	2.79612	3.74735	2.42312	-0.0228759	2.79612	-0.0228759	5.66794	5.29903	7.09178	-0.0228759	2.24548	6.87081	4.28943	1.21091	6.12213	6.46627	1.88355	6.33332	4.97353	4.95124	5.51876	5.33968	3.16665	1.9489	7.13513	7.32032	4.57951	4.23559	6.89313	1.79475	6.42005	6.85393	7.93572	2.15409	0.546415	6.76753	4.01232	5.75349	4.37516	7.66817	3.16245	2.47364	3.10227
AADACL2	0.508594	0.508594	0.508594	0.508594	2.60641	0.1319	0.508594	0.508594	0.508594	0.1319	0.508594	0.508594	0.508594	0.508594	0.508594	0.508594	0.508594	0.508594	0.508594	1.58421	0.508594	0.508594	0.508594	0.508594	0.508594	0.508594	0.508594	0.508594	0.508594	0.508594	0.508594	0.508594	0.508594	0.508594	0.508594	0.0898492	0.0898492	2.22232	0.0898492	0.0898492	1.67626	0.950094	0.0898492	0.0898492	2.24335	0.0898492	0.0898492	1.66098
AADAT	5.8171	5.4442	6.3588	6.30398	5.24383	5.6139	6.49331	5.69639	2.25419	6.26003	7.69622	4.3837	5.58985	6.29004	3.17815	6.33264	5.3949	8.02908	7.67676	6.36916	9.69156	5.25366	4.98856	6.95642	4.50666	2.55286	4.90054	7.65802	7.70347	7.11271	4.53835	7.42638	5.6983	6.28761	4.41186	7.94846	7.44631	7.54331	7.6388	6.90337	5.82244	6.57911	7.16112	6.17916	7.75192	4.41475	2.78125	2.78125
AAED1	9.93207	9.04621	10.2695	9.05514	9.41401	9.00323	8.91858	9.26244	8.71451	9.7616	8.91177	9.56983	9.3724	8.21955	9.99126	8.36356	9.61085	8.77223	9.6931	8.72644	9.44895	8.73671	7.64929	8.56112	9.68054	9.5901	9.79643	8.58828	8.74944	9.90218	8.02437	9.14986	9.70428	9.10385	9.55757	8.77678	9.40821	8.60082	9.48653	9.55023	9.37667	9.33756	7.91531	9.61945	9.21485	9.39028	9.35191	7.88322
AAGAB	11.869	11.4862	11.5608	11.9758	11.2901	11.6197	11.5399	11.6192	11.6741	11.8286	10.9929	11.6033	11.706	11.6071	11.2798	11.3391	11.5025	11.7144	11.5374	11.5941	12.5989	12.2534	11.2477	11.8507	11.7938	11.54	11.3542	11.6539	11.8861	11.6648	11.652	12.3214	11.433	11.5951	10.7604	12.1037	11.9823	11.4088	11.5009	11.8361	11.4204	11.8571	11.5691	11.1932	11.622	11.5378	11.4325	12.0017
AAK1	9.81195	7.74015	7.88843	9.82259	9.96779	10.0103	9.22577	8.9318	8.62732	8.85895	8.8632	8.85433	8.34799	9.07683	9.10717	9.28885	8.45609	8.00996	8.69485	8.6434	8.84315	9.15953	8.89277	9.24178	9.31836	10.3321	9.21684	9.12669	9.09265	9.16029	8.31491	8.28928	9.66909	8.41101	10.3711	9.33596	9.44566	8.76271	9.60314	9.21174	7.89223	8.27756	9.03659	10.0936	9.80265	8.73199	9.02725	8.32971
AAMDC	7.01656	7.23586	7.59714	7.1746	7.60404	6.59212	8.3197	7.84522	7.19787	6.65874	6.20001	8.38038	10.0428	8.24529	8.82919	7.93448	8.54252	8.06123	7.05451	8.5575	6.76998	8.35005	6.56785	6.52334	7.71841	7.80778	6.99779	6.56494	8.77849	7.39364	6.89301	6.13017	6.7425	7.06801	7.49126	7.00654	7.72317	7.15951	7.13221	6.65147	6.53908	6.84975	6.67506	8.25063	7.63446	8.26859	8.86851	7.15427
AAMP	12.3755	12.078	11.6501	12.2956	12.0892	11.76	11.9899	11.9088	12.6386	12.4999	10.8975	12.2876	12.9183	12.5138	12.5496	11.3892	12.0288	11.7157	12.3301	11.6759	12.2466	12.3867	11.6394	12.377	12.7406	11.803	11.2641	12.4647	12.4916	12.1257	12.6896	12.2395	12.0286	12.1462	11.4616	12.6913	11.9967	12.1507	12.1618	11.9899	12.4669	11.7149	12.8785	11.9482	12.3306	12.1469	11.5713	12.8404
AANAT	2.58457	1.40422	2.2298	1.40422	1.40422	1.80801	1.40422	2.92982	2.57496	3.18255	4.04601	1.40422	1.40422	3.26245	1.40422	1.40422	3.60845	1.40422	1.40422	1.86077	3.22887	2.62046	2.38466	1.40422	1.40422	1.40422	2.70862	1.40422	3.14406	1.40422	1.40422	1.40422	1.40422	3.62669	2.80352	0.598045	2.31958	0.933336	1.25017	1.56143	2.1877	2.67341	2.46248	2.84097	2.6644	2.80606	1.50365	4.49439
AAR2	10.4501	10.9688	10.341	10.2752	10.2203	10.4528	11.0231	10.8788	10.5982	10.1921	10.4442	9.98976	9.47551	10.0872	10.7465	10.2462	11.1287	10.4825	10.506	10.446	11.1913	10.3711	10.4713	10.5034	10.4383	10.8005	10.3535	10.4631	10.0866	10.0924	10.1167	9.99788	9.93028	10.6059	10.8142	10.5791	11.2965	10.5886	10.5879	10.5788	10.563	9.97619	10.6522	10.0359	9.70556	10.4981	10.4245	10.6345
AARD	2.14007	1.11679	3.44157	2.15749	2.50667	1.7395	4.12391	1.6365	1.61625	1.7395	2.00418	2.73491	3.76797	2.50233	1.66638	1.7868	2.07682	2.61229	1.25444	1.7395	2.76939	1.1529	1.90025	1.71748	1.53786	1.13261	0.820504	1.50542	1.75082	1.21375	1.61626	2.42467	1.89938	1.11273	1.69219	1.44989	1.44989	3.3913	1.44989	1.44989	1.44989	1.44989	1.44989	1.44989	1.44989	2.76559	3.21798	1.44989
AARS	12.2449	12.9943	13.4754	12.8371	12.6774	12.3798	12.9153	13.4477	13.6976	13.0184	14.2638	13.1024	13.2726	13.5032	13.1281	12.4941	12.5643	13.0322	12.2037	13.2867	12.0252	13.8774	14.3499	13.1698	13.4212	12.2263	12.1366	12.4586	12.1177	12.8542	13.1619	12.3897	12.2344	12.3874	12.7915	12.9419	12.7743	12.66	12.0909	13.5791	12.8728	13.7686	12.648	13.7644	13.2416	12.9157	12.2776	14.065
AARS2	9.87362	10.1876	10.0735	10.2545	9.19233	9.57494	9.78957	9.51011	9.77459	9.56496	9.40093	10.0607	9.76758	9.15783	9.7721	9.41216	10.4935	10.395	10.1196	9.54535	9.69115	9.60978	9.46342	9.41137	9.83823	8.75602	9.39413	10.4741	10.015	9.50711	8.42384	8.19138	9.2315	9.70811	9.24665	9.98175	9.55039	9.75497	9.63083	8.69027	9.54017	9.77612	9.2348	9.93067	9.25186	9.84736	9.75723	10.8781
AARSD1	6.22102	6.41507	6.54943	7.09309	6.93055	5.21248	6.76147	6.73681	6.07986	6.56573	7.01217	7.67469	7.97495	7.74133	8.06144	6.11424	7.2457	6.38119	6.36404	6.60562	7.0994	6.37704	6.74984	6.65819	6.50204	5.75036	6.04909	5.42565	5.68558	6.45919	4.9245	5.13006	5.84489	6.4215	6.2242	5.92463	7.02637	7.91018	6.74957	6.32096	5.93543	5.82321	5.8945	6.62361	6.38545	6.5107	6.88518	6.74526
AASDH	8.84653	9.41498	8.16618	9.24081	8.32568	8.96896	8.07294	9.56609	9.31424	8.94221	9.18702	9.23216	9.3898	9.42545	8.83473	9.80151	9.44999	9.00054	9.31199	9.20994	8.23747	8.3533	9.53716	9.27688	8.82248	8.40292	9.26715	8.78035	9.71813	8.72551	8.14738	8.70558	8.70008	8.91823	9.88491	9.06765	8.38294	9.7313	8.83	9.44935	9.16252	8.44615	8.81689	9.71314	8.84602	8.24767	9.23004	8.14062
AASDHPPT	11.0217	10.2719	11.6563	11.0413	11.2488	10.7658	11.1093	11.4213	10.4329	10.773	11.241	11.197	10.1439	10.642	10.8009	11.2557	11.7579	11.0331	11.1059	11.3669	10.6773	11.3109	11.415	11.2233	10.4458	10.7179	10.6026	9.88837	10.9473	10.9105	10.4407	11.4389	10.6496	11.0787	11.1737	10.8515	10.8394	11.2967	10.9318	11.1412	11.3472	10.6667	10.7537	11.4786	10.4667	10.0637	10.9704	9.88272
AASS	6.96837	8.90681	6.67738	7.19773	5.18202	7.39205	5.92485	7.47123	9.98261	6.49671	5.82015	7.78355	6.7031	9.66185	5.81755	7.4717	7.8926	3.42464	6.80226	8.29192	8.74403	4.45674	8.77446	7.3071	8.68424	7.67442	8.36663	6.3989	7.02782	10.6314	9.01572	7.87876	8.67292	5.81248	2.71336	9.08355	8.5359	9.48225	7.5265	10.2121	7.38708	9.59563	9.45678	7.32496	8.29734	4.57873	5.13453	4.80599
AATF	11.0131	11.635	11.5086	11.3917	12.3443	11.4427	12.0464	12.0079	12.2268	11.6042	11.3917	12.4094	12.7528	12.2629	11.5379	10.7688	11.683	11.3573	11.2561	11.7665	11.9819	11.0436	11.2479	10.7017	10.4407	11.8683	10.6835	10.6112	11.4046	11.0496	11.0127	10.5867	12.0319	12.002	11.1718	10.679	12.1321	12.0143	11.3214	10.7534	11.9276	10.9325	11.0091	11.2113	10.6351	11.0887	11.7518	11.7116
AATK	6.18269	5.00654	5.16352	10.8476	2.22811	5.91899	8.27527	2.67541	2.21903	6.27873	4.76475	8.40579	8.2806	4.8371	9.76659	4.70487	5.57266	5.30241	5.02617	4.68234	8.29686	9.22715	2.37448	6.1426	4.43501	5.98959	6.3445	7.45361	7.05818	4.91688	9.89211	4.24201	6.54585	1.88864	5.79184	7.45521	5.83075	6.04482	3.23088	3.49295	6.64788	3.64671	5.30647	8.87262	5.44899	7.32222	6.08601	5.7122
AATK-AS1	0.586113	0.586113	0.586113	3.61214	0.586113	0.388224	0.586113	0.586113	0.586113	0.388224	0.586113	0.586113	0.586113	0.586113	0.586113	0.586113	0.586113	0.586113	0.586113	1.38244	0.586113	0.586113	0.586113	0.586113	0.586113	2.10593	0.586113	0.586113	0.586113	0.586113	0.586113	0.586113	0.586113	0.586113	0.586113	-0.0734836	-0.0734836	1.53034	0.81503	0.841811	-0.0734836	0.875433	-0.0734836	2.2723	0.986036	1.42577	-0.0734836	-0.0734836
AB015752.3	0.829125	1.88393	0.829125	2.73724	2.59637	2.05106	0.829125	3.08131	0.829125	1.33823	0.829125	0.829125	0.829125	0.829125	0.829125	0.829125	0.829125	0.829125	0.829125	0.533339	0.829125	0.829125	3.06559	0.829125	0.829125	0.829125	0.829125	2.18973	0.829125	0.829125	0.829125	0.829125	0.829125	0.829125	0.829125	1.11152	1.26028	2.53953	1.04531	-0.338822	0.734389	1.13458	0.738435	2.10659	1.83935	1.57566	2.33484	-0.338822
AB015752.4	0.474941	0.474941	0.474941	1.94102	0.474941	0.434741	0.474941	0.474941	1.81514	0.434741	0.474941	0.474941	0.474941	2.02246	0.474941	1.79923	2.01137	0.474941	1.9669	1.69442	0.474941	0.474941	0.474941	2.09888	0.474941	1.8474	0.474941	0.474941	0.474941	0.474941	0.474941	0.474941	0.474941	1.34323	0.474941	5.1004e-05	5.1004e-05	1.45853	0.962102	5.1004e-05	1.02714	1.41012	5.1004e-05	1.57394	2.2724	1.62339	5.1004e-05	5.1004e-05
AB019441.29	4.34439	3.94257	4.00258	4.38533	3.67116	3.61869	5.56911	3.67465	1.60066	3.02082	1.60066	2.95221	1.60066	4.25177	5.88508	4.16147	4.64102	3.59829	4.93536	3.86443	1.60066	1.60066	2.87195	1.60066	2.79563	1.60066	2.81579	1.60066	3.22143	3.02899	2.69128	3.06988	1.60066	1.60066	3.73328	3.65763	2.88103	3.31687	1.81198	2.06407	2.52359	2.52452	2.71499	2.98261	6.11825	2.21588	3.04779	6.50505
ABAT	9.68802	8.37979	4.92791	8.77341	7.04173	8.46561	7.51238	8.32307	5.89316	8.34108	5.68401	7.42053	8.00991	9.42032	7.47686	8.39372	4.28051	8.92217	5.87013	7.26107	8.97165	8.81312	8.33176	6.57211	5.91696	8.21427	7.63111	9.09889	9.58198	7.43121	11.9318	10.4719	8.18922	7.50671	9.34893	9.7943	8.54728	6.55928	9.84922	9.03447	5.32047	8.10979	9.07832	5.85046	4.20167	9.31272	7.64945	9.52628
ABC11-48400900C8.1	0.912189	0.912189	0.912189	0.912189	4.26595	0.977193	0.912189	0.912189	0.912189	0.977193	0.912189	0.912189	0.912189	0.912189	0.912189	0.912189	0.912189	0.912189	0.912189	0.977193	0.912189	0.912189	0.912189	0.912189	0.912189	0.912189	0.912189	0.912189	0.912189	2.07117	0.912189	0.912189	0.912189	0.912189	0.912189	1.38761	2.20915	1.30706	1.31191	1.71769	-0.4622	0.467629	-0.4622	1.75018	2.07855	1.48848	1.44983	0.58847
ABC7-42389800N19.1	5.74942	8.29336	8.17554	5.88794	6.91637	7.15184	7.49561	7.35711	8.35293	8.47274	8.81982	8.78313	8.8462	9.18787	8.60819	8.35777	7.30769	8.89544	7.91286	8.56482	9.49523	7.9698	8.86145	5.92717	9.56991	7.29571	7.12224	9.89313	8.10649	9.30656	8.90589	6.53669	7.84349	8.76222	9.39255	9.55388	7.35517	7.67809	9.5094	9.37734	7.76706	5.36753	8.36439	7.56592	7.90259	8.21722	7.86912	8.94385
ABCA1	10.4533	11.2924	9.76138	7.26429	10.6921	8.9463	11.5178	9.90505	10.2115	8.2502	10.2194	10.695	9.60701	9.58438	6.73682	7.98066	13.2965	11.3263	10.1521	11.2987	8.41125	7.69988	10.1796	7.95077	10.5944	10.6068	9.93149	10.1429	8.19765	11.1288	9.01036	10.3857	6.93805	12.0099	10.4148	9.67666	9.10017	7.6613	6.9404	9.66899	12.6635	10.4735	9.34567	12.1411	10.5544	10.4015	11.5067	7.78938
ABCA10	5.16909	5.36701	4.0325	5.45226	5.54723	5.83114	6.63767	5.01271	4.09373	3.68464	3.51155	4.62447	0.576636	7.44724	5.57801	6.11073	4.89262	5.47304	4.40899	5.39004	4.97387	6.01079	7.3472	5.34993	3.77256	5.93177	5.40489	3.80975	4.91485	7.03155	7.11048	7.0199	7.59454	10.76	5.31364	3.07973	5.59843	4.91563	4.158	4.96207	6.99633	7.11021	7.6955	5.23167	8.45867	5.27607	5.03967	6.32426
ABCA11P	6.47921	6.61562	6.09397	5.43681	5.71573	5.66422	7.2538	6.42124	5.58598	6.80778	6.70054	7.47835	6.60619	6.25516	5.61084	6.98885	5.94509	7.1373	6.78372	6.2004	6.76195	9.32999	7.03735	6.00436	5.40492	5.67908	5.57551	6.77138	6.02973	5.6924	5.22168	5.63588	4.43191	6.17099	6.78559	6.04307	5.24591	7.43443	7.36045	6.20377	7.04687	5.5256	5.35134	6.56581	5.17776	6.19611	7.23399	4.71733
ABCA12	9.70134	9.43316	3.84828	7.46928	6.28888	8.34729	7.76559	7.24651	5.85842	7.47134	8.92362	4.94607	5.38623	10.8604	6.94501	8.74192	3.83215	6.53239	10.0088	8.50925	10.5463	5.00696	11.6017	10.6705	5.0146	8.23442	8.92136	11.271	9.34762	7.8387	6.81591	11.4445	8.18044	12.3969	7.0682	7.39102	8.83718	6.72845	9.58261	7.54282	11.7433	6.63846	8.07756	6.94567	9.56012	10.2112	7.57013	4.33565
ABCA13	5.82567	7.28123	3.54358	8.22131	6.31842	5.63942	4.33116	5.54624	3.27082	6.0431	4.90567	4.08995	4.66257	4.81719	6.1474	7.17063	6.5716	3.08785	6.26219	6.08373	7.74471	4.89681	9.93796	8.76863	6.90508	8.56301	7.47706	6.00147	6.60382	7.64473	7.61419	5.20842	6.73018	9.03899	5.86687	4.93187	4.97979	4.23638	5.3203	7.07078	11.1818	5.94051	6.34602	7.46834	7.50053	6.02043	5.242	5.81638
ABCA17P	1.67553	2.91569	3.66183	2.84487	2.75481	2.17398	4.74736	3.57764	4.34693	3.24581	1.67553	1.67553	1.67553	3.37218	3.73913	3.13747	1.67553	4.58543	4.94396	4.42194	3.92322	2.78601	3.17904	1.67553	2.84675	3.18849	3.63635	5.68833	5.51319	2.83358	2.74448	5.42927	1.67553	3.4125	3.42863	2.82251	3.88919	1.72967	2.98859	3.69012	2.27627	3.57981	1.93353	3.10223	1.76573	3.04086	3.90953	4.17874
ABCA2	9.58992	10.0617	6.84274	12.772	9.50046	10.0832	9.28873	11.5674	11.4106	10.1508	9.35421	9.51046	8.88618	8.87594	10.395	9.57842	10.5874	10.4154	10.4868	9.79831	9.7131	9.2932	8.6847	10.1429	10.4982	9.81541	9.30497	10.2218	10.2123	9.72811	9.65515	10.0902	9.88427	11.1158	12.6635	10.0095	9.1008	10.0296	7.36928	10.7155	10.134	8.35625	8.57681	10.4452	10.7335	10.8921	10.075	11.8737
ABCA3	7.48486	6.99296	10.1632	11.1055	6.03976	6.53933	10.2401	8.54132	7.73296	7.58094	4.43066	6.8455	6.32986	5.56094	7.74831	3.90847	10.0424	9.06424	10.9017	11.0467	7.77859	10.2658	9.0649	9.99045	8.88162	9.68066	10.3804	7.99676	9.28383	9.43425	6.35723	11.0912	5.40988	9.31733	10.5955	5.96102	7.01848	5.97701	5.64692	8.30055	5.80128	6.58613	4.63699	9.86714	9.71525	10.2251	10.7866	10.9962
ABCA4	4.70147	4.39104	3.1975	3.77072	3.82703	5.1814	5.00969	2.35788	4.57024	3.12202	1.02688	1.93806	1.02688	5.01547	5.03942	4.4822	3.73565	4.24449	3.34455	3.36414	4.08601	2.49256	6.84192	4.24438	3.11247	3.62925	5.32924	5.68296	3.08196	3.19543	4.16656	4.71552	2.66202	2.96586	5.13247	6.37132	5.09358	2.5846	2.99036	2.22733	3.67764	5.1225	5.60877	3.3066	4.29794	3.69123	2.79946	3.12198
ABCA5	7.4737	7.37673	5.94997	9.18081	7.65203	8.3587	8.6949	8.73937	8.72457	7.38017	6.77344	7.51743	7.5212	9.31616	7.93915	8.40477	9.92904	7.62413	8.45107	9.24326	6.55928	7.46251	9.46172	9.35458	8.82294	9.32695	7.5366	7.62495	8.64489	7.83111	9.18228	8.74417	8.6128	9.37844	10.8073	7.60453	9.22562	7.77221	7.51263	8.8035	7.25123	7.05993	8.20164	9.88964	8.48406	7.85849	9.1342	7.45766
ABCA6	2.85655	2.66629	2.27096	3.84497	4.05616	3.44864	1.86658	2.60106	3.13236	3.44864	3.16383	2.5011	0.24135	7.14263	4.4434	4.5556	11.4706	5.16294	2.06264	3.44864	2.33069	2.36569	5.1556	3.96759	0.24135	4.99125	4.16156	2.5959	2.43395	4.23054	4.69378	4.96197	6.11158	9.82708	3.33962	2.07321	4.40669	3.6226	2.36532	1.48089	4.13818	4.58799	6.5637	4.15711	10.1435	3.41417	3.34828	3.14441
ABCA7	9.66528	10.5994	8.4062	11.788	9.73707	10.0397	10.4729	9.46237	10.4928	9.54665	9.51813	9.56942	9.81392	10.372	10.1511	8.28588	10.0983	7.46918	10.8776	9.85844	8.94099	9.54816	12.224	9.46732	10.3828	11.5297	10.1632	9.81514	10.2301	9.82846	9.27159	8.80502	10.0005	8.81855	10.3779	10.4877	9.83375	9.2871	10.1131	9.72506	11.2234	10.2722	11.4599	8.99847	10.4757	9.04465	8.48745	11.3609
ABCA8	2.69458	2.75182	2.56535	3.1793	2.55236	2.10377	2.40875	2.5572	2.36742	2.10377	4.38205	2.7352	4.36119	3.56654	1.81346	1.4514	3.4337	3.99552	1.31407	2.10377	2.02979	1.83479	2.93625	1.87541	0.764799	1.52082	2.45529	3.45842	1.91583	1.26475	0.644616	2.45757	-0.611531	2.83195	2.63806	1.2098	2.34899	1.2098	2.18789	1.2098	1.2098	3.6078	2.64802	3.96383	2.37613	2.59163	4.72074	1.2098
ABCA9	3.39365	3.35802	2.94279	3.7443	2.309	3.06076	3.33008	2.66954	3.30172	4.71672	4.51344	2.78667	5.54336	5.1803	3.81223	2.2619	7.5012	2.67647	3.04807	2.16238	3.83968	2.37216	4.15816	4.15256	3.00801	3.12602	2.93731	3.49094	3.56944	3.35527	2.55754	4.32978	3.91753	5.50479	3.77747	4.24865	3.96971	2.47427	1.10616	3.19703	4.87392	3.96532	3.54874	3.61036	5.98474	4.0443	3.82087	3.81201
ABCA9-AS1	2.5231	2.0355	0.268584	0.268584	0.268584	0.666268	0.268584	0.268584	0.268584	0.666268	0.268584	0.268584	0.268584	0.268584	0.268584	0.268584	0.268584	0.268584	0.268584	0.666268	2.38042	0.268584	0.268584	1.48556	3.3974	0.268584	0.268584	2.28497	0.268584	2.49498	0.268584	0.268584	0.268584	0.268584	0.268584	2.2773	0.269988	0.269988	0.269988	0.269988	1.75534	0.269988	0.269988	0.269988	0.269988	2.2356	0.269988	0.269988
ABCB1	1.46453	0.408445	4.92052	5.16962	1.46607	2.00761	0.408445	2.51636	3.62829	2.02549	3.48934	2.18619	0.408445	1.61798	4.52346	4.23103	6.68296	5.57282	0.408445	8.0683	2.04101	1.49665	2.54544	2.14882	6.35789	0.408445	1.57553	6.67205	7.42253	3.73585	2.37997	10.3123	8.54042	4.20212	2.12637	2.50497	2.04441	0.115188	6.59989	4.06064	4.17506	4.88886	0.115188	0.115188	5.28323	2.91014	2.84919	5.6125
ABCB10	10.6603	10.4704	10.409	10.1955	10.1249	10.1961	10.0411	10.4327	10.5446	10.7586	10.5205	10.4406	8.88338	9.20203	9.6388	9.70072	10.2512	10.4867	10.7025	9.55647	9.71363	10.0751	10.9259	10.859	9.2629	10.845	9.85026	9.95678	11.1304	10.635	10.1991	10.9721	10.4453	9.72956	9.55978	9.76262	9.7016	9.6554	10.9155	10.5641	10.3026	9.85327	9.45455	10.165	9.62057	9.92999	10.5949	10.4684
ABCB10P3	0.297702	1.36073	1.19719	0.297702	2.07872	0.432221	0.297702	0.297702	0.297702	0.432221	0.297702	0.297702	0.297702	0.297702	0.297702	1.5581	0.297702	0.297702	0.297702	0.432221	0.297702	0.297702	0.297702	0.297702	0.297702	0.297702	0.297702	0.297702	0.297702	0.297702	0.297702	0.297702	0.297702	0.297702	0.297702	0.231986	0.231986	0.231986	1.19785	0.231986	0.231986	0.231986	0.231986	0.231986	0.231986	1.59654	0.231986	0.231986
ABCB11	6.31536	5.72902	0.416746	2.99765	4.25276	6.31244	5.20766	1.73394	3.86469	2.56635	0.416746	1.6694	0.416746	7.28577	5.5554	5.90391	3.47166	2.8813	4.40261	2.56635	5.62394	4.99148	6.32086	2.67119	5.23782	5.33396	4.79109	5.72508	4.66709	5.54436	4.99779	2.61751	5.52476	6.23689	1.62489	4.08639	3.15122	2.99698	4.40443	5.08134	7.3042	1.58567	3.91342	4.29508	7.18431	4.22237	4.65083	1.86154
ABCB4	2.76892	2.34843	1.21868	3.72085	2.34245	1.05212	3.54337	5.55437	1.70825	3.9166	2.78336	1.10319	0.00468409	3.19816	2.38191	4.37517	2.6214	3.00708	3.3589	4.18361	3.40529	3.17861	5.86129	4.2429	4.31843	3.28616	4.19326	4.34212	0.00468409	6.12594	1.70826	5.64483	2.65882	3.56957	2.02422	2.76469	0.540879	3.18066	2.67369	2.8911	4.4918	0.540879	2.07995	4.13338	6.78037	3.2711	2.8395	0.540879
ABCB5	3.23796	3.16087	2.90232	2.86581	2.95894	2.10378	2.98816	3.63888	2.87154	2.10378	2.9701	2.73004	4.40435	6.47733	4.61694	3.68777	2.60417	2.53518	2.98577	3.51311	2.77625	2.02287	4.44361	2.19333	1.61252	1.68297	3.19784	1.94406	2.46359	2.67211	2.49019	-0.452857	2.40302	3.49065	2.46033	3.82831	1.81003	1.81003	1.81003	3.79138	1.81003	3.30403	3.30913	1.81003	1.81003	3.24728	3.21296	4.11073
ABCB6	7.49052	7.9207	7.14214	9.80168	7.88139	6.88992	7.67708	8.81535	4.95736	7.08054	6.80663	6.49284	6.05076	7.59381	8.19588	6.81615	10.1774	8.36382	7.12138	8.78606	8.47462	8.72849	7.68608	8.49607	9.24964	7.91967	6.39933	9.87962	8.14755	8.07716	7.55212	8.89677	7.60216	7.80358	8.0451	9.98608	7.51076	7.06233	7.53834	7.60091	8.3581	7.00207	8.26105	7.28332	8.74215	8.0558	6.41352	9.28032
ABCB7	10.0805	10.6086	10.6393	10.8483	9.61823	9.60275	10.4669	10.9079	10.844	10.1368	10.8179	10.4939	10.2688	8.76142	9.43941	11.0672	9.94956	9.6445	9.75636	10.5521	9.35293	9.77764	10.1578	10.2249	9.37872	9.92899	9.79357	9.49805	9.60079	9.87641	9.67128	9.73963	9.89531	9.79024	9.52863	10.1236	10.0596	11.4614	10.1206	10.4325	10.2438	9.6551	9.8151	9.72533	9.58591	9.7104	10.0339	8.99427
ABCB8	11.3339	10.0261	10.782	9.74058	10.1208	9.25749	9.25507	9.13152	8.30721	10.3408	9.28908	10.0141	9.97086	9.58516	10.2028	9.3315	9.03054	9.87741	10.7684	9.3712	9.71157	9.89849	9.5284	8.75771	9.7644	9.9464	9.06	9.88132	9.73942	9.85352	9.89376	9.90237	10.3029	9.56744	8.56909	10.1876	8.18212	8.33696	10.1407	9.64589	10.3899	9.0002	10.2805	9.87861	10.103	10.0126	9.64673	10.2525
ABCB9	10.1372	10.3243	10.1125	8.66649	8.18045	8.84753	9.36694	8.76807	9.62203	8.38045	8.31008	9.09705	8.6429	9.0459	9.57033	8.17075	8.50942	6.2401	8.76513	8.45055	8.83505	8.09521	8.58623	8.17174	8.65503	9.53673	9.60488	8.34935	7.17175	9.33203	8.50702	8.42592	7.93131	8.74084	8.3885	7.87993	8.37481	8.02704	8.6015	7.33157	8.33405	8.56034	8.1186	8.76728	10.462	9.82307	8.90817	8.68367
ABCC1	11.7302	10.6794	10.5925	11.4595	11.3067	10.9261	10.7848	12.9717	11.6466	11.5988	12.2828	11.4984	11.168	10.415	11.3068	10.7116	13.1992	12.6045	10.977	11.8961	11.5653	11.1398	12.4712	11.5637	10.5003	11.6626	11.575	10.9766	10.9214	10.6301	11.5797	12.3824	11.1623	11.6756	11.9907	12.7958	11.2093	10.9865	10.3258	10.875	11.3863	10.8895	11.0655	10.8687	12.8434	12.1164	11.4473	12.0742
ABCC10	10.0825	10.123	9.51277	10.0419	8.93266	9.32092	9.59259	9.14879	8.90763	9.37546	9.33865	8.51171	9.09331	9.39704	9.52868	8.71482	10.3178	9.26041	10.0605	8.85591	9.0958	9.05912	9.36673	8.87121	9.04966	8.77555	9.00523	9.34577	9.64148	9.18597	8.36366	8.90465	9.32798	9.5453	9.83105	9.31899	9.47557	8.52019	9.20782	8.59565	9.40917	9.42462	9.43975	9.7651	9.46035	9.47184	9.15683	10.4888
ABCC11	3.1334	2.52089	3.0904	5.56873	3.13621	3.042	4.12198	2.86625	3.80227	3.30624	0.806012	3.69297	0.806012	2.77792	3.70339	3.33065	2.34263	2.8231	3.96408	4.81633	3.21874	6.03298	6.01572	3.64334	2.79634	3.77688	3.33218	3.11582	5.77458	3.94276	4.34343	4.97157	3.9822	6.99956	4.35967	4.55571	3.85699	3.53194	1.60167	3.8216	4.44622	2.11533	3.42463	4.35688	5.91148	2.29787	3.20899	4.80027
ABCC12	0.690783	3.04829	1.63575	2.71099	0.690783	1.04462	0.690783	0.690783	0.690783	1.97429	3.71458	0.690783	0.690783	0.690783	0.690783	2.0149	0.690783	0.690783	0.690783	1.15172	0.690783	0.690783	2.57559	0.690783	0.690783	2.58744	0.690783	0.690783	0.690783	0.690783	0.690783	0.690783	0.690783	2.37882	0.690783	0.00642585	0.00642585	0.00642585	0.941928	0.970125	1.8489	0.00642585	1.00893	2.04438	0.00642585	1.95714	2.40158	2.0542
ABCC13	2.48596	0.994781	1.55607	3.66195	0.114277	4.2652	4.70474	1.9943	4.67261	0.744984	2.49835	0.114277	0.114277	2.58747	3.58526	3.5573	0.114277	0.114277	2.05086	0.744984	3.66783	0.114277	1.60033	2.47069	0.114277	0.114277	2.99405	2.23545	3.70083	0.934888	1.57593	0.114277	1.80564	0.79878	5.19374	0.549903	4.74011	2.167	4.28245	0.549903	0.549903	0.549903	2.11567	0.549903	2.92616	0.549903	2.56721	2.31314
ABCC2	5.13788	4.80677	3.25905	10.4246	4.79835	4.0965	6.59233	7.13498	10.8324	8.60165	7.27832	7.25642	6.88997	5.38986	2.75346	4.79727	6.73536	9.77869	6.08176	8.93421	7.12831	5.59744	6.89809	4.10667	6.66032	6.26826	4.45932	7.48237	6.0126	9.06508	10.9527	4.68886	9.01161	5.07899	7.22828	12.2873	3.20674	6.4727	6.88023	5.24542	4.93052	6.14746	5.54439	9.0263	10.3654	6.34257	5.32836	7.3701
ABCC3	12.0161	11.366	8.76804	14.1537	12.8846	12.4796	10.2226	13.3522	12.2317	11.789	12.7928	10.9306	10.7182	12.8457	11.9443	11.2535	15.0975	11.9301	9.47938	11.5779	12.3277	11.8238	12.7787	12.0142	12.3557	12.5083	11.3007	12.253	12.952	12.4903	13.1412	13.78	11.764	11.7974	11.1486	13.1459	11.4536	12.3291	12.1237	11.6636	9.94905	11.7695	10.825	12.0505	14.6385	12.8617	13.2731	11.5259
ABCC4	9.40376	9.64872	10.8671	12.1436	9.98015	9.41112	11.2742	10.3231	7.59006	10.751	10.9286	10.6791	10.0207	9.77965	10.4416	10.9868	11.3078	12.7509	9.35653	11.2917	10.9236	9.92695	9.44954	8.29371	9.26051	9.97334	11.184	10.1012	7.70622	11.0101	10.4625	8.64643	12.2568	10.3318	11.7013	11.1664	9.03115	10.8886	10.8884	9.63465	11.4807	10.5938	8.49641	10.3969	9.06466	9.99211	11.1402	9.58598
ABCC5	10.4174	10.0843	10.3936	10.1562	9.09842	9.24952	10.3337	8.73063	7.91031	9.87168	10.7874	10.382	10.2332	8.26769	9.722	11.0013	10.4729	9.59753	9.25692	10.7344	9.86609	11.2134	9.23583	9.10998	10.4841	10.4337	9.49471	10.9481	9.62192	10.5093	10.2319	10.6414	10.9747	9.76765	10.7627	11.8167	9.88332	9.45578	9.79357	10.1072	10.5965	9.62566	9.91345	10.8049	11.2979	9.51203	10.0023	9.24101
ABCC5-AS1	0.947703	0.947703	0.947703	0.947703	0.947703	1.16901	0.947703	0.947703	0.947703	0.489696	0.947703	0.947703	0.947703	0.947703	0.947703	0.947703	0.947703	0.947703	0.947703	2.13236	0.947703	3.60973	0.947703	0.947703	0.947703	0.947703	0.947703	0.947703	0.947703	2.95748	0.947703	0.947703	0.947703	0.947703	0.947703	2.4283	1.81936	-0.213586	1.96082	1.35045	0.661132	0.987303	1.68679	2.21824	2.26369	-0.213586	1.58576	-0.213586
ABCC6	3.80614	5.9267	3.36242	9.14249	5.42403	4.92869	5.37001	3.40636	6.57647	6.79312	3.91472	4.39642	0.865272	5.04934	4.53225	6.33125	8.96675	9.25562	6.29778	6.12677	8.56735	6.57959	6.86745	8.55448	4.49731	6.44371	5.05446	6.29256	7.36645	6.41597	9.15777	7.43056	5.26514	6.29794	7.52477	5.56353	4.79151	4.83636	2.85163	4.61622	3.82237	3.75319	4.35156	6.66862	7.63106	8.61804	7.80274	7.90549
ABCC6P1	1.77707	2.47462	2.28485	7.73188	1.7792	2.56221	3.39654	2.56444	5.92953	6.12755	0.250699	3.33959	4.5843	2.81324	3.05002	4.83997	6.8317	8.31251	3.9721	3.51622	5.35861	3.94642	5.13627	6.63696	3.93069	3.03979	2.73643	5.52376	5.53073	5.64526	6.95193	6.07884	2.00316	3.76871	2.04604	1.62677	3.52149	1.69463	1.56617	3.8426	2.12591	1.64797	2.74048	4.80153	5.40714	6.21262	6.24764	6.92332
ABCC6P2	2.13216	2.97468	1.9535	4.91213	1.82809	2.64958	3.82599	2.90259	4.3338	3.28018	0.294896	3.22044	0.294896	2.21822	3.10282	3.46089	5.24462	8.10934	2.97391	4.31492	4.30244	5.29413	4.66812	5.82531	2.27851	2.15889	3.14061	3.33508	4.63939	3.28931	5.37735	5.27337	3.65417	4.05218	2.71489	3.26182	2.99983	1.59532	2.22165	3.07579	0.310401	0.310401	3.66464	4.11739	4.59818	5.47515	4.90006	5.2531
ABCC8	0.305275	0.305275	2.37347	2.21452	2.07863	2.84553	1.56677	0.305275	0.305275	0.49399	5.53185	1.61695	0.305275	2.44647	0.305275	3.75452	5.24581	6.74249	1.92781	2.79494	2.53088	3.27204	0.305275	2.06383	1.9034	1.3892	0.305275	0.305275	5.16676	2.32743	2.2974	1.73115	2.58661	3.33058	0.305275	0.296945	3.61181	1.69453	0.296945	0.296945	0.296945	0.296945	0.296945	4.74728	2.35064	3.59085	3.39251	3.06109
ABCC9	6.25543	6.78129	5.57691	7.49736	5.71082	4.99196	5.48451	4.68998	5.79491	4.99196	8.24783	6.70743	7.23126	6.95646	5.30039	6.15878	6.44881	6.42695	5.12415	6.23652	7.00182	6.27921	7.7034	6.60698	5.61346	4.9621	6.18087	7.76537	5.77555	7.02558	5.96628	5.93228	6.75099	6.38406	7.24985	8.12945	5.84919	5.42307	8.27032	4.44863	5.98698	4.44863	5.74327	6.23226	7.01798	5.93426	6.38219	5.51113
ABCD1	10.1148	10.1641	8.349	9.77443	9.06697	9.94987	9.75561	9.90869	10.1286	9.01763	7.22156	8.29723	7.29512	9.07153	8.494	8.86004	9.45695	8.48212	9.2666	8.33222	8.56828	9.13179	9.38515	10.3417	9.83372	9.90306	9.55392	10.3535	8.77562	9.78675	9.22898	9.28657	7.3503	8.44073	9.63041	9.80536	9.3291	8.42872	8.4446	7.98182	8.15979	10.0615	8.63057	10.6559	10.0478	9.73686	8.756	10.0602
ABCD2	2.16743	2.80955	10.0049	0.580675	1.53819	0.7274	1.71095	4.06895	0.580675	3.08589	5.26359	2.19014	0.580675	1.36717	0.580675	3.60776	3.94115	0.580675	0.580675	3.08396	2.57478	1.56587	2.39342	0.580675	0.580675	2.58311	2.73408	2.96785	0.580675	2.5941	0.580675	0.580675	3.2582	1.44112	0.580675	-0.263446	-0.263446	1.72693	2.21273	1.58914	1.65651	2.37243	4.76419	2.19665	1.88106	1.58423	2.21952	1.9068
ABCD3	12.407	11.3068	11.3734	13.2278	12.4115	11.5539	12.7547	11.7919	11.3772	11.2095	10.7874	11.2821	10.5417	11.0378	11.2634	12.5813	12.1046	11.9369	10.7013	12.738	11.5255	12.4003	11.2727	12.4109	11.5108	11.3769	11.8305	11.7677	11.7524	11.9318	12.3448	13.1577	12.1297	12.0076	11.4777	11.8416	10.7764	11.5245	11.8038	11.5089	11.1223	11.7576	11.1842	11.7259	12.1702	11.2963	12.1715	11.8103
ABCD4	9.10546	9.2184	9.10455	8.27875	9.33495	9.53117	8.63906	9.06695	9.50378	9.21143	8.70252	9.53686	9.73429	10.5828	9.45575	9.65071	10.0865	9.78814	10.2349	9.73621	9.12436	10.1251	10.5819	8.91867	9.78325	9.41053	9.18812	10.0414	10.3167	10.4148	10.0842	9.56384	10.1328	9.93888	9.30332	8.78096	9.95006	9.10583	8.95409	10.2981	9.14044	10.3523	9.76262	9.85409	10.6229	9.0126	9.76039	10.3089
ABCE1	13.3086	12.8712	13.1655	12.2696	12.8295	12.9928	12.9313	13.2329	12.0311	13.0773	13.3456	12.6396	12.5754	12.7018	13.1509	13.1324	12.0414	13.3521	13.1995	12.2129	13.5255	12.4677	12.2202	12.9286	11.9648	12.2834	12.6906	12.4123	11.9562	12.2541	12.3014	12.4022	12.8187	11.7523	12.1522	12.657	12.0542	13.1377	13.58	12.5591	13.1056	12.7894	12.4582	12.6143	11.5881	11.7787	12.7297	12.0201
ABCF1	12.301	12.0389	12.1369	11.9585	11.5243	11.691	12.1526	12.3039	12.0971	12.0254	11.3428	12.3667	13.0823	11.8509	11.7921	11.2344	12.122	11.6532	11.6589	12.2401	12.0543	11.9801	11.4087	11.7985	12.5037	11.2082	11.9709	12.1389	11.761	12.0723	10.6808	10.9493	11.5973	12.201	11.3685	12.368	11.9528	11.7005	12.4702	11.2654	11.8943	12.5508	11.5621	11.5535	11.8198	11.8097	11.8563	10.9473
ABCF2	11.9033	12.097	13.0098	11.5572	12.2053	10.8444	11.6842	11.4099	9.81469	12.4208	12.8596	12.1919	12.0725	11.2142	11.3349	10.6421	11.5514	11.6052	11.9257	11.4752	12.3837	11.1627	11.4166	10.7798	11.1476	11.4281	11.2529	11.25	11.1061	11.3365	11.469	11.4898	11.7126	11.6237	10.6692	11.9527	10.7429	10.9934	12.1447	11.3621	13.0306	11.2738	11.4917	11.4581	11.3156	11.4831	11.7245	11.7808
ABCF3	10.5402	11.1994	10.9432	9.90436	10.5937	10.5551	10.5263	10.4652	10.4088	10.5161	11.0212	10.6182	10.7982	10.6872	11.1415	9.89295	11.0703	10.4083	10.5552	10.6641	11.1073	10.3152	10.5122	11.1328	10.6074	10.2026	10.2279	10.9393	10.2533	10.3312	10.5886	10.6612	10.2681	10.6062	10.9267	10.6489	10.5416	10.7499	10.7641	10.6694	11.2792	10.7086	10.227	10.8593	11.0358	10.411	10.4629	11.0636
ABCG1	9.40145	8.9618	3.8459	8.73613	8.79932	6.93612	9.15729	2.93496	10.3803	5.39867	8.71887	2.60336	0.817952	7.47106	8.13799	9.32357	10.9504	9.1093	8.87392	11.28	6.9525	9.42099	8.9863	9.44477	11.6653	10.6202	9.63905	9.49494	10.4821	9.28583	8.66955	8.62084	8.32988	7.91372	8.06387	7.53735	7.64479	4.35439	4.11778	5.40068	10.8702	10.0276	8.46208	9.20187	10.2943	10.0519	9.39148	9.53446
ABCG2	7.16455	5.48444	3.45347	3.62205	8.82484	8.73278	6.44886	8.47186	8.32132	8.96488	4.59902	7.68468	7.10752	4.5502	9.87729	6.59924	12.6523	8.09225	5.73283	3.89741	6.46249	10.2137	4.48275	3.39489	9.99224	9.30998	8.43758	5.60308	8.27198	9.30588	6.90437	5.64688	7.41857	6.06915	9.91663	11.7409	5.18585	4.28527	10.6475	8.07615	8.616	7.31687	4.89307	8.63004	9.3141	5.76211	5.51718	7.71043
ABCG4	0.716096	0.716096	5.20305	2.54879	0.716096	0.0678874	2.16497	1.65533	0.716096	2.57303	3.45924	0.716096	0.716096	2.11981	0.716096	2.37869	2.63247	2.94276	2.06941	2.33916	0.716096	0.716096	0.716096	0.716096	2.04807	0.716096	0.716096	2.02292	0.716096	2.03309	0.716096	3.36285	0.716096	0.716096	0.716096	-0.318802	1.97615	1.31959	0.76192	2.61447	0.834978	-0.318802	1.57592	2.63294	-0.318802	3.18105	1.69611	1.78919
ABCG5	0.590788	0.590788	0.590788	5.27563	0.590788	0.815956	0.590788	0.590788	0.590788	0.815956	0.590788	0.590788	0.590788	0.590788	0.590788	0.590788	0.590788	4.14063	0.590788	1.91657	2.78772	0.590788	0.590788	0.590788	0.590788	0.590788	0.590788	3.22077	1.71667	0.590788	2.32576	5.17113	0.590788	1.53875	0.590788	2.07105	-0.401725	1.89703	-0.401725	0.910163	0.957869	1.46484	1.47088	1.6817	4.83996	1.39747	-0.401725	-0.401725
ABCG8	0.566361	0.566361	0.566361	7.06524	0.566361	1.04928	2.26997	0.566361	1.60791	1.04928	0.566361	1.49551	0.566361	1.43016	0.566361	1.59554	0.566361	2.72167	0.566361	1.04928	0.566361	0.566361	1.43861	0.566361	0.566361	0.566361	0.566361	0.566361	0.566361	0.566361	0.566361	3.53365	0.566361	1.24116	0.566361	1.44187	-0.392111	1.01476	0.879054	-0.392111	1.4704	-0.392111	2.35474	-0.392111	3.79242	2.25853	0.882713	1.69851
ABHD1	2.7935	1.83419	2.97054	4.39024	3.16276	2.2509	4.89399	2.85973	3.41423	4.39275	3.98127	1.83419	1.83419	2.62331	1.83419	4.06835	3.62565	4.15413	4.74352	4.41257	3.31715	4.28668	5.0607	4.93114	1.83419	1.83419	1.83419	4.98995	5.68271	4.3092	4.2121	1.83419	3.35742	3.85106	4.57454	4.59601	3.82304	3.48875	3.24202	4.28494	2.72906	2.47089	3.88306	4.17012	3.423	3.53193	2.93526	4.21114
ABHD10	11.2889	11.0944	10.8374	10.9912	11.6047	11.1176	11.5923	11.1429	10.7676	11.057	10.385	11.4585	11.3717	9.95346	11.1007	11.3452	10.3879	10.7565	11.373	10.4693	10.8939	10.6001	10.4006	9.96981	10.8396	10.5344	10.9008	10.6976	10.606	10.5933	10.43	10.8364	10.8229	10.5455	10.7826	10.4908	10.1972	10.8936	10.8655	10.8384	11.2244	10.8773	10.4022	11.5762	10.1386	10.5576	11.3259	10.2644
ABHD11	11.6253	11.5308	9.90567	11.5766	11.0313	10.6314	11.1861	9.11051	10.9291	11.3995	8.85032	10.4887	11.2118	10.6804	11.1356	10.7692	9.46367	8.94038	11.2011	9.29956	10.8314	10.2286	10.087	10.6066	11.131	11.4491	10.3707	11.1037	11.1924	10.4775	11.2344	10.6734	11.1737	9.36495	10.3761	11.2495	11.8901	10.6511	11.1124	10.2061	11.3425	10.945	10.8806	10.2132	9.23268	10.6535	9.19621	11.9305
ABHD11-AS1	7.57647	7.20276	3.09669	10.0351	6.36705	6.11418	8.04834	4.76666	6.81366	5.95268	1.41618	3.88609	1.41618	7.80418	7.71694	7.27934	6.05115	4.1408	7.75787	6.2973	5.32811	5.45977	5.20694	7.45886	6.55995	9.06406	5.75845	6.27601	8.21289	6.42722	8.04906	8.21483	6.93027	3.91951	7.4771	7.5557	6.89485	6.27228	6.39998	6.91192	3.91905	4.17583	4.58413	6.01496	4.91064	7.2344	4.88015	9.26632
ABHD12	11.0937	11.4123	10.7036	10.4632	10.0753	10.0954	11.0511	11.2842	10.7862	11.0935	10.9102	10.3206	9.95475	10.3398	9.96915	12.0302	11.672	10.8767	10.2321	11.61	11.1016	12.0275	10.3161	11.2092	12.1003	10.7947	11.5633	11.0255	11.0504	10.7265	10.764	11.3914	11.1213	11.2513	11.9559	11.4081	11.6427	10.3748	11.7461	11.8793	10.5202	11.2573	10.8159	10.4746	11.284	10.7486	10.182	11.9864
ABHD12B	3.85312	4.36787	2.29571	3.01809	3.7169	3.52448	4.67786	1.67148	6.19839	4.94279	8.99897	3.53469	5.39224	4.89999	6.48048	6.16277	2.97956	2.90798	5.66276	3.79174	1.75247	2.40269	2.65154	3.65604	2.70539	5.55146	4.8599	3.95629	2.98219	3.31003	3.45299	3.82303	4.55791	2.38218	2.47669	5.37605	2.44962	5.72067	5.37713	4.70848	6.41037	5.11682	3.74271	3.73518	4.13926	2.29586	1.14534	3.5966
ABHD13	10.5544	9.51281	9.60433	10.3545	10.2836	10.1359	10.03	9.79413	10.1279	10.1452	10.0084	9.15087	9.10641	9.79349	9.66309	10.6773	9.86132	10.3505	10.1287	9.54579	9.38106	9.66137	9.90844	9.61996	10.3084	10.5679	9.9549	10.2853	10.3868	9.90629	10.5482	10.245	10.8902	9.21626	8.64796	9.77977	9.76252	9.63553	10.2579	9.76339	9.91679	9.70052	9.64828	10.2817	8.91273	9.88443	10.5719	8.86916
ABHD14A	7.0307	7.07835	7.2931	7.72963	7.49392	7.41564	7.16963	7.42885	7.05068	6.57791	7.5766	7.02796	6.66642	7.83415	8.09185	6.70953	8.02706	7.24547	7.67439	7.86662	7.00783	6.9176	7.09805	7.42176	6.76444	7.46961	7.28731	7.63893	7.38518	5.55505	7.38652	9.22519	8.40785	6.60129	5.40534	7.04966	8.34315	6.1737	5.60597	8.16968	6.89609	6.82674	7.43763	6.83144	7.03531	7.48162	7.95126	7.31411
ABHD14A-ACY1	4.67399	4.68459	3.60315	5.4186	3.88672	3.47499	4.38563	3.29618	4.2259	3.47499	4.50909	3.95788	0.467441	4.06119	4.7785	4.44529	4.38626	4.35773	3.59001	3.47499	4.71457	4.77571	4.49458	3.50346	4.22954	4.7125	3.88271	4.6186	4.18958	2.76615	3.57039	4.03725	2.90919	3.1858	2.35207	4.12883	4.49312	3.60581	3.27701	3.37159	4.77749	2.63823	4.07815	3.55923	5.26844	3.36308	4.63549	4.06783
ABHD14B	10.2343	9.51221	11.2837	10.9598	10.2469	10.0669	9.1495	10.1273	10.6506	9.73284	9.71206	9.98383	9.68486	10.687	9.23688	9.00888	10.9018	9.23377	10.7334	10.2682	9.30954	10.244	9.52228	8.39848	9.23016	10.7794	9.44624	8.60408	11.0209	8.68877	10.2378	11.2377	10.1445	9.7408	10.4083	9.25383	10.9668	9.80966	8.20323	9.87474	9.1675	9.99996	9.90808	9.84467	9.91701	10.2029	10.482	11.4969
ABHD15	9.16498	9.15798	8.82229	9.98692	10.124	9.80095	10.6631	9.97761	9.56758	8.47834	8.60131	8.79866	8.28135	9.05206	8.8095	8.90856	10.8647	7.50638	9.75845	9.99193	9.45188	10.0518	9.99137	8.97274	9.19762	10.2164	8.59333	9.05895	10.0268	9.73791	9.31881	10.2747	10.0345	9.27031	9.54661	8.46324	9.73607	8.621	8.7782	9.44126	8.71731	9.15961	9.52212	9.10837	10.4776	9.2304	9.4906	10.6342
ABHD16A	9.53549	9.12986	8.83546	9.21201	8.29297	8.51797	9.03682	9.4745	9.51248	8.06869	7.32664	8.42692	8.5771	8.7954	8.44494	9.02816	9.88286	9.61294	9.3566	8.65989	8.49853	9.22308	8.65099	8.85602	9.47314	8.14856	8.76994	9.22315	10.1392	9.38951	8.8845	8.55649	9.47253	9.07951	8.83483	9.18146	8.77999	8.01065	8.53113	8.51745	8.41445	9.52539	8.9473	9.20123	8.8252	9.15838	8.9767	8.74221
ABHD16B	2.77853	2.77853	2.77853	4.02324	2.77853	3.71806	2.77853	3.65764	2.77853	3.51709	2.77853	2.77853	2.77853	2.77853	2.77853	2.77853	4.08297	4.04423	2.77853	3.79652	2.77853	2.77853	2.77853	2.77853	2.77853	2.77853	2.77853	4.0017	2.77853	2.77853	2.77853	2.77853	2.77853	2.77853	2.77853	3.72854	4.05026	2.34776	3.50636	3.32824	2.91556	3.23316	3.66865	3.32859	2.89829	3.09826	2.73065	2.6624
ABHD2	13.5379	13.6404	11.16	13.8403	14.1252	13.9473	12.7549	12.0475	11.3138	12.4627	11.2431	12.494	12.1835	13.621	13.4482	13.6628	12.1645	12.6788	13.1095	12.7657	13.485	13.7888	14.8058	14.5737	13.7066	14.8494	12.8483	13.5414	14.8419	12.8911	14.1724	14.2895	13.6133	13.4452	11.5795	12.906	15.4365	13.313	12.7176	12.5039	11.7222	12.4732	13.6403	12.8512	13.7434	13.4146	12.9564	12.625
ABHD3	8.82396	10.9923	9.55749	10.6724	11.7887	10.3067	10.3433	9.40626	8.16762	10.2258	9.52325	9.45889	8.58548	9.55676	10.1111	8.88026	8.79727	11.6574	9.09629	8.81386	10.0433	11.1358	9.14182	9.29127	10.2614	10.5105	10.6498	10.6035	11.4806	10.2672	10.5497	10.5036	11.4742	10.1911	9.32758	10.4426	10.5236	9.86036	11.1556	10.8114	10.9241	11.1912	10.6421	9.09895	10.9795	8.87676	8.77055	9.83386
ABHD4	10.3563	9.46364	7.46916	8.26393	9.23815	10.2155	9.15219	9.11629	9.02487	8.09101	9.02094	8.79406	7.95652	9.85077	9.09124	9.67337	9.87949	9.15196	9.37943	9.83051	8.85421	11.2911	10.6953	9.81861	11.7753	10.3974	9.19282	9.95583	10.2496	10.8133	10.0838	10.7025	9.61123	9.15364	10.5931	10.9682	10.9539	9.9974	8.94267	10.7598	8.96306	9.99573	8.8962	9.22298	10.2427	9.36436	8.43221	10.6396
ABHD5	10.8276	10.3906	9.15419	9.52711	10.4888	9.67974	9.76071	8.8504	9.48957	9.94917	9.18614	9.43088	9.60207	9.23648	9.53938	9.04022	8.79582	9.7088	10.2742	8.87364	8.92298	9.2736	9.36776	9.5626	9.35933	8.98309	10.5211	9.19929	8.56723	8.69664	8.81138	10.7859	9.62224	10.4086	8.33579	9.71207	10.3795	9.17306	10.0383	9.90342	8.39272	10.0937	9.84362	8.45519	8.76785	9.58763	9.76962	8.49757
ABHD6	7.28679	7.50499	9.01182	9.66914	6.72061	7.39844	7.87673	8.37587	6.65733	7.82851	6.62441	6.42442	6.35647	6.73438	7.42887	7.16456	9.57282	8.68619	7.47055	7.34095	6.78234	8.30639	5.86546	6.87572	7.07036	7.44485	7.33078	7.79463	6.5642	6.60195	7.9194	9.15794	8.12319	8.11537	6.89585	6.8986	7.27053	5.17831	6.69548	7.57768	8.51196	7.06024	6.72298	7.52722	9.15302	8.12082	8.34637	8.39027
ABHD8	7.58052	8.42052	9.02666	6.62102	7.14615	8.87256	8.17278	6.48143	8.35824	6.79403	7.6843	6.93241	6.41369	7.98731	8.16387	8.75933	8.39987	7.81641	7.98066	8.50669	7.96923	8.47626	8.10099	8.15189	9.04288	9.20153	8.60872	9.41779	8.8161	8.4893	8.56249	8.38864	8.87548	7.62259	9.3214	7.51406	8.79604	8.43079	7.28969	9.2261	5.89112	7.62852	8.74812	9.05052	8.60844	8.45395	8.05916	7.97457
ABI1	11.8056	10.9929	11.045	11.5957	11.3248	11.1255	11.048	11.7441	11.8332	11.7398	11.4119	10.7397	10.9799	10.8995	11.404	11.3148	11.0402	11.4534	10.7775	11.4614	11.4043	11.8915	9.96252	11.0784	11.3359	12.0109	11.6473	11.1096	12.0231	11.5462	12.1979	11.6648	11.4254	10.354	11.7264	11.0252	11.2794	12.0219	12.1424	11.4243	11.328	11.0116	11.7861	10.7504	11.0413	11.1058	10.6078	11.5546
ABI2	10.4515	10.2253	11.303	10.857	11.233	11.0516	10.4422	11.7691	11.2073	11.1364	10.8553	11.0305	10.4938	10.9558	9.96508	10.7651	11.5059	11.7698	10.3475	10.9872	11.1516	10.4746	10.3865	10.9163	11.6504	10.0527	11.1825	11.3022	11.2611	11.4272	10.85	10.3986	11.4027	11.2055	11.0298	10.8874	10.3317	11.1599	10.6749	11.038	10.0608	10.2346	11.3844	11.723	10.9517	11.0331	11.3683	10.2477
ABI3	0.46627	0.46627	0.46627	2.2792	0.46627	0.306645	0.46627	0.46627	0.46627	0.306645	0.46627	2.52005	0.46627	0.46627	0.46627	0.46627	0.46627	0.46627	0.46627	1.30755	0.46627	0.46627	0.46627	0.46627	0.46627	2.16344	0.46627	0.46627	0.46627	0.46627	0.46627	0.46627	0.46627	0.46627	0.46627	1.86772	0.0728603	0.0728603	0.0728603	0.0728603	0.974748	0.0728603	1.31505	0.911883	1.44676	1.96559	0.0728603	0.0728603
ABI3BP	5.53204	6.37086	3.18069	1.50247	3.9127	5.30799	5.28907	3.32222	6.452	5.30019	5.51529	5.63034	5.29066	6.85589	7.85688	7.89123	4.04022	3.97918	6.95414	6.25531	3.87106	3.96892	10.1816	6.16595	5.82694	5.96812	7.43174	6.76175	5.84295	7.68611	8.24711	5.69756	4.42996	4.82195	5.05836	4.81629	8.13193	6.49169	4.53786	5.23354	3.97132	5.44093	6.55232	6.5492	6.52787	4.95554	5.50241	7.35247
ABL1	11.0436	11.2328	13.5643	9.92689	10.5977	11.0235	11.2419	11.2053	10.4378	10.6534	12.1762	11.3365	10.9962	10.2789	10.2739	10.1373	10.8681	11.7421	11.1918	11.5499	11.2154	10.3491	11.0985	10.4894	11.1422	11.0196	11.0889	11.2743	11.0826	11.4836	10.4298	11.2209	11.5561	11.3658	11.4508	10.4023	11.3059	11.3282	9.94977	12.052	11.3806	10.9793	10.6073	11.295	11.1033	11.7657	11.5023	9.79356
ABL2	11.567	12.7434	13.8873	11.0744	12.3988	12.0361	11.804	12.7028	12.1613	12.1545	13.0444	13.1367	12.9372	11.479	11.4684	11.0427	11.2226	12.2103	13.1426	11.4477	11.9923	11.2328	11.523	11.2528	11.6895	12.3286	13.047	11.5095	10.4467	11.9665	10.0156	10.9474	11.0566	11.4913	11.929	11.9726	12.4181	13.0282	12.6701	12.9211	10.8529	11.837	11.7706	11.348	10.1068	11.4098	12.177	11.0995
ABLIM1	12.7342	11.2704	7.35081	13.3289	11.8769	12.4277	12.586	10.5577	12.9184	12.9351	10.5885	12.7085	12.3481	11.6909	12.7429	12.1147	10.9098	12.6889	11.8465	11.2722	12.8162	13.3844	12.609	12.6259	11.9406	12.7213	12.3336	13.3972	13.0343	12.4964	12.7775	12.5762	12.6841	11.9742	12.6673	12.0498	11.2128	12.5884	11.1295	11.3177	12.2961	12.443	12.2283	11.7329	10.1757	13.4353	12.6824	12.2316
ABLIM2	6.42931	7.56179	2.43004	7.80505	6.36868	3.97339	6.61309	6.36197	6.14701	6.8067	5.14581	5.8766	6.53402	2.83254	7.31976	4.40044	5.58894	8.78566	5.16282	6.28763	5.5945	3.40561	4.44831	6.01843	5.61227	5.25051	5.96391	6.24556	7.81582	7.90104	7.24056	2.41184	1.01046	5.11694	7.97339	5.85376	4.06755	5.15044	5.39739	3.4371	4.9536	3.3188	3.32882	5.818	5.66103	7.70738	6.3094	9.20142
ABLIM3	11.9635	11.5025	7.33821	10.6345	11.742	11.7448	9.53426	12.032	9.7795	10.7043	9.92015	11.0502	11.1517	12.781	12.2893	10.9608	12.4652	10.7102	11.5901	9.49053	11.105	9.56412	10.1172	9.52501	9.66502	11.8869	10.5773	10.7119	9.85277	10.8054	10.3546	9.86169	10.9131	10.0032	10.2733	11.1604	11.0671	11.1444	10.2652	9.44046	8.06142	12.0891	11.5717	10.578	11.0741	11.2566	10.7066	10.062
ABO	4.87144	4.42715	0.848729	4.15911	4.52817	5.82436	3.344	1.72566	4.50288	2.21312	0.848729	2.54304	0.848729	5.21721	3.03987	5.09611	0.848729	2.11128	4.07795	2.21312	3.98314	3.27532	4.91674	4.29462	2.8991	4.78443	6.09554	2.53157	5.96343	3.80107	3.37894	3.62186	5.33757	4.70492	4.9023	2.40746	4.18944	5.34881	3.04035	3.2454	3.10761	0.744463	1.98798	5.89725	2.13061	6.03394	4.40497	3.73071
ABP1	7.96019	4.38562	1.41754	10.7028	11.465	10.3597	4.94842	2.65603	8.05318	7.13257	4.1904	4.99939	4.7853	8.51029	10.0243	7.73331	2.31936	5.37391	11.3856	4.07905	9.32809	9.9868	7.24714	8.8086	11.376	8.44388	9.05817	9.68598	12.3909	10.4067	11.1531	9.96324	9.72497	9.0893	1.92478	4.33964	7.71571	2.59254	7.1944	6.59764	7.29618	1.50438	6.35355	9.82235	7.53013	10.6546	9.89579	11.2184
ABR	11.1643	12.5649	10.7693	12.7063	11.7299	11.7286	11.1997	11.6243	12.7352	10.7633	11.0022	11.2912	11.2607	12.4149	12.2133	10.9711	10.8219	12.2727	11.8174	12.6288	12.1991	11.2132	12.3365	11.837	12.0856	12.1071	12.0574	11.7523	11.2212	10.821	10.4638	12.8195	11.3242	11.4265	11.4579	10.6582	11.1254	11.6916	11.8927	10.8071	10.7271	11.5873	12.1693	11.7653	12.6038	12.8882	11.796	11.911
ABRA	1.39209	1.39209	1.39209	1.39209	1.39209	1.16998	1.39209	1.39209	1.39209	2.09627	1.39209	1.39209	1.39209	1.39209	1.39209	1.39209	1.39209	1.39209	1.39209	1.50836	1.39209	1.39209	1.39209	3.52797	1.39209	1.39209	1.39209	1.39209	1.39209	1.39209	1.39209	1.39209	1.39209	1.39209	1.39209	0.786706	1.41265	1.4463	1.55493	1.09019	1.38777	0.808273	1.7488	1.6187	3.01503	1.81202	2.0416	1.17181
ABRACL	8.74745	10.0693	9.63869	10.3913	10.7118	10.0268	10.2146	9.67643	9.72928	10.6869	9.08821	8.74064	9.38546	10.5012	9.81305	11.9026	8.92394	10.5751	10.0442	9.65245	9.6452	9.95726	8.76351	9.24198	11.0569	10.4617	11.3182	11.1849	10.0346	11.0779	10.8242	10.3044	11.0656	11.0449	9.82636	10.478	11.0956	9.8882	11.5219	9.80038	10.1159	11.4682	10.7652	9.20832	9.38788	9.68347	9.46511	10.0197
ABT1	10.7647	10.7097	10.8456	10.5325	9.92161	10.1986	10.6643	11.131	10.6011	10.1187	9.6311	10.4303	11.1539	10.054	10.4571	10.0674	10.2803	10.3839	10.501	10.2685	9.86207	10.322	9.32204	9.62714	10.6871	9.42672	10.3817	10.0878	9.70305	10.2666	9.74942	9.71484	9.88422	10.1638	9.66944	10.4044	10.3444	10.4138	10.5072	9.4508	10.3454	9.5236	10.159	9.89448	9.68502	10.3525	10.1647	11.0688
ABT1P1	0.711713	0.711713	0.711713	0.711713	0.711713	0.426877	0.711713	1.8801	0.711713	2.00524	0.711713	0.711713	0.711713	0.711713	0.711713	0.711713	0.711713	0.711713	0.711713	0.426877	0.711713	0.711713	2.47447	0.711713	0.711713	0.711713	2.3966	0.711713	0.711713	0.711713	0.711713	2.74892	0.711713	0.711713	0.711713	-0.270732	-0.270732	1.67303	1.30392	0.714611	1.40052	-0.270732	0.754292	0.679263	1.57525	1.34326	2.07407	0.883565
ABTB1	8.08492	8.34695	7.29946	9.88355	8.92309	7.25071	8.78677	6.76597	9.88301	8.22154	6.28354	7.18321	6.66426	8.30302	9.46322	9.04216	8.88928	7.75988	8.61889	9.40541	6.12039	8.95662	8.13638	8.00027	9.62738	8.72729	9.24388	8.95519	9.69164	9.61408	9.80434	8.30255	8.88414	7.49875	9.37947	9.78014	9.02568	9.36828	6.79845	9.16721	8.51853	8.07302	9.55583	8.5352	9.64885	7.79394	7.7198	9.57843
ABTB2	9.99225	10.2679	8.71034	9.96154	11.2188	9.68771	8.99271	9.0792	8.4125	8.36414	9.60978	8.84358	9.10826	9.4055	10.6187	9.04391	8.62093	7.1553	9.48689	10.3187	10.5867	9.82577	8.92632	9.94501	10.5847	10.8255	9.86226	9.64837	7.45443	10.0854	9.98652	8.91679	10.3558	9.69417	9.1512	8.7664	10.2751	9.58062	9.94891	8.6098	8.45576	9.57628	10.7203	8.16764	9.8337	10.4555	8.94109	10.5735
AC000059.1	2.56026	2.26391	2.30705	2.18006	0.795576	0.892178	2.30399	0.795576	2.54646	3.00873	0.795576	2.36399	0.795576	3.63539	0.795576	2.52649	0.795576	2.2034	0.795576	0.892178	0.795576	0.795576	2.57571	0.795576	0.795576	2.58689	2.73723	0.795576	2.1594	2.88443	0.795576	0.795576	0.795576	0.795576	2.30826	2.20167	3.51575	2.52515	1.13292	1.76897	1.24013	1.47672	2.70944	1.69789	1.68549	2.03768	-0.614624	2.6227
AC000068.5	4.2138	4.27778	3.13598	4.83724	4.74871	4.85903	5.984	5.08658	4.24759	4.42234	4.86539	5.3156	5.47604	4.15676	4.75891	4.45669	4.83008	4.06669	5.4068	5.26555	6.62468	4.04501	5.62037	5.57654	5.39169	4.74748	3.9929	4.87066	5.79137	5.22291	4.98682	4.28116	4.3894	5.53796	5.9508	4.10274	5.5411	5.31793	4.37146	4.80121	3.94648	5.03659	5.84656	4.90928	4.17508	4.66634	4.83164	3.79894
AC000078.5	1.37123	2.3949	2.58218	1.37123	1.37123	2.05995	1.37123	2.97185	1.37123	2.27489	1.37123	1.37123	1.37123	1.37123	1.37123	1.37123	1.37123	1.37123	1.37123	0.574267	1.37123	1.37123	1.37123	1.37123	1.37123	1.37123	1.37123	1.37123	1.37123	1.37123	1.37123	1.37123	1.37123	5.01366	1.37123	2.7057	2.87829	2.12261	1.55655	1.41565	0.184516	0.923558	2.7555	2.00591	2.05377	2.42494	1.24158	1.34994
AC000089.3	1.28916	2.8344	1.97261	4.8041	3.94613	3.38737	1.28916	3.13222	2.62996	2.40658	1.28916	4.09361	1.28916	2.40827	3.16017	2.24683	2.40025	1.28916	2.36809	2.11828	2.79967	1.28916	2.1008	3.97571	3.89602	1.28916	1.28916	3.72879	3.23915	3.34682	2.25834	1.28916	1.28916	2.35607	3.7964	4.06907	1.36963	2.08288	1.16775	2.8603	3.34459	2.41699	2.28971	1.88957	3.06093	3.36027	2.20409	1.48009
AC000094.3	0.600312	0.600312	0.600312	0.600312	0.600312	0.249163	2.06549	1.9253	0.600312	1.33513	0.600312	0.600312	0.600312	1.61985	0.600312	1.81505	0.600312	0.600312	0.600312	1.20917	2.51629	0.600312	0.600312	0.600312	0.600312	2.34029	0.600312	0.600312	0.600312	1.93213	0.600312	0.600312	0.600312	0.600312	0.600312	1.3195	1.03393	0.974415	1.25185	1.29239	-0.162278	1.34306	0.938331	1.73622	1.06244	1.28872	1.25573	-0.162278
AC000110.1	0.322748	2.27484	1.78495	1.6621	1.55895	1.77741	0.322748	1.26871	0.322748	0.33268	0.322748	1.41497	0.322748	0.322748	0.322748	1.53257	0.322748	0.322748	0.322748	0.33268	0.322748	1.59468	1.34809	0.322748	0.322748	1.57658	1.68688	0.322748	0.322748	0.322748	0.322748	0.322748	0.322748	1.43362	0.322748	1.34438	0.200966	0.200966	2.2254	0.200966	0.200966	0.200966	1.36752	0.200966	0.200966	1.31939	1.29268	1.51464
AC000111.3	0.484598	0.484598	0.484598	0.484598	0.484598	0.463184	0.484598	0.484598	0.484598	0.463184	0.484598	0.484598	0.484598	0.484598	0.484598	0.484598	0.484598	0.484598	0.484598	0.463184	0.484598	0.484598	0.484598	0.484598	0.484598	0.484598	0.484598	0.484598	0.484598	0.484598	0.484598	0.484598	0.484598	0.484598	0.484598	0.0950249	1.31511	0.0950249	0.0950249	0.0950249	0.0950249	1.74766	2.37733	0.0950249	0.0950249	0.0950249	0.864225	0.0950249
AC000111.4	0.420622	0.420622	0.420622	0.420622	0.420622	0.444476	0.420622	0.420622	0.420622	0.444476	0.420622	0.420622	0.420622	0.420622	0.420622	0.420622	0.420622	0.420622	0.420622	0.444476	0.420622	0.420622	0.420622	0.420622	0.420622	0.420622	0.420622	0.420622	0.420622	0.420622	0.420622	0.420622	0.420622	1.81579	0.420622	0.133531	0.133531	0.133531	0.133531	0.133531	0.133531	1.49002	2.37583	1.40323	0.133531	0.133531	0.133531	0.133531
AC000111.5	0.415749	0.415749	0.415749	0.415749	0.415749	0.401338	0.415749	0.415749	0.415749	0.401338	0.415749	0.415749	0.415749	0.415749	0.415749	0.415749	0.415749	0.415749	0.415749	0.401338	0.415749	0.415749	0.415749	0.415749	0.415749	0.415749	0.415749	0.415749	0.415749	0.415749	0.415749	0.415749	0.415749	0.415749	0.415749	0.153966	0.153966	0.153966	0.153966	0.153966	0.153966	0.153966	2.29824	1.20319	0.153966	0.153966	0.153966	0.153966
AC000111.6	0.588367	0.588367	0.588367	0.588367	0.588367	0.130272	0.588367	0.588367	0.588367	1.66144	0.588367	0.588367	0.588367	0.588367	0.588367	0.588367	0.588367	0.588367	0.588367	0.130272	0.588367	0.588367	0.588367	0.588367	0.588367	0.588367	0.588367	0.588367	0.588367	0.588367	0.588367	0.588367	0.588367	0.588367	0.588367	0.0492045	0.0492045	0.0492045	0.0492045	0.0492045	0.0492045	1.76596	2.83978	1.35267	0.0492045	0.0492045	0.848248	0.0492045
AC000120.7	4.26089	2.83006	3.89528	4.56386	4.7657	2.76847	2.7504	3.98344	6.04321	4.51425	5.56768	4.76151	0.835058	4.183	3.75401	5.41678	4.87405	3.62731	3.23095	4.35476	4.64921	4.2739	4.84583	4.44851	4.13626	4.11719	3.93223	4.01683	3.3119	3.25212	3.85364	2.6379	4.82052	2.91661	6.44278	3.37404	5.04113	4.23324	4.22851	3.18896	3.74854	2.55877	4.03357	5.72439	3.93674	5.46893	4.30324	3.8647
AC000123.4	1.85237	1.85237	1.85237	1.85237	1.85237	1.42369	1.85237	1.85237	1.85237	2.95038	1.85237	1.85237	1.85237	1.85237	1.85237	1.85237	1.85237	1.85237	1.85237	2.071	1.85237	1.85237	1.85237	1.85237	1.85237	1.85237	1.85237	1.85237	1.85237	1.85237	1.85237	1.85237	1.85237	1.85237	1.85237	1.72891	1.09477	2.13366	2.55526	1.61958	2.18607	0.90523	1.49902	2.88682	2.09905	2.13528	2.23555	2.00142
AC000124.1	0.361546	0.361546	0.361546	0.361546	0.361546	0.404123	0.361546	0.361546	0.361546	0.404123	0.361546	0.361546	0.361546	0.361546	0.361546	0.361546	0.361546	0.361546	0.361546	0.404123	0.361546	0.361546	0.361546	0.361546	0.361546	0.361546	0.361546	0.361546	0.361546	0.361546	0.361546	0.361546	0.361546	2.21689	0.361546	0.177555	0.177555	1.43263	0.177555	0.177555	0.177555	0.177555	1.06473	0.177555	0.177555	0.177555	1.32058	0.177555
AC000367.1	0.154446	1.68726	0.832395	0.154446	0.154446	0.729759	0.154446	0.154446	1.75089	0.729759	0.154446	0.154446	0.154446	1.49429	2.0104	1.73331	1.66999	1.22386	1.2247	0.729759	0.154446	0.154446	1.27509	1.31937	0.154446	0.154446	1.22559	0.154446	1.58316	1.87326	0.154446	0.154446	1.69349	0.777307	0.154446	0.581437	0.581437	0.581437	0.581437	0.581437	0.581437	0.581437	0.581437	2.18436	0.581437	2.2396	0.581437	0.581437
AC002055.4	8.27171	8.06162	9.13864	8.38322	6.99306	7.71474	8.17497	8.45369	7.84967	8.44732	8.42639	7.80685	8.4826	9.76527	9.02294	8.86828	8.16418	8.94853	9.46008	8.24029	8.07239	7.37019	8.15224	8.33921	7.19111	8.87895	7.98112	8.32687	8.0546	7.86355	8.17467	8.73726	7.829	7.84191	8.08596	8.2151	8.66948	7.99339	7.9302	8.47641	8.57347	8.42558	9.15395	7.63593	8.05406	7.99946	7.53572	7.59885
AC002056.3	0.581454	2.12544	1.89845	2.57065	2.88143	1.85751	0.581454	1.77002	2.86219	1.88384	0.581454	1.94806	0.581454	0.581454	0.581454	2.8385	0.581454	0.581454	2.27194	1.40886	2.90026	0.581454	0.581454	3.04099	2.24651	0.581454	2.27328	2.79545	2.22028	1.77615	2.10707	0.581454	0.581454	2.12112	0.581454	2.22798	1.33785	1.7403	1.58093	1.94129	2.0052	0.00357056	1.23122	0.00357056	2.48583	1.93661	0.00357056	3.71055
AC002064.4	1.23434	1.23434	1.23434	1.23434	1.23434	0.220307	1.23434	1.23434	1.23434	2.6245	1.23434	1.23434	1.23434	1.23434	1.23434	1.23434	1.23434	1.23434	1.23434	1.77844	1.23434	1.23434	1.23434	1.23434	1.23434	1.23434	1.23434	1.23434	1.23434	1.23434	1.23434	1.23434	1.23434	1.23434	1.23434	0.742809	-0.547912	1.27008	-0.547912	1.96283	1.85519	1.52132	1.65141	1.52108	1.39054	1.45649	1.74258	2.267
AC002064.5	1.77617	0.508468	0.508468	3.31914	0.508468	-0.0657921	0.508468	0.508468	1.76585	2.3999	0.508468	0.508468	0.508468	0.508468	2.93586	0.508468	0.508468	0.508468	0.508468	1.65065	0.508468	0.508468	1.97415	0.508468	0.508468	0.508468	1.9094	1.86015	3.03833	0.508468	1.76586	2.81685	0.508468	1.3231	2.01132	0.0285266	0.0285266	1.23174	0.0285266	1.86739	1.62142	1.18958	1.19354	2.03813	1.32491	2.46429	0.0285266	2.40825
AC002066.1	5.12702	6.11294	6.24	3.36111	4.76683	2.92514	5.11018	3.32961	6.21078	5.99599	6.44408	4.64674	4.80296	4.35772	6.32913	5.41	0.741638	3.65872	5.38842	4.79402	5.46689	3.10377	3.88124	3.24292	5.13726	5.55342	5.59947	3.17268	0.741638	3.71172	4.24113	2.1237	4.79904	2.68918	6.08814	4.89212	5.53901	4.76234	4.43527	4.93449	6.32007	6.74198	6.1562	3.88077	4.36035	4.23639	1.82604	3.10229
AC002069.5	0.523726	0.523726	0.523726	0.523726	0.523726	1.1531	2.52491	2.33343	0.523726	0.042237	0.523726	0.523726	0.523726	0.523726	0.523726	0.523726	0.523726	2.39146	0.523726	1.03508	0.523726	0.523726	0.523726	0.523726	0.523726	0.523726	0.523726	0.523726	0.523726	0.523726	0.523726	0.523726	0.523726	0.523726	0.523726	0.938123	0.0543845	2.86495	0.0543845	1.24606	0.0543845	0.0543845	0.0543845	1.43083	1.05768	0.0543845	0.89817	0.0543845
AC002069.6	0.529496	0.529496	0.529496	0.529496	0.529496	0.503598	0.529496	0.529496	0.529496	0.503598	0.529496	0.529496	0.529496	0.529496	0.529496	0.529496	0.529496	0.529496	0.529496	0.503598	0.529496	0.529496	0.529496	0.529496	0.529496	0.529496	0.529496	0.529496	0.529496	0.529496	0.529496	0.529496	0.529496	0.529496	0.529496	0.057936	0.057936	2.39334	0.057936	0.057936	0.057936	0.057936	0.879814	0.057936	0.972489	1.14147	1.11683	0.983467
AC002075.3	2.14088	2.40042	0.331869	0.331869	0.331869	1.03275	0.331869	2.46293	0.331869	1.03275	0.331869	0.331869	0.331869	0.331869	0.331869	0.331869	1.81924	0.331869	1.77619	1.03275	2.35393	2.56361	0.331869	2.48745	0.331869	0.331869	1.77739	1.72657	0.331869	2.4732	0.331869	0.331869	0.331869	1.50902	4.51265	3.04759	0.106294	1.16052	1.87772	1.71747	2.66498	3.27259	0.106294	1.66462	2.77567	0.106294	0.106294	0.106294
AC002075.4	0.695641	2.54999	1.84225	3.06708	2.90365	0.839417	2.59798	2.76521	0.695641	1.88044	0.695641	2.6695	0.695641	2.03861	3.66976	1.84488	0.695641	2.47722	0.695641	2.17713	0.695641	1.90389	2.05137	0.695641	0.695641	1.88669	0.695641	2.42006	0.695641	1.59899	0.695641	0.695641	0.695641	0.695641	0.695641	3.09468	1.80186	-0.237247	2.12681	2.18566	2.5409	1.64871	-0.237247	1.75737	2.31144	2.01279	2.13246	1.06492
AC002076.10	2.35349	2.3616	1.77932	0.39355	0.39355	1.07976	0.39355	1.47958	0.39355	0.0331335	0.39355	1.6475	0.39355	0.39355	0.39355	0.39355	2.00501	0.39355	1.95837	2.57759	0.39355	0.39355	0.39355	0.39355	1.93369	0.39355	0.39355	2.47765	1.90828	2.23446	0.39355	0.39355	0.39355	1.66891	2.69885	2.91947	0.161453	1.67961	1.81003	1.19305	1.91117	2.85216	0.161453	1.15605	1.7901	0.161453	0.161453	1.36994
AC002076.9	0.37193	1.89004	0.37193	1.80335	0.37193	0.195671	0.37193	0.37193	0.37193	0.195671	0.37193	0.37193	0.37193	0.37193	0.37193	0.37193	0.37193	0.37193	0.37193	2.06127	0.37193	1.7313	0.37193	1.95749	0.37193	0.37193	0.37193	0.37193	3.25937	1.78953	2.83474	0.37193	0.37193	0.37193	0.37193	1.91694	0.162827	0.162827	1.18169	0.162827	2.51875	1.9436	0.162827	1.17475	2.37049	0.162827	0.162827	0.162827
AC002116.7	3.9464	4.46105	4.39691	4.47977	4.89277	4.77356	5.49453	4.17637	4.32244	4.43016	4.56598	5.51128	5.65287	3.94526	4.60019	4.17595	4.07415	2.38862	3.9117	3.63908	5.02347	3.75661	2.896	3.62657	3.96929	3.27398	4.17771	3.83268	3.83812	4.29547	3.35419	3.70337	4.69505	5.14848	3.59659	3.6753	3.64639	4.61647	4.94251	3.81401	3.8316	3.61764	4.93138	4.38331	3.42503	4.06799	5.04219	4.33847
AC002116.8	-0.0776385	1.8813	-0.0776385	1.96158	-0.0776385	1.34651	-0.0776385	-0.0776385	3.03417	1.34651	2.60553	1.62826	4.76634	3.10378	3.14888	3.48944	2.7733	-0.0776385	-0.0776385	1.34651	4.06661	-0.0776385	2.85303	-0.0776385	1.96439	-0.0776385	1.81283	-0.0776385	3.25145	2.56342	-0.0776385	-0.0776385	-0.0776385	1.57745	3.93038	1.45415	1.45415	1.45415	1.45415	1.45415	1.45415	1.45415	1.45415	1.45415	1.45415	1.45415	1.45415	1.45415
AC002117.1	2.78899	2.87705	2.47344	4.16417	3.37641	2.45257	2.75059	3.2394	3.96052	4.30991	4.0858	4.35337	1.07781	4.34065	4.11772	3.171	4.54686	3.19413	2.95239	2.78096	3.60923	1.07781	4.81477	3.75328	3.82864	3.80315	3.40007	2.89328	3.65728	3.73804	3.35768	1.07781	1.07781	2.62891	4.02324	3.2871	4.91394	3.22398	2.544	3.29475	1.79345	2.27006	3.42126	3.92643	2.86396	3.70449	3.91471	5.31192
AC002128.4	2.49756	2.6322	0.614487	2.1118	1.61729	2.08169	3.1779	1.90872	4.00233	0.990781	0.614487	1.8453	0.614487	2.1909	2.53185	0.614487	2.48443	2.13587	3.03765	2.62224	0.614487	1.64628	2.20512	1.81796	0.614487	0.614487	3.03932	0.614487	2.3815	3.13043	2.26376	2.77689	3.41864	1.86561	2.55659	1.48174	1.06029	2.03089	3.45596	2.18831	1.94324	1.5165	2.28994	1.36835	3.34726	1.8525	0.815005	1.12406
AC002306.1	0.905702	1.88597	2.06532	0.905702	2.09332	1.73887	2.3076	0.905702	0.905702	2.8039	0.905702	1.955	0.905702	2.54499	0.905702	0.905702	0.905702	0.905702	2.21514	0.908225	0.905702	2.12765	1.89075	0.905702	0.905702	0.905702	3.06335	2.17016	2.65372	1.81929	0.905702	2.49027	0.905702	2.54796	2.83478	1.82139	1.20624	1.12014	1.51612	1.32228	2.33985	-0.626565	1.86315	1.70753	2.09484	2.11199	1.27517	2.48236
AC002310.10	2.39753	3.27848	3.50161	2.9792	2.111	1.79603	3.33686	1.78146	2.61372	3.09983	0.666209	2.21084	4.76246	1.86102	0.666209	2.08138	3.07366	3.34433	2.56285	2.4012	2.2789	2.68136	2.32338	0.666209	0.666209	1.72586	2.56429	2.74363	2.74811	2.86306	2.09771	0.666209	3.58767	2.7878	0.666209	2.73722	3.77174	2.11042	1.90154	2.68956	1.14053	2.96089	3.41321	1.88804	1.87537	2.6831	2.18848	3.28522
AC002310.12	4.11419	4.22166	3.07648	5.21554	5.40265	5.33357	4.90846	5.14506	6.37232	4.89851	7.31369	5.39871	6.02267	5.27813	5.38153	4.85524	5.85255	3.82961	4.90589	5.40315	5.03059	6.20117	5.10587	5.6086	5.08894	5.16106	4.68626	3.83819	5.64261	4.22655	5.62612	5.23473	3.93957	5.26293	6.23546	5.53737	6.21781	4.80516	4.56951	5.88564	4.36092	5.75271	5.04353	4.868	4.49399	5.18909	3.50175	5.70309
AC002310.17	2.80797	3.4304	2.29385	2.94821	2.09569	1.3359	1.01181	1.01181	1.01181	1.3359	1.01181	1.96945	1.01181	2.25137	3.0842	1.01181	3.6954	4.18294	3.9359	2.73156	1.01181	1.01181	1.91081	1.01181	1.01181	2.53121	2.65873	1.01181	1.01181	1.01181	2.08531	1.01181	1.01181	2.19355	2.77238	1.34236	3.20211	2.24979	1.73694	2.28496	-1.26772	2.2727	2.48666	2.28799	1.10313	2.05992	2.91529	2.59767
AC002310.7	2.62536	2.63401	2.10846	1.41383	2.45783	2.65136	3.53783	2.13548	1.31495	2.66946	3.82463	3.23268	4.42966	2.25728	3.7207	1.99109	3.5521	2.44066	2.83063	2.0466	3.1694	3.88406	2.64366	2.01128	2.41175	1.3403	1.43514	3.49588	2.38031	1.99972	1.71861	2.19488	2.53124	3.41953	1.52047	3.65774	3.23684	3.31771	2.06159	1.62788	1.67474	1.67521	3.95306	1.58166	1.83091	2.10648	2.67136	3.53199
AC002314.4	0.376408	0.376408	0.376408	0.376408	0.376408	0.420414	0.376408	0.376408	0.376408	0.420414	0.376408	0.376408	0.376408	0.376408	0.376408	0.376408	0.376408	0.376408	0.376408	0.420414	0.376408	0.376408	0.376408	0.376408	0.376408	0.376408	0.376408	0.376408	0.376408	2.33738	0.376408	0.376408	0.376408	0.376408	0.376408	1.55686	0.164133	0.164133	0.164133	0.164133	1.75738	1.02809	0.164133	0.967578	0.164133	0.164133	0.164133	0.164133
AC002321.2	0.188804	0.188804	0.188804	0.188804	0.188804	0.56063	0.188804	0.188804	0.188804	0.56063	0.188804	0.188804	0.188804	0.188804	0.188804	1.09049	0.188804	0.188804	0.188804	0.56063	2.92182	1.13679	0.188804	0.188804	1.18864	0.188804	1.20551	2.48582	1.8123	0.188804	2.07609	1.41811	0.188804	0.188804	0.188804	0.585058	0.585058	0.585058	0.585058	0.585058	0.585058	0.585058	0.585058	0.585058	0.585058	0.585058	0.585058	0.585058
AC002365.1	2.37075	0.310334	0.310334	0.310334	1.55367	1.64494	0.310334	0.310334	0.310334	0.25396	0.310334	0.310334	0.310334	1.3316	0.310334	0.310334	0.310334	0.310334	0.310334	0.25396	0.310334	0.310334	2.48628	0.310334	0.310334	2.40073	1.68235	0.310334	0.310334	1.92308	0.310334	0.310334	0.310334	1.42762	0.310334	0.240409	0.240409	1.39099	0.240409	0.240409	0.240409	1.35067	2.48686	0.240409	0.240409	0.240409	0.240409	0.240409
AC002366.3	0.387634	0.387634	0.387634	0.387634	0.387634	0.614305	0.387634	0.387634	0.387634	0.614305	0.387634	0.387634	0.387634	2.01054	0.387634	0.387634	0.387634	1.95105	0.387634	0.614305	0.387634	0.387634	0.387634	0.387634	0.387634	0.387634	0.387634	0.387634	0.387634	0.387634	3.03294	2.28102	0.387634	1.29821	0.387634	0.102189	0.102189	0.102189	0.102189	0.102189	0.102189	0.102189	1.06779	2.06512	1.56762	1.98109	1.78214	0.102189
AC002383.2	0.456349	0.456349	0.456349	0.456349	0.456349	0.43798	0.456349	0.456349	0.456349	0.43798	0.456349	0.456349	0.456349	0.456349	0.456349	0.456349	0.456349	0.456349	0.456349	0.43798	0.456349	0.456349	0.456349	0.456349	0.456349	0.456349	0.456349	0.456349	0.456349	0.456349	0.456349	0.456349	0.456349	0.456349	0.456349	0.121905	0.121905	0.970736	0.121905	0.121905	0.121905	0.940994	0.121905	1.17106	1.36923	0.121905	0.121905	0.121905
AC002395.1	0.862389	0.862389	1.8096	2.33178	0.862389	2.32548	0.862389	1.90019	0.862389	0.652868	3.8934	0.862389	0.862389	0.862389	0.862389	0.862389	2.4023	2.35656	2.35772	0.652868	0.862389	0.862389	0.862389	0.862389	0.862389	0.862389	0.862389	0.862389	0.862389	0.862389	0.862389	0.862389	0.862389	1.73264	0.862389	1.5543	0.605405	2.18276	1.29239	1.34105	-0.545899	1.74045	1.18713	1.60749	1.95338	1.80361	1.08568	-0.545899
AC002398.11	1.8821	2.77819	2.94213	1.8821	1.8821	2.62283	1.8821	3.28323	1.8821	2.40908	1.8821	2.84129	1.8821	3.38061	1.8821	1.8821	1.8821	3.07815	3.07909	2.93281	1.8821	2.99911	1.8821	1.8821	1.8821	1.8821	1.8821	1.8821	3.04077	1.8821	2.95733	1.8821	1.8821	1.8821	1.8821	3.23732	2.35054	2.47284	3.53731	1.83253	2.11181	1.9283	2.7935	1.67039	1.65369	2.64008	2.24925	2.8543
AC002398.12	0.190151	1.2489	1.68567	0.190151	0.190151	0.565594	0.190151	0.190151	0.190151	0.565594	0.190151	0.190151	3.80279	4.35161	0.190151	1.09189	0.190151	0.190151	1.20607	0.565594	0.190151	0.190151	0.954388	0.190151	0.190151	0.190151	0.190151	0.190151	0.190151	0.190151	0.190151	0.190151	0.190151	1.01814	0.190151	0.587996	0.587996	0.587996	0.587996	0.587996	0.587996	0.587996	0.587996	0.587996	0.587996	0.587996	0.587996	0.587996
AC002398.13	0.872505	0.872505	0.872505	0.872505	0.872505	0.450753	0.872505	0.872505	0.872505	0.450753	0.872505	0.872505	0.872505	3.13774	0.872505	0.872505	0.872505	0.872505	0.872505	1.97826	0.872505	0.872505	0.872505	0.872505	0.872505	0.872505	0.872505	0.872505	0.872505	0.872505	0.872505	0.872505	0.872505	0.872505	0.872505	0.92222	-0.293541	0.639087	1.27356	0.899974	0.941133	1.36661	2.28175	0.859182	1.83703	1.3113	1.27754	-0.293541
AC002398.5	0.494814	0.494814	0.494814	0.494814	0.494814	0.21949	0.494814	0.494814	0.494814	1.35275	0.494814	0.494814	0.494814	0.494814	0.494814	0.494814	0.494814	0.494814	0.494814	0.21949	0.494814	0.494814	0.494814	0.494814	0.494814	0.494814	0.494814	0.494814	0.494814	0.494814	2.36549	0.494814	0.494814	0.494814	0.494814	0.0798233	0.0798233	0.0798233	0.935773	1.29215	0.0798233	0.0798233	0.0798233	0.92994	1.10051	0.959234	1.26161	1.11276
AC002398.9	4.68882	3.40528	4.71079	4.39446	4.30328	2.31836	4.75228	4.8828	-0.140017	2.31836	4.46459	4.30163	4.33769	1.49329	-0.140017	4.58016	4.51011	4.02153	-0.140017	2.31836	-0.140017	-0.140017	2.98251	-0.140017	4.07402	-0.140017	4.52429	-0.140017	-0.140017	4.48541	3.96325	3.78991	-0.140017	4.02676	-0.140017	4.53033	3.48562	3.37691	3.17664	1.30077	3.30346	1.30077	1.30077	3.16386	1.30077	3.95098	1.30077	1.30077
AC002400.1	1.55897	1.55897	1.55897	3.4658	1.55897	1.45658	1.55897	1.55897	1.55897	2.08855	1.55897	1.55897	1.55897	1.55897	1.55897	1.55897	1.55897	1.55897	1.55897	1.92257	1.55897	1.55897	1.55897	1.55897	1.55897	1.55897	1.55897	1.55897	1.55897	1.55897	1.55897	1.55897	1.55897	1.55897	1.55897	2.20933	1.73102	2.45442	1.67907	2.00137	0.730741	0.731201	1.19791	2.14481	2.05496	2.08644	1.90511	1.50727
AC002401.1	1.17445	1.17445	1.17445	1.17445	1.17445	0.696866	1.17445	1.17445	1.17445	0.696866	1.17445	1.17445	1.17445	1.17445	1.17445	1.17445	1.17445	1.17445	1.17445	2.0437	1.17445	1.17445	1.17445	1.17445	1.17445	1.17445	1.17445	1.17445	1.17445	1.17445	1.17445	1.17445	1.17445	1.17445	1.17445	1.79569	2.1154	1.53071	1.13574	1.51579	-0.525895	0.669301	1.67081	1.12606	1.04784	1.41231	1.4731	1.77994
AC002429.4	0.494959	0.494959	0.494959	0.494959	0.494959	0.124245	0.494959	0.494959	0.494959	0.124245	0.494959	0.494959	0.494959	0.494959	0.494959	0.494959	0.494959	0.494959	0.494959	1.49312	0.494959	0.494959	0.494959	0.494959	0.494959	0.494959	0.494959	0.494959	0.494959	0.494959	0.494959	0.494959	0.494959	0.494959	0.494959	0.128348	0.128348	1.39299	0.128348	0.128348	0.128348	0.128348	1.93094	0.128348	1.48502	0.128348	0.128348	1.13503
AC002429.5	0.791497	0.791497	0.791497	0.791497	0.791497	1.57975	0.791497	0.791497	0.791497	0.0349463	0.791497	2.37522	0.791497	0.791497	0.791497	0.791497	0.791497	0.791497	0.791497	1.42126	0.791497	0.791497	0.791497	0.791497	0.791497	0.791497	0.791497	0.791497	0.791497	0.791497	0.791497	0.791497	0.791497	0.791497	4.7041	1.01106	1.13312	2.18276	1.62813	1.67311	-0.178957	1.02998	2.3418	-0.178957	2.39453	-0.178957	-0.178957	2.41634
AC002451.1	2.67155	2.88291	3.02622	2.7808	0.817515	2.16514	1.78875	2.09439	1.63104	4.01499	4.6281	2.71288	3.91999	3.25472	4.54263	1.96985	3.23386	1.63241	2.70567	1.12164	2.12384	2.09034	3.23257	2.65123	2.22241	1.45487	1.63597	2.17468	2.00183	2.01467	0.801971	1.34973	2.19435	2.28999	1.11264	1.98792	1.98792	1.98792	1.98792	1.98792	1.98792	4.24724	1.98792	1.98792	1.98792	1.98792	1.98792	4.52309
AC002451.3	0.383005	2.19043	0.383005	1.93184	1.4203	1.81836	0.383005	1.17676	3.27883	0.326836	0.383005	0.383005	0.383005	0.383005	0.383005	0.383005	3.10756	3.41786	0.383005	2.65304	2.54326	2.38378	2.70707	0.383005	3.00959	2.86794	2.26755	1.48742	2.21081	0.383005	1.8043	0.383005	2.02767	1.04861	5.69168	1.55557	1.71295	2.59431	1.48625	2.73726	0.109883	0.109883	1.58483	3.293	0.109883	2.0544	1.49021	3.62306
AC002454.1	0.701037	3.77158	1.80279	2.38583	3.2128	2.07456	4.29481	5.35801	3.4939	0.96329	3.2228	0.701037	0.701037	2.81894	0.701037	3.92323	0.701037	0.701037	2.41418	4.9877	3.46722	3.58151	2.00372	2.5578	0.701037	1.84549	2.41554	3.16194	2.36183	0.701037	1.81859	4.06668	2.49008	1.715	5.46794	1.80285	2.45936	2.81938	2.68587	2.33481	2.17478	3.28617	1.47266	2.45266	1.78218	2.56506	3.63666	0.515555
AC002456.2	2.79393	3.27202	2.05548	0.798695	0.798695	4.05572	5.91101	2.67128	0.798695	3.2515	3.89387	1.73747	4.96465	5.39039	2.83026	5.53567	0.798695	4.99727	1.97021	1.82469	4.63942	2.84813	2.02538	3.36442	1.95173	4.38343	4.89759	2.66679	1.93271	1.93877	2.25456	0.798695	3.0669	2.79641	5.08448	3.70302	6.2877	3.31909	2.23159	4.97017	0.801506	3.89155	3.00153	2.80352	2.20091	3.21823	1.5437	4.38199
AC002463.3	0.40372	0.40372	0.40372	0.40372	0.40372	0.483833	0.40372	0.40372	0.40372	0.483833	0.40372	0.40372	0.40372	0.40372	0.40372	0.40372	0.40372	0.40372	0.40372	0.483833	0.40372	0.40372	0.40372	0.40372	0.40372	2.10298	0.40372	0.40372	0.40372	0.40372	2.06304	0.40372	0.40372	0.40372	0.40372	0.123468	0.123468	0.123468	1.49409	0.123468	0.123468	0.123468	0.123468	0.123468	1.47752	0.978864	1.49769	0.123468
AC002467.7	2.02987	3.46262	3.57557	2.02987	3.45871	2.98752	3.24951	2.02987	3.05318	2.17934	2.02987	3.55745	2.02987	2.87854	5.07159	2.02987	2.02987	2.02987	3.16906	3.90537	3.62475	3.09295	2.88684	2.02987	3.87847	2.02987	3.17001	3.12993	2.02987	2.02987	2.02987	2.02987	2.02987	2.02987	2.02987	2.96783	4.34052	1.60751	3.30513	3.09609	2.62399	2.6989	2.7464	2.48464	2.25818	3.08684	2.51784	3.62964
AC002472.1	1.78955	1.99832	1.91077	1.90774	2.08292	1.15964	1.57824	1.14073	2.0674	1.15964	0.334424	0.334424	4.46576	2.16237	0.334424	0.334424	2.76249	0.334424	2.2473	1.15964	0.334424	0.334424	0.334424	2.06833	0.334424	0.334424	1.49717	0.334424	2.19112	0.334424	0.334424	0.334424	0.334424	1.91721	2.3751	1.41251	1.55721	2.3676	0.0832412	1.87568	2.5757	2.57648	0.0832412	1.34015	1.59234	0.0832412	0.0832412	2.16459
AC002472.11	1.31182	0.239491	0.239491	0.239491	1.31339	0.500736	0.239491	1.06125	1.71092	0.500736	0.239491	0.239491	0.239491	0.239491	0.239491	1.29047	0.239491	0.239491	0.239491	0.500736	0.239491	0.239491	1.47929	0.239491	0.239491	1.3287	0.239491	0.239491	0.239491	0.239491	0.239491	0.239491	1.94218	0.239491	0.239491	0.337686	0.337686	0.337686	0.337686	0.337686	0.337686	1.63753	2.12736	0.337686	0.337686	0.337686	0.337686	0.337686
AC002472.13	2.21337	2.08428	2.61082	2.89504	2.94641	2.17011	1.69228	2.57764	2.91962	2.17011	3.82819	2.44143	4.82181	3.09856	1.37017	2.51545	2.54803	1.98044	1.77717	2.17011	3.27417	1.11732	2.79169	1.42946	2.55984	1.95708	2.16484	1.69659	2.51543	2.39796	2.05367	2.47417	2.72704	2.69437	3.03911	1.82766	3.01304	1.82766	1.82766	1.82766	3.31887	1.82766	1.82766	3.49267	3.04129	1.82766	1.82766	3.81282
AC002477.1	0.680465	0.680465	0.680465	0.680465	0.680465	0.865094	0.680465	0.680465	0.680465	0.058202	0.680465	0.680465	0.680465	0.680465	0.680465	0.680465	0.680465	0.680465	0.680465	1.43009	0.680465	0.680465	0.680465	0.680465	0.680465	0.680465	0.680465	0.680465	0.680465	0.680465	0.680465	0.680465	0.680465	0.680465	0.680465	0.847994	-0.00662235	0.893879	-0.00662235	1.14578	1.18552	-0.00662235	0.865292	0.80147	0.96361	1.14287	1.65541	-0.00662235
AC002480.3	6.06233	6.48986	3.21363	2.14107	4.14015	7.35836	5.2317	6.8713	3.15443	5.71108	6.62931	8.84712	9.41881	6.52616	5.86938	5.57688	6.08826	1.00327	4.88193	4.20526	7.09324	7.65096	7.27503	5.32887	6.20471	7.88628	6.94452	3.09148	6.18084	8.5951	5.45964	6.42912	3.93989	7.52227	5.61458	4.8805	5.89312	5.65435	6.976	8.00554	0.818866	7.81192	7.54837	6.4632	3.51633	6.22006	5.49647	6.76857
AC002480.4	2.90192	2.31849	1.80103	0.999052	2.14732	4.20534	0.999052	2.48103	0.999052	1.31018	3.56532	3.44866	0.999052	1.94223	0.999052	2.86677	0.999052	0.999052	2.74243	1.31018	4.13971	4.98157	3.78547	2.3771	0.999052	3.74983	4.0989	0.999052	2.22458	5.19657	0.999052	4.02683	0.999052	3.86337	0.999052	1.95719	2.56113	3.29817	3.34954	4.68343	-1.22338	3.96584	2.97549	2.33485	1.09027	2.65899	2.07481	3.23767
AC002480.5	0.279926	2.21166	0.279926	0.279926	1.30468	1.23383	2.51122	1.60249	0.279926	1.23383	0.279926	2.00241	5.66905	2.83222	2.23926	0.279926	0.279926	0.279926	0.279926	1.23383	2.41405	2.02577	1.70747	1.9662	1.81236	2.00282	0.279926	0.279926	0.279926	2.43473	0.279926	1.64719	0.279926	1.81924	1.94445	1.60424	3.05528	2.23384	3.14634	2.0991	0.18404	1.62806	2.17222	2.03365	0.18404	0.18404	1.54003	0.18404
AC002511.1	1.0038	1.78829	2.25105	2.61761	1.40913	0.592668	1.19561	0.75773	2.11094	2.72827	-0.0492533	2.20049	-0.0492533	2.29438	-0.0492533	-0.0492533	2.5618	1.55069	1.86524	0.592668	-0.0492533	1.74742	2.20286	1.21636	1.52779	2.15618	1.86669	1.49936	1.07628	-0.0492533	-0.0492533	-0.0492533	2.5969	1.8457	1.66373	1.01381	1.01381	1.01381	1.01381	1.01381	1.01381	1.01381	1.01381	1.01381	3.5623	1.01381	1.01381	2.90485
AC002511.2	0.289602	1.41452	0.289602	0.289602	0.289602	0.398828	0.289602	0.289602	0.289602	0.398828	0.289602	0.289602	0.289602	0.289602	0.289602	0.289602	0.289602	0.289602	0.289602	0.398828	0.289602	0.289602	1.86302	0.289602	0.289602	0.289602	0.289602	0.289602	0.289602	0.289602	1.63941	0.289602	0.289602	0.289602	0.289602	0.244652	0.244652	0.244652	0.244652	0.244652	0.244652	0.244652	0.244652	0.244652	0.244652	0.244652	0.244652	0.244652
AC002519.5	0.305101	1.22542	0.305101	0.305101	0.305101	0.443172	0.305101	0.305101	0.305101	0.443172	2.79697	0.305101	0.305101	2.23936	0.305101	0.305101	0.305101	0.305101	0.305101	1.47995	0.305101	2.66605	1.85835	0.305101	0.305101	0.305101	0.305101	1.49222	2.26979	0.305101	1.83284	0.305101	0.305101	1.52075	1.62499	1.45217	2.0801	0.231613	0.231613	0.231613	0.231613	0.231613	0.231613	0.231613	0.231613	0.231613	1.39699	2.14274
AC002519.6	0.405233	1.56939	0.405233	1.93333	0.405233	0.653265	0.405233	0.405233	0.405233	0.653265	0.405233	0.405233	0.405233	1.56373	0.405233	0.405233	0.405233	0.405233	1.9603	0.653265	0.405233	1.85641	0.405233	0.405233	0.405233	0.405233	0.405233	0.405233	1.91053	1.4902	0.405233	0.405233	0.405233	0.405233	0.405233	0.0777779	0.0777779	0.0777779	2.05929	1.00947	0.0777779	0.0777779	0.0777779	0.0777779	1.15628	1.35555	0.984816	1.84191
AC002542.2	0.720867	0.720867	0.720867	0.720867	0.720867	1.41422	0.720867	0.720867	0.720867	0.370316	0.720867	0.720867	0.720867	0.720867	0.720867	0.720867	0.720867	0.720867	0.720867	0.370316	0.720867	0.720867	0.720867	0.720867	0.720867	0.720867	0.720867	0.720867	0.720867	0.720867	0.720867	0.720867	0.720867	0.720867	0.720867	1.2654	-0.0805873	1.33063	1.37334	-0.0805873	1.28542	1.28586	-0.0805873	1.50322	0.851692	0.722652	-0.0805873	0.862883
AC002543.2	1.83115	1.83115	1.83115	1.83115	1.83115	1.54236	1.83115	1.83115	1.83115	2.54734	1.83115	1.83115	1.83115	1.83115	1.83115	1.83115	1.83115	1.83115	1.83115	1.6538	1.83115	1.83115	1.83115	1.83115	1.83115	1.83115	1.83115	1.83115	1.83115	1.83115	1.83115	1.83115	1.83115	1.83115	1.83115	1.73295	0.78735	1.868	2.41083	2.03185	1.92514	1.56079	2.2187	2.57122	2.29673	2.14286	2.63508	1.71145
AC002550.5	2.25052	1.6722	0.812983	1.94081	0.812983	0.929436	0.812983	0.812983	0.812983	0.929436	0.812983	1.73271	5.76371	3.22639	3.4494	2.22302	0.812983	2.39226	2.39344	2.84434	0.812983	1.88404	2.26311	2.52593	0.812983	0.812983	0.812983	1.92129	0.812983	0.812983	0.812983	0.812983	2.46346	1.74841	0.812983	2.4798	2.16624	2.45184	1.99167	1.85138	0.430881	0.43141	2.36335	1.22063	2.46061	2.41917	0.865885	1.98899
AC002551.1	1.83122	1.65722	1.5296	1.91655	2.21751	1.79306	0.827676	1.59673	2.48058	0.777081	3.07377	1.71563	4.76812	2.2149	0.827676	0.827676	2.70175	0.827676	2.35355	2.68032	0.827676	0.827676	2.85835	2.0338	1.9183	1.84702	3.25786	0.827676	0.827676	1.90604	0.827676	0.827676	0.827676	1.7308	3.02138	3.13048	2.30622	2.40668	2.67613	1.33501	1.42168	0.366276	0.371939	2.30027	1.23383	2.39998	1.88079	2.10801
AC002553.1	1.0781	1.0781	1.0781	1.0781	1.0781	1.20012	1.0781	1.0781	1.0781	2.0774	1.0781	1.0781	1.0781	1.0781	1.0781	1.0781	1.0781	1.0781	1.0781	1.05088	1.0781	1.0781	1.0781	1.0781	1.0781	1.0781	1.0781	1.0781	1.0781	1.0781	1.0781	1.0781	1.0781	1.0781	1.0781	1.2138	1.10818	1.46436	1.46885	0.655802	1.90213	1.00727	2.08047	0.928395	0.786787	0.964577	1.15646	1.88426
AC002553.4	0.845739	0.845739	0.845739	0.845739	0.845739	1.09652	0.845739	0.845739	0.845739	0.304203	0.845739	0.845739	0.845739	0.845739	0.845739	0.845739	0.845739	0.845739	0.845739	1.60891	0.845739	0.845739	0.845739	0.845739	0.845739	0.845739	0.845739	0.845739	0.845739	0.845739	0.845739	0.845739	0.845739	0.845739	0.845739	1.31647	1.19815	-0.23987	1.24832	0.691372	1.08466	1.08511	1.0894	0.657964	1.50476	1.03728	1.00825	0.851049
AC002979.1	1.14058	0.981061	1.12019	0.220587	0.220587	0.458746	0.220587	0.925603	0.220587	0.458746	0.220587	0.220587	0.220587	0.220587	0.220587	1.12226	1.2667	0.220587	0.220587	0.458746	0.220587	0.220587	0.220587	0.220587	0.220587	0.220587	1.62052	0.220587	0.220587	0.220587	1.48298	0.220587	0.220587	1.04851	0.220587	0.474758	0.474758	0.474758	0.474758	0.474758	0.474758	0.474758	0.474758	0.474758	0.474758	0.474758	0.474758	0.474758
AC002984.2	0.654975	0.654975	0.654975	0.654975	0.654975	0.616502	0.654975	0.654975	0.654975	0.616502	0.654975	0.654975	0.654975	0.654975	0.654975	0.654975	0.654975	0.654975	0.654975	0.616502	0.654975	0.654975	0.654975	0.654975	0.654975	0.654975	0.654975	0.654975	0.654975	0.654975	0.654975	0.654975	0.654975	0.654975	0.654975	1.27406	-0.0456989	1.65626	0.720877	-0.0456989	-0.0456989	-0.0456989	1.29826	1.00294	-0.0456989	1.41423	1.01269	-0.0456989
AC002985.3	0.116976	1.19735	2.4721	2.0157	1.41722	0.81137	2.356	1.33045	0.116976	0.81137	0.116976	1.27099	0.116976	1.19225	0.116976	0.116976	0.116976	0.116976	0.116976	0.81137	2.07507	0.116976	0.116976	0.116976	0.116976	0.116976	1.54562	1.49766	0.116976	1.12582	1.66334	1.82656	0.116976	1.63015	2.526	0.744308	0.744308	0.744308	0.744308	0.744308	0.744308	2.76563	0.744308	0.744308	0.744308	0.744308	0.744308	0.744308
AC002994.1	0.189462	0.189462	0.189462	2.38367	2.48795	0.563466	0.189462	2.998	0.189462	0.563466	0.189462	2.95121	0.189462	0.189462	1.95115	0.189462	0.189462	0.189462	1.20535	0.563466	0.189462	0.189462	0.189462	0.189462	0.189462	0.189462	0.189462	0.189462	0.189462	0.189462	1.10202	0.189462	0.189462	0.189462	0.189462	0.586828	0.586828	0.586828	0.586828	0.586828	0.586828	0.586828	0.586828	0.586828	0.586828	0.586828	0.586828	0.586828
AC003002.6	2.77881	3.51761	2.81103	2.55919	1.46083	1.6679	3.30275	4.04334	2.59038	2.76032	0.383408	1.97634	5.50752	3.06687	3.11215	3.78955	3.48905	3.83871	2.5931	3.2838	2.62722	2.84035	2.79736	3.17501	2.31109	2.19484	2.80646	3.06951	0.383408	3.22791	2.39183	2.34244	2.6834	2.90507	2.73517	2.95752	-0.0776766	3.84434	2.4787	2.73928	2.99722	2.99809	3.00645	1.63846	3.27637	3.32055	3.57903	2.66844
AC003003.5	0.503748	0.503748	0.503748	1.63733	0.503748	1.80809	0.503748	6.41343	0.503748	0.610768	0.503748	2.05063	0.503748	1.94793	0.503748	0.503748	0.503748	0.503748	1.65734	0.610768	0.503748	0.503748	1.37156	0.503748	0.503748	0.503748	0.503748	0.503748	2.04373	2.05158	1.54	0.503748	0.503748	2.1876	0.503748	2.31996	1.30502	2.68376	-0.216355	-0.216355	-0.216355	-0.216355	-0.216355	-0.216355	1.34127	1.12568	1.93967	1.93193
AC003005.2	0.406015	0.406015	1.23605	0.406015	1.59446	1.46935	1.80889	2.15557	0.406015	0.325941	0.406015	1.45605	0.406015	1.3822	0.406015	0.406015	1.75543	1.71534	0.406015	1.34787	2.24052	2.43075	0.406015	0.406015	0.406015	0.406015	2.21182	1.67135	0.406015	2.6548	0.406015	0.406015	0.406015	2.19122	0.406015	2.16688	0.0977445	2.63518	1.16337	1.19549	1.6591	1.23581	1.23969	0.0977445	0.0977445	2.1272	1.56902	0.0977445
AC003005.4	2.93646	2.94597	2.13665	1.52116	1.91074	1.25433	2.591	2.12516	2.50938	1.25433	0.0185794	1.5064	0.0185794	2.25496	0.0185794	1.87443	2.33748	2.27863	1.84546	1.25433	0.0185794	0.0185794	2.27324	1.67453	0.0185794	1.9349	0.0185794	1.78786	0.0185794	1.32389	1.39743	1.84834	0.0185794	2.06214	0.0185794	0.818422	0.818422	0.818422	2.23946	0.818422	2.33552	2.33606	0.818422	0.818422	0.818422	0.818422	0.818422	3.15552
AC003006.1	0.629518	0.629518	0.629518	0.629518	0.629518	0.593517	0.629518	0.629518	0.629518	0.593517	0.629518	0.629518	0.629518	0.629518	0.629518	0.629518	0.629518	0.629518	0.629518	0.593517	0.629518	0.629518	0.629518	0.629518	0.629518	0.629518	0.629518	0.629518	0.629518	0.629518	0.629518	0.629518	0.629518	0.629518	0.629518	1.08001	-0.0263178	1.79961	1.02951	-0.0263178	1.31349	-0.0263178	0.795422	0.735272	-0.0263178	1.69173	1.76111	-0.0263178
AC003006.7	2.89095	2.38746	1.78561	2.35024	1.82723	1.81164	3.28843	3.75175	1.81035	1.81164	-0.135017	2.32886	-0.135017	3.11232	2.93727	3.42133	-0.135017	1.75818	1.44944	1.81164	2.03836	1.64294	2.97122	3.50947	1.4256	1.85229	3.30078	3.12974	-0.135017	2.6202	2.00269	2.11536	-0.135017	2.18793	2.53887	1.0269	3.08106	2.98456	2.80491	1.0269	3.57016	1.0269	1.0269	1.0269	1.0269	1.0269	1.0269	2.58523
AC003051.1	0.138521	0.138521	1.52908	2.74031	1.84578	0.803669	0.138521	1.95175	0.138521	0.803669	3.13558	2.04398	0.138521	1.31515	2.10569	1.53215	1.30672	1.69942	0.138521	1.85261	0.138521	1.89135	2.08631	0.138521	1.97931	1.58078	1.27384	1.64934	0.138521	0.929975	1.54824	0.138521	0.138521	2.22782	2.13108	2.00084	0.564075	0.564075	0.564075	0.564075	0.564075	2.02493	2.02992	0.564075	2.78869	0.564075	1.93588	2.21479
AC003075.4	4.16652	3.90115	2.66013	4.91432	4.03879	4.45173	3.62469	3.94163	3.20122	3.76719	4.41456	4.07508	4.68596	5.43936	4.98454	2.75022	5.13354	3.98061	3.69039	3.65503	4.82267	3.88817	3.86152	3.66651	3.75413	2.82542	3.98482	2.74513	4.52381	3.25733	4.42845	5.26829	3.43159	4.21958	4.17096	3.77213	4.58513	4.16437	4.78788	3.51998	4.74211	4.59097	3.91402	3.96763	3.62162	4.25724	1.54798	4.306
AC003077.1	1.05771	1.05771	1.05771	1.05771	1.05771	0.319453	1.05771	1.05771	1.05771	0.319453	1.05771	1.05771	1.05771	1.05771	1.05771	1.05771	1.05771	1.05771	1.05771	3.1789	1.05771	1.05771	1.05771	1.05771	1.05771	1.05771	1.05771	1.05771	1.05771	1.05771	1.05771	1.05771	1.05771	1.05771	1.05771	0.50199	-0.458831	-0.458831	-0.458831	-0.458831	2.52355	2.092	1.66286	2.43589	1.854	1.28329	1.97411	-0.458831
AC003079.1	0.965586	1.50027	1.7409	0.04595	0.04595	0.969789	2.05128	1.23458	0.04595	0.969789	2.10423	1.594	3.65691	1.49374	1.80687	0.947272	2.46498	1.0606	1.71789	0.969789	1.96395	1.35485	0.04595	0.04595	1.04538	1.59436	0.04595	0.04595	1.02889	1.24056	0.958106	0.04595	0.04595	1.05008	0.04595	1.04121	1.04121	1.04121	1.04121	1.04121	1.04121	1.04121	1.04121	1.04121	1.04121	1.04121	1.04121	1.04121
AC003080.4	0.405612	1.43536	2.43052	1.75728	2.13087	0.497591	0.405612	0.405612	0.405612	0.497591	4.99353	1.50787	0.405612	2.74726	0.405612	2.0955	1.82215	1.78007	1.78114	2.84138	0.405612	0.405612	1.44038	0.405612	1.75945	0.405612	0.405612	1.73389	0.405612	0.405612	0.405612	0.405612	3.06882	2.13076	0.405612	0.0487501	1.2873	0.0487501	0.0487501	0.0487501	2.90522	1.18444	2.34664	1.1049	1.31681	1.84309	2.65557	0.0487501
AC003088.1	0.383199	0.383199	0.383199	0.383199	0.383199	0.0633738	0.383199	0.383199	0.383199	1.95966	0.383199	0.383199	0.383199	3.75495	0.383199	0.383199	0.383199	0.383199	2.50952	0.0633738	0.383199	0.383199	0.383199	0.383199	0.383199	0.383199	0.383199	0.383199	0.383199	0.383199	0.383199	0.383199	0.383199	0.383199	0.383199	2.47201	0.199162	0.199162	0.199162	0.199162	0.199162	1.76709	0.199162	0.199162	0.199162	2.23648	0.199162	0.199162
AC003090.1	1.55168	0.344292	0.344292	1.65433	0.344292	-0.099841	1.7716	2.47527	2.00104	1.53153	0.344292	0.344292	0.344292	2.4419	0.344292	0.344292	0.344292	0.344292	0.344292	1.10745	0.344292	0.344292	0.344292	0.344292	0.344292	2.03929	0.344292	0.344292	2.12399	0.344292	0.344292	0.344292	0.344292	0.344292	0.344292	2.12414	0.264017	1.45981	0.264017	0.264017	2.15181	0.264017	0.264017	0.264017	0.264017	0.264017	0.264017	0.264017
AC003092.1	2.18931	3.63039	6.71086	0.773894	2.47467	1.4105	1.98376	1.55819	0.773894	1.4105	4.20906	2.03189	0.773894	1.94605	0.773894	2.44101	0.773894	0.773894	1.90397	3.5015	2.90841	0.773894	1.62401	3.03795	3.62657	4.61501	3.25227	3.7974	0.773894	4.49154	0.773894	0.773894	0.773894	3.42585	2.43873	1.68839	0.597284	2.07948	3.50895	4.68657	2.4036	2.57818	-1.03826	3.02621	1.67182	1.6361	3.34806	1.70078
AC003101.1	0.862694	0.862694	1.88407	0.862694	0.862694	1.10651	0.862694	3.24177	0.862694	1.10651	0.862694	3.32082	0.862694	2.53515	0.862694	0.862694	2.52317	0.862694	0.862694	1.10651	0.862694	0.862694	0.862694	0.862694	0.862694	0.862694	2.47644	0.862694	0.862694	0.862694	0.862694	0.862694	0.862694	0.862694	0.862694	-0.458309	1.86438	2.15875	0.4265	0.453169	-0.458309	2.00903	1.82643	2.10269	1.77882	1.03469	1.71072	1.80017
AC003102.1	0.170656	1.44817	0.81409	0.170656	0.170656	0.609056	0.170656	0.170656	0.170656	0.609056	0.170656	0.170656	0.170656	1.6189	0.170656	0.170656	1.88857	0.170656	0.170656	0.609056	2.08927	1.94762	1.45404	0.170656	0.170656	0.170656	1.18726	0.170656	1.52664	0.170656	1.68584	1.39985	0.170656	0.998523	0.170656	0.64007	0.64007	0.64007	0.64007	0.64007	0.64007	0.64007	0.64007	0.64007	0.64007	0.64007	0.64007	0.64007
AC003102.3	4.95243	4.92071	5.94132	6.82363	3.67951	4.95154	6.22203	4.58592	6.00297	5.16873	5.49337	5.32581	6.00958	7.09947	4.36528	5.30825	5.33389	4.71693	5.08515	5.85374	6.14779	3.47594	5.31494	4.7445	6.37203	6.12661	5.66238	5.58617	5.95506	7.63662	5.40992	5.72238	5.28001	4.62564	7.22561	5.50415	5.81565	3.83242	4.61769	5.47843	4.1288	6.09265	4.92063	7.00562	5.51553	5.07222	6.2242	6.59867
AC003104.1	2.30631	2.54048	3.33718	3.48876	3.11555	3.16122	3.48869	2.7571	2.87732	1.77556	4.63539	4.76703	0.674124	3.17734	3.66751	2.27508	4.73605	4.00256	2.46857	3.92993	3.57158	3.95522	4.12473	2.619	3.66688	2.92481	2.46999	2.40971	2.41374	4.0003	2.87733	2.82315	2.54807	3.15538	2.96311	3.15891	3.56312	4.46163	3.09776	2.03489	2.61661	1.77011	3.34044	4.2453	3.56276	2.80191	4.21684	1.53222
AC003665.1	6.14572	5.39939	5.38473	5.93996	6.48405	5.93879	6.01928	6.87969	5.69272	6.061	6.70156	6.71606	7.37577	6.0363	7.80242	6.54937	6.41329	5.87458	6.61441	6.83667	6.83208	7.73354	5.59801	5.80543	4.81111	4.88613	5.13483	5.50973	5.90255	6.04915	7.2645	5.83812	5.3406	4.77851	7.53654	5.6612	6.33584	5.94876	5.9929	6.15197	4.92575	5.88489	6.17584	6.78418	6.51686	5.90423	6.91593	5.10494
AC003682.16	0.750067	2.27579	1.51852	0.750067	0.750067	2.21122	0.750067	2.68916	1.83979	0.398434	0.750067	0.750067	0.750067	4.77866	3.53668	0.750067	0.750067	0.750067	0.750067	1.37405	0.750067	0.750067	2.02032	0.750067	0.750067	2.29244	0.750067	0.750067	0.750067	0.750067	0.750067	0.750067	3.09883	0.750067	2.05253	0.685904	2.87767	-0.580787	1.4045	0.661513	1.79434	1.52698	1.80214	0.616947	-0.580787	1.12297	1.88263	1.40258
AC003682.17	2.2832	0.598309	1.45043	0.598309	0.598309	0.995523	0.598309	1.90072	0.598309	0.995523	0.598309	1.67628	0.598309	3.30971	0.598309	0.598309	0.598309	3.72585	2.4507	2.0861	0.598309	4.96839	1.61027	0.598309	0.598309	1.83578	3.54852	1.89732	0.598309	2.90693	0.598309	0.598309	0.598309	2.28544	0.598309	0.816525	0.933512	1.29294	1.1506	1.19098	-0.258127	-0.258127	0.838276	1.41568	-0.258127	3.99457	1.98877	1.98144
AC003956.1	1.08725	1.08725	1.08725	1.08725	1.08725	1.13806	2.6024	2.06945	2.35851	1.4964	1.08725	2.22132	1.08725	1.08725	1.08725	1.08725	1.08725	1.08725	1.08725	1.52386	1.08725	1.08725	1.08725	1.08725	1.08725	1.08725	1.08725	1.08725	1.08725	1.08725	1.08725	1.08725	1.08725	1.91088	1.08725	0.383683	2.24677	1.33535	1.1682	0.738455	1.27464	1.45416	1.61384	1.15735	0.941997	1.89402	1.62503	1.25626
AC003973.4	1.63422	0.240696	1.22599	0.240696	0.240696	0.500842	0.240696	1.01287	0.240696	0.500842	0.240696	1.13226	0.240696	0.240696	0.240696	0.240696	0.240696	0.240696	0.240696	0.500842	0.240696	0.240696	1.64642	0.240696	0.240696	0.240696	0.240696	0.240696	0.240696	0.240696	1.62334	0.240696	1.84063	1.34089	0.240696	0.352205	0.352205	0.352205	1.7631	0.352205	0.352205	0.352205	0.352205	0.352205	0.352205	0.352205	0.352205	0.352205
AC003984.1	0.435731	0.435731	0.435731	0.435731	0.435731	0.0680719	0.435731	0.435731	0.435731	0.0680719	0.435731	0.435731	0.435731	2.59775	0.435731	0.435731	0.435731	0.435731	0.435731	1.91556	0.435731	2.38086	0.435731	0.435731	0.435731	0.435731	0.435731	0.435731	0.435731	0.435731	0.435731	0.435731	0.435731	0.435731	0.435731	1.43074	2.34914	0.154807	0.154807	2.63679	0.154807	1.0993	0.154807	0.154807	0.154807	0.154807	0.154807	0.154807
AC003989.3	1.06862	1.06862	1.06862	1.06862	1.06862	0.412005	1.06862	1.06862	1.06862	1.65448	1.06862	1.06862	1.06862	1.06862	1.06862	1.06862	1.06862	1.06862	1.06862	1.20626	1.06862	1.06862	1.06862	1.06862	1.06862	1.06862	1.06862	1.06862	1.06862	1.06862	1.06862	1.06862	1.06862	1.06862	1.06862	0.78631	1.48318	1.91927	1.26081	1.1581	1.02915	1.2069	0.490315	1.10991	-0.364359	1.42255	1.6776	1.19129
AC003989.4	1.53655	1.53655	1.53655	1.53655	3.4314	1.55946	1.53655	1.53655	1.53655	0.879793	1.53655	1.53655	1.53655	1.53655	1.53655	1.53655	1.53655	1.53655	1.53655	2.34633	1.53655	1.53655	1.53655	1.53655	1.53655	1.53655	1.53655	1.53655	1.53655	1.53655	1.53655	1.53655	1.53655	1.53655	1.53655	1.18578	1.73398	2.24136	2.11421	1.15151	1.93571	1.76765	1.64418	2.5301	1.17346	1.95776	2.35722	0.658068
AC003991.3	2.65317	2.10353	1.28694	1.28694	3.14713	1.70679	2.45476	2.56377	1.28694	3.28107	1.28694	2.74962	1.28694	3.58062	1.28694	2.62703	4.68698	1.28694	2.78899	1.92785	2.81407	3.19517	3.1599	2.47423	1.28694	2.29037	1.28694	1.28694	2.74309	2.04799	1.28694	2.60693	1.28694	1.28694	2.89391	1.81314	2.76639	3.70449	2.22907	2.77483	1.68561	2.32606	3.01416	1.63103	1.33971	2.05378	2.67941	3.25141
AC004000.1	0.434056	0.434056	0.434056	0.434056	0.434056	0.417929	0.434056	0.434056	0.434056	0.417929	0.434056	0.434056	0.434056	0.434056	0.434056	0.434056	0.434056	0.434056	0.434056	0.417929	0.434056	0.434056	0.434056	0.434056	0.434056	0.434056	0.434056	0.434056	0.434056	0.434056	0.434056	0.434056	0.434056	0.434056	0.434056	0.140553	0.140553	0.140553	0.140553	0.140553	1.26433	0.140553	0.962468	1.18974	0.140553	1.43473	0.140553	0.140553
AC004009.3	5.35522	1.22964	1.22964	1.22964	1.22964	1.60681	1.22964	1.22964	1.22964	1.60681	1.22964	1.22964	1.22964	1.22964	1.22964	1.22964	1.22964	1.22964	1.22964	1.60681	1.22964	5.58486	1.22964	1.22964	1.22964	4.02615	1.22964	1.22964	4.43914	3.63021	1.22964	1.22964	1.22964	1.22964	1.22964	0.359731	3.85541	3.61546	1.02025	1.83694	3.40535	0.629055	2.42632	2.97986	3.50834	3.39157	2.29218	-0.914082
AC004012.1	1.61719	2.10333	0.366538	2.89584	0.366538	1.16092	1.845	1.70354	0.366538	3.17243	0.366538	1.47314	0.366538	3.14996	0.366538	2.40375	0.366538	0.366538	2.26813	0.547651	0.366538	0.366538	2.3532	1.86965	0.366538	0.366538	2.26963	1.70005	1.70328	1.71043	1.60702	0.366538	0.366538	2.50457	0.366538	1.55403	2.23033	2.1368	2.29979	0.239467	0.239467	0.239467	0.239467	0.239467	2.65481	1.5253	1.4946	2.29779
AC004014.4	0.532455	0.532455	2.24897	0.532455	0.532455	0.655526	0.532455	0.532455	0.532455	0.655526	0.532455	0.532455	0.532455	2.1921	0.532455	2.49819	0.532455	0.532455	0.532455	0.655526	0.532455	0.532455	0.532455	0.532455	0.532455	0.532455	0.532455	0.532455	0.532455	0.532455	0.532455	0.532455	0.532455	0.532455	0.532455	1.23318	1.36476	0.934412	-0.0496983	-0.0496983	-0.0496983	-0.0496983	0.903172	0.833424	1.87697	0.863855	1.17797	1.02335
AC004016.1	0.767405	0.767405	0.767405	0.767405	0.767405	0.717528	0.767405	0.767405	0.767405	0.717528	0.767405	0.767405	0.767405	0.767405	0.767405	0.767405	0.767405	0.767405	0.767405	0.717528	0.767405	0.767405	0.767405	0.767405	0.767405	0.767405	0.767405	0.767405	0.767405	0.767405	0.767405	0.767405	0.767405	0.767405	0.767405	0.965122	0.752041	1.41679	-0.140529	-0.140529	-0.140529	-0.140529	1.20303	1.11319	1.33845	1.45746	0.917541	0.784279
AC004016.2	2.86598	2.17068	1.13767	3.00635	2.86839	1.53639	2.61499	2.09535	2.85247	3.24032	1.13767	2.98799	1.13767	2.16565	1.13767	2.36247	1.13767	1.13767	3.0378	1.43818	1.13767	1.13767	3.50701	2.63962	1.13767	2.40703	2.5187	1.13767	2.47339	2.48052	1.13767	3.41326	1.13767	2.2623	1.13767	1.22428	2.00668	2.80694	2.04977	1.94211	0.111439	2.54987	2.28415	2.9494	1.93779	3.44783	2.27596	0.25796
AC004017.2	0.927214	1.81022	1.97177	2.08627	1.997	2.14635	0.927214	0.927214	0.927214	0.331009	0.927214	1.8724	5.12163	2.15066	2.97265	0.927214	2.59748	0.927214	0.927214	1.97071	0.927214	0.927214	2.16227	0.927214	0.927214	0.927214	0.927214	0.927214	0.927214	0.927214	0.927214	0.927214	0.927214	1.88854	0.927214	2.29813	-1.07936	2.2714	2.17013	1.45679	0.339033	1.53809	1.54588	1.99324	1.08136	1.16244	2.32219	1.51208
AC004019.13	1.43507	1.24237	1.82798	2.97421	2.17059	2.59382	2.12671	2.85219	3.43083	2.61547	3.56587	1.96922	0.323697	4.43399	2.45175	3.502	2.88839	1.54989	0.323697	1.44562	2.04172	2.21987	2.27152	2.78226	1.98809	2.83119	0.323697	1.5087	2.28487	2.29449	2.1542	2.34741	3.1164	2.8011	2.13155	2.74967	3.61557	3.21271	2.19226	1.92441	2.30993	2.31059	3.41289	2.42792	2.16907	2.70372	1.44265	0.274158
AC004022.7	0.270038	1.34544	0.270038	2.59767	1.57291	0.225872	2.38065	1.26701	0.270038	2.43895	0.270038	1.42117	0.270038	1.3402	0.270038	0.270038	0.270038	0.270038	0.270038	0.225872	0.270038	0.270038	2.55016	0.270038	0.270038	0.270038	1.70774	0.270038	0.270038	2.39979	0.270038	0.270038	0.270038	1.44082	0.270038	1.61542	2.29884	1.68674	0.286999	0.286999	0.286999	0.286999	2.50431	0.286999	1.79513	0.286999	0.286999	0.286999
AC004022.8	0.713417	0.713417	0.713417	0.713417	0.713417	0.196395	0.713417	0.713417	0.713417	2.35593	0.713417	0.713417	0.713417	0.713417	0.713417	0.713417	0.713417	0.713417	0.713417	0.196395	0.713417	0.713417	2.53271	0.713417	0.713417	0.713417	0.713417	0.713417	0.713417	0.713417	0.713417	0.713417	0.713417	0.713417	0.713417	1.4124	1.29694	1.99425	2.0513	0.802376	-0.106407	1.93408	1.79992	-0.106407	1.32834	-0.106407	-0.106407	1.61434
AC004041.2	1.42844	1.42844	1.42844	1.42844	1.42844	1.8825	1.42844	1.42844	1.42844	2.23824	1.42844	1.42844	1.42844	1.42844	3.36606	1.42844	1.42844	1.42844	2.54578	1.63236	1.42844	2.47113	2.84017	1.42844	2.52816	1.42844	1.42844	2.91657	1.42844	1.42844	1.42844	1.42844	3.59176	1.42844	1.42844	2.42034	1.83341	1.68308	1.39498	2.18063	1.57915	0.835238	2.09698	2.4091	2.42698	2.79587	1.40295	1.59616
AC004053.1	0.182449	0.182449	0.182449	1.25939	1.17645	0.719314	0.182449	1.64574	1.54441	0.719314	3.07799	1.40246	0.182449	1.55447	0.182449	0.182449	1.31107	0.182449	0.182449	0.719314	0.182449	0.182449	1.75912	0.182449	1.26112	1.19062	1.27931	1.24076	0.182449	0.182449	0.182449	0.182449	1.75846	0.820268	0.182449	0.48284	0.48284	0.48284	0.48284	0.48284	0.48284	0.48284	0.48284	1.95119	2.2458	0.48284	0.48284	0.48284
AC004054.1	0.489015	0.489015	0.489015	0.489015	0.489015	0.467337	0.489015	0.489015	0.489015	0.467337	0.489015	0.489015	0.489015	0.489015	0.489015	0.489015	0.489015	0.489015	0.489015	0.467337	0.489015	0.489015	0.489015	0.489015	0.489015	0.489015	0.489015	0.489015	0.489015	0.489015	0.489015	0.489015	0.489015	0.489015	0.489015	0.0941874	0.987417	1.47851	0.0941874	0.884215	0.0941874	0.0941874	0.0941874	1.14328	0.0941874	0.0941874	1.15304	1.01968
AC004057.1	9.68722	9.35649	9.75092	10.1125	10.1405	8.62754	9.58542	9.58246	10.6356	8.57734	9.77194	10.024	11.4556	10.3785	10.6722	9.94673	9.78141	9.93952	9.60652	8.71059	9.59051	9.55114	9.70155	9.16085	8.66192	9.96291	9.70535	9.34243	8.12097	8.75135	10.1054	10.4102	9.08395	9.75352	8.34594	10.1409	9.89801	9.32516	9.64779	9.17857	8.80565	8.80677	8.57379	9.90141	8.76994	9.54628	9.53269	9.614
AC004066.2	1.81091	0.384646	0.384646	0.384646	0.384646	0.510484	0.384646	0.384646	0.384646	0.510484	0.384646	0.384646	0.384646	0.384646	0.384646	0.384646	0.384646	0.384646	0.384646	0.510484	0.384646	0.384646	0.384646	0.384646	0.384646	0.384646	1.9608	0.384646	0.384646	0.384646	2.34174	0.384646	0.384646	0.384646	0.384646	0.124305	0.124305	1.485	0.124305	0.124305	0.124305	0.124305	0.124305	1.35211	1.1946	1.04646	0.124305	0.124305
AC004066.3	1.78557	0.529478	0.529478	0.529478	1.7874	1.726	0.529478	1.49206	1.77534	0.744513	0.529478	0.529478	0.529478	0.529478	0.529478	0.529478	0.529478	3.35458	0.529478	1.59266	0.529478	0.529478	1.57283	0.529478	0.529478	0.529478	1.91758	2.37668	1.87203	2.58575	2.59834	3.24201	0.529478	0.529478	0.529478	0.16819	0.16819	2.67556	2.7079	0.16819	0.16819	2.12683	1.23357	1.15559	0.16819	1.57275	1.16523	2.10736
AC004069.2	1.98588	3.01198	3.60171	0.618267	1.98779	2.00607	3.43691	3.33946	2.24702	2.64594	0.618267	2.59994	0.618267	2.71572	3.53372	3.15866	2.46495	5.95416	2.84388	4.00373	3.74945	2.71525	4.88346	2.24789	2.97982	2.8494	3.01294	2.58747	2.3633	1.90283	2.64685	2.41894	2.73234	2.82263	3.77894	2.6958	2.61162	2.84226	1.17051	2.93585	1.28	2.74181	2.75129	3.82702	2.18499	1.8391	2.8594	4.13084
AC004074.3	1.057	1.057	1.057	2.23227	2.14175	1.60691	1.057	2.21496	1.057	1.26439	1.057	2.01542	1.057	1.057	3.13106	2.52636	1.057	4.11184	1.057	1.96558	1.057	1.057	1.057	1.057	1.057	1.057	1.057	1.057	1.057	1.057	1.057	1.057	1.057	1.057	1.057	1.86645	1.67624	2.56622	2.06398	0.360821	0.405887	0.884815	1.2307	1.55868	2.16327	2.38028	0.328023	1.99111
AC004076.7	0.550009	0.550009	0.550009	0.550009	0.550009	0.206859	0.550009	0.550009	0.550009	2.05243	0.550009	0.550009	0.550009	2.07695	0.550009	0.550009	0.550009	0.550009	0.550009	0.206859	4.20185	0.550009	0.550009	0.550009	0.550009	0.550009	0.550009	0.550009	0.550009	0.550009	0.550009	0.550009	0.550009	0.550009	0.550009	1.50923	-0.102848	-0.102848	1.01451	-0.102848	1.09004	-0.102848	1.85611	-0.102848	-0.102848	-0.102848	1.01772	1.24555
AC004076.9	3.55691	3.48159	1.56722	2.74686	2.71256	1.67833	3.89374	4.18441	2.69307	1.67833	3.13183	2.35053	0.212926	2.86007	2.7507	4.49353	2.08141	2.63263	2.26798	2.76026	0.212926	2.14565	1.36975	0.212926	2.00571	0.212926	2.26949	2.56459	3.51006	3.18612	1.58588	0.212926	0.212926	2.80557	2.4001	3.61399	0.27891	2.49486	2.29151	3.06917	2.83284	2.83366	2.84156	2.98086	2.02193	0.27891	2.69154	0.27891
AC004112.4	1.22435	1.22435	1.22435	2.94236	1.22435	1.07214	1.22435	1.22435	1.22435	1.26601	1.22435	1.22435	1.22435	1.22435	1.22435	1.22435	1.22435	1.22435	2.9727	2.45825	1.22435	1.22435	1.22435	1.22435	1.22435	1.22435	1.22435	1.22435	1.22435	1.22435	1.22435	1.22435	1.22435	1.22435	1.22435	1.88661	0.989463	1.37789	0.954154	1.84049	1.79446	1.64999	1.30817	1.62755	1.31509	0.428885	1.77759	0.18675
AC004129.7	0.725042	0.725042	0.725042	0.725042	0.725042	1.93011	0.725042	2.40318	0.725042	0.259281	0.725042	0.725042	0.725042	0.725042	0.725042	0.725042	0.725042	0.725042	0.725042	0.259281	0.725042	0.725042	0.725042	0.725042	0.725042	0.725042	0.725042	0.725042	0.725042	0.725042	0.725042	0.725042	0.725042	0.725042	0.725042	0.749953	1.18729	1.12681	1.01422	1.82762	-0.10012	-0.10012	2.16243	1.00698	-0.10012	1.92199	1.55307	-0.10012
AC004129.9	0.354662	0.354662	0.354662	2.4492	1.97597	1.76076	0.354662	1.86778	1.51582	-0.0908199	0.354662	2.52598	0.354662	1.97293	3.32396	0.354662	1.68585	0.354662	0.354662	1.13046	0.354662	0.354662	0.354662	0.354662	0.354662	0.354662	0.354662	0.354662	0.354662	0.354662	0.354662	0.354662	0.354662	0.354662	1.74251	0.248722	0.248722	2.27214	0.248722	0.248722	0.248722	0.248722	0.248722	0.248722	0.248722	2.14021	2.7105	1.60148
AC004156.3	1.72724	1.54477	2.2515	3.00806	0.674911	2.05216	1.91892	0.674911	2.40815	2.25722	3.03017	1.9684	0.674911	2.33159	0.674911	0.674911	2.64007	3.2198	2.27495	1.60684	0.674911	0.674911	0.674911	3.2197	1.81854	2.15223	1.83783	2.97333	3.15327	1.80568	0.674911	2.94741	0.674911	1.82392	2.97524	2.43005	3.94466	2.31242	1.82178	2.38589	1.08607	-0.271314	1.09119	1.80873	1.24483	1.52496	1.82729	1.81975
AC004158.2	4.35911	4.25147	5.14955	5.2884	4.8648	4.62406	4.26625	4.41472	4.46807	3.96757	7.06589	5.77711	7.34282	4.94978	4.33807	4.66351	5.73519	4.66869	4.4561	5.5335	4.03813	5.02794	4.75378	4.74559	3.96081	3.12515	3.75982	3.54439	4.29718	4.13567	3.64531	2.33529	3.56118	5.03892	4.55231	5.55101	5.51317	4.93671	4.41038	5.20462	4.15097	3.66368	5.18229	5.08855	5.52856	5.07874	5.14729	2.14564
AC004158.3	0.423377	0.423377	0.423377	0.423377	0.423377	0.148791	0.423377	0.423377	0.423377	0.148791	0.423377	0.423377	0.423377	0.423377	0.423377	0.423377	2.95062	0.423377	0.423377	1.37813	0.423377	0.423377	0.423377	0.423377	0.423377	0.423377	0.423377	0.423377	0.423377	0.423377	0.423377	0.423377	0.423377	0.423377	0.423377	0.143933	0.143933	0.143933	0.143933	0.143933	0.143933	0.143933	1.47421	0.143933	0.143933	1.07341	0.143933	1.23568
AC004160.4	0.74074	0.74074	0.74074	0.74074	0.74074	0.847924	0.74074	0.74074	0.74074	2.19929	0.74074	0.74074	0.74074	0.74074	0.74074	0.74074	0.74074	0.74074	0.74074	-0.15597	0.74074	0.74074	0.74074	0.74074	0.74074	0.74074	0.74074	0.74074	0.74074	0.74074	0.74074	0.74074	0.74074	0.74074	0.74074	2.28516	-0.00964976	2.52761	1.36205	1.8613	-0.00964976	0.880226	1.21556	0.817903	-0.00964976	-0.00964976	-0.00964976	-0.00964976
AC004166.6	1.57691	1.57691	2.84101	1.57691	2.64562	1.75016	2.83845	1.57691	1.57691	2.56572	1.57691	3.37329	1.57691	3.05207	1.57691	1.57691	1.57691	1.57691	1.57691	1.93333	1.57691	1.57691	1.57691	1.57691	1.57691	1.57691	1.57691	1.57691	1.57691	1.57691	1.57691	1.57691	1.57691	2.26267	3.90967	1.40135	1.79186	2.48763	2.62979	0.938705	2.7209	2.44796	0.860982	2.5634	1.73627	1.56574	1.69291	1.6374
AC004166.7	7.04584	7.37935	8.82179	8.38885	8.17729	7.6067	7.60323	6.85187	7.14732	7.7207	8.22092	8.05733	9.14558	8.6868	8.36052	7.12773	8.61095	7.24731	7.61018	6.90452	7.81092	7.27406	7.54566	6.71978	7.28974	7.6396	6.65106	7.57381	7.48349	7.48102	7.6782	7.62837	7.5476	7.28664	7.8041	8.03809	6.73465	8.71689	7.49391	7.50689	8.07548	6.97309	7.19061	7.83134	7.23134	7.96388	7.69092	8.415
AC004221.2	0.576074	1.80784	0.576074	2.19291	0.576074	-0.0297574	0.576074	0.576074	0.576074	1.69691	0.576074	0.576074	0.576074	0.576074	0.576074	0.576074	0.576074	2.84011	0.576074	1.20673	0.576074	0.576074	1.81383	0.576074	2.1955	0.576074	0.576074	0.576074	0.576074	0.576074	0.576074	0.576074	0.576074	0.576074	0.576074	1.81944	2.32744	-0.00881866	1.28762	1.32478	0.996404	0.996762	1.00019	0.926336	1.11397	1.57996	-0.00881866	-0.00881866
AC004231.2	0.574209	0.574209	0.574209	0.574209	1.86685	0.695775	3.07125	2.67711	0.574209	4.63962	0.574209	4.8733	5.64241	1.63598	0.574209	0.574209	2.04193	0.574209	2.53678	0.695775	0.574209	0.574209	2.62459	2.70131	2.88697	0.574209	2.53834	0.574209	2.47681	3.02015	2.98384	2.29891	0.574209	2.18696	6.29992	1.57774	4.15898	0.898941	1.92668	1.24073	3.04203	-0.322896	3.94269	-0.322896	0.993555	2.15057	-0.322896	4.37713
AC004237.1	1.09439	1.09439	1.09439	1.09439	1.09439	1.1575	1.09439	1.09439	1.09439	1.81128	1.09439	1.09439	1.09439	1.09439	1.09439	1.09439	1.09439	1.09439	1.09439	1.34624	1.09439	1.09439	1.09439	1.09439	1.09439	1.09439	1.09439	1.09439	1.09439	1.09439	1.09439	1.09439	1.09439	1.09439	1.09439	1.21272	-0.125244	1.60019	0.651903	0.675327	1.40535	1.01382	1.67729	1.56774	0.801475	0.9727	0.947739	1.39061
AC004381.6	7.60575	7.9971	9.35329	8.11868	8.28319	7.86702	7.87571	8.73912	9.55613	8.80819	8.27047	8.63649	8.33959	7.18556	8.84484	8.50674	7.99516	8.66622	9.31128	7.92122	7.97164	8.53259	7.70671	7.82943	7.77487	7.28031	8.72585	8.01658	8.17058	7.80705	8.58973	6.92911	7.28084	7.85919	6.83717	8.94872	8.49882	8.20324	9.18112	8.08803	7.03709	7.16937	7.79658	8.07777	6.97092	8.28117	8.6108	7.60685
AC004381.7	0.369917	0.369917	0.369917	1.71767	0.369917	0.56687	1.83832	0.369917	0.369917	0.56687	0.369917	2.20907	0.369917	0.369917	0.369917	0.369917	0.369917	0.369917	0.369917	0.56687	0.369917	0.369917	1.40169	0.369917	0.369917	0.369917	0.369917	0.369917	2.20085	0.369917	0.369917	0.369917	0.369917	0.369917	0.369917	0.118659	0.118659	1.22173	1.11533	1.14537	0.118659	1.18308	0.118659	1.10854	0.118659	0.118659	1.76373	0.118659
AC004383.3	0.513562	0.513562	1.76525	0.513562	2.28634	1.40628	0.513562	0.513562	0.513562	0.0548385	0.513562	1.64618	0.513562	1.56652	2.96461	0.513562	1.96911	0.513562	1.92697	1.5157	0.513562	0.513562	0.513562	0.513562	0.513562	0.513562	0.513562	0.513562	0.513562	0.513562	0.513562	0.513562	0.513562	1.66552	2.03106	0.00191287	0.00191287	1.12495	1.01662	1.43911	1.48867	0.00191287	1.0893	0.00191287	0.00191287	2.27538	1.67677	1.67076
AC004383.4	5.58577	4.30662	3.06261	1.09996	3.10651	4.82802	2.52734	3.06712	4.95569	4.14552	3.80241	3.67956	1.09996	5.52743	1.09996	2.28336	5.16232	3.29359	4.63986	1.31836	4.06433	3.85744	5.6674	4.73595	3.54535	1.09996	5.49711	3.73718	3.23068	5.52023	3.76976	1.09996	1.09996	3.55552	3.0641	4.77157	5.1413	4.57023	4.8819	5.29513	2.97632	5.66448	4.27801	3.91207	3.47964	3.05001	0.857786	3.14677
AC004386.4	1.93235	1.21194	1.89535	2.57591	2.11804	0.975634	1.24295	2.54585	1.43053	0.975634	0.0760419	1.90686	0.0760419	1.20658	1.96615	2.07993	1.61947	1.5758	1.57691	0.975634	0.0760419	0.0760419	0.895968	1.70273	0.0760419	1.07869	1.16689	0.0760419	0.0760419	1.35829	1.05512	0.0760419	0.0760419	0.0760419	0.0760419	0.737905	0.737905	2.40382	0.737905	0.737905	0.737905	0.737905	0.737905	0.737905	0.737905	0.737905	0.737905	0.737905
AC004447.2	4.75121	4.35212	4.70225	4.31583	4.3018	3.66713	3.54102	3.54798	3.97694	4.15528	5.303	3.39703	1.89262	4.71799	1.89262	3.9553	5.38966	4.34982	4.75991	5.00687	4.01173	2.93958	4.80267	3.88788	4.31907	3.31903	3.74127	4.42945	4.28558	4.44556	3.56614	3.25027	4.0648	4.47903	4.11369	3.10384	3.46113	4.21308	4.1573	4.56845	3.31902	2.74535	4.92101	4.80049	3.73495	4.37539	4.98908	3.65198
AC004449.6	0.643299	0.643299	2.54038	3.00364	2.25965	1.11403	0.643299	2.36394	0.643299	0.184002	0.643299	0.643299	0.643299	0.643299	0.643299	0.643299	0.643299	0.643299	0.643299	1.92622	0.643299	0.643299	0.643299	0.643299	0.643299	1.82878	0.643299	2.35965	0.643299	0.643299	0.643299	0.643299	0.643299	2.10154	0.643299	1.6794	1.04167	-0.292032	1.8375	0.887578	1.38576	1.70937	1.97065	1.82468	-0.292032	-0.292032	0.85636	1.08984
AC004453.8	3.99079	4.21757	3.68673	3.82759	4.69771	4.56378	3.95379	4.325	3.70525	3.39511	2.34193	2.34193	2.34193	4.33549	2.34193	4.35889	3.47168	3.43813	3.85259	3.54141	2.34193	2.34193	2.34193	2.34193	2.34193	2.34193	3.85378	2.34193	3.40387	2.34193	2.34193	2.34193	2.34193	2.34193	2.34193	3.44294	3.40308	3.97032	3.47816	3.23808	2.93451	3.12894	2.44869	1.74273	3.67356	3.22817	3.22698	4.6716
AC004461.4	1.02078	1.02078	1.02078	1.02078	1.02078	1.63355	1.02078	1.02078	1.02078	0.729486	1.02078	1.02078	1.02078	1.02078	1.02078	1.02078	1.02078	1.02078	1.02078	0.729486	1.02078	1.02078	1.02078	1.02078	2.90062	1.02078	1.02078	1.02078	1.02078	1.02078	1.02078	1.02078	1.02078	1.02078	1.02078	1.16202	1.74702	1.04504	1.49061	0.712281	0.754093	0.754517	1.00064	0.350015	1.5218	1.53455	1.09585	1.6849
AC004463.6	4.06047	4.85661	5.89387	5.20422	5.45377	4.73044	6.31042	5.44948	4.74028	6.04898	6.01928	5.69217	5.16912	6.73194	5.56226	4.47768	5.71146	4.37036	5.33541	5.20754	5.37921	5.07684	5.64908	5.31629	5.62851	3.8909	5.20375	5.84366	6.33088	5.22447	5.39791	5.08277	5.3624	5.32131	5.85276	5.75584	5.87628	5.84464	4.4939	5.61882	5.63652	5.84186	5.32386	5.3494	4.16939	5.74416	5.57165	5.16893
AC004466.1	3.89178	4.29964	2.73348	3.70171	3.07305	3.15455	3.06726	3.50467	5.33168	2.25397	3.72838	4.04934	4.31454	3.90894	3.88424	1.95199	5.03768	4.34615	3.58138	4.07672	2.4216	3.13577	3.9686	2.55175	3.62706	3.68578	4.14051	2.97896	2.32907	4.61737	2.69574	2.14942	2.4753	2.98679	3.83913	3.21014	3.91289	4.21851	2.58082	4.23901	2.41309	3.0208	4.58283	3.74477	3.98677	3.84714	2.85378	4.19799
AC004471.9	1.5497	2.51957	1.5497	1.5497	1.5497	2.0412	3.45321	1.5497	1.5497	2.21256	1.5497	1.5497	1.5497	1.5497	1.5497	2.69965	1.5497	1.5497	1.5497	1.26267	1.5497	1.5497	1.5497	1.5497	1.5497	1.5497	1.5497	1.5497	1.5497	2.4536	1.5497	1.5497	1.5497	1.5497	1.5497	2.56689	2.08877	1.96118	1.71461	2.11734	1.42053	2.0841	1.80307	1.77108	1.79046	2.5934	1.04596	0.972317
AC004478.2	1.98839	2.08651	2.30839	2.62899	0.0816726	2.62956	0.0816726	1.95348	1.65819	1.35732	0.0816726	2.21261	0.0816726	1.39753	2.28162	0.0816726	1.8781	1.82728	1.82857	1.1693	1.85774	2.30097	1.036	1.46251	1.33028	1.24868	1.35134	1.30671	2.5963	1.31624	1.97402	2.56277	2.53787	2.4182	1.44371	2.7466	0.792844	2.04882	1.92767	0.792844	2.00439	0.792844	0.792844	1.91994	2.63846	1.95878	0.792844	3.00637
AC004490.1	2.93827	2.65991	2.62377	4.40449	2.65602	2.93986	2.44764	2.74785	2.92541	2.96707	1.23277	3.29217	1.23277	3.1645	1.23277	2.23998	4.07435	3.0998	2.79532	2.06119	2.82141	3.41201	3.0339	2.46789	3.07413	2.67548	2.36845	2.74407	2.74757	2.02447	2.64293	1.23277	1.23277	3.32273	1.23277	3.95694	2.05111	3.55712	3.06143	2.24059	3.19863	1.23631	3.07223	2.43861	2.67269	2.79324	2.37234	3.20762
AC004510.3	1.8839	2.33592	2.09851	0.721027	3.47832	2.59243	4.30995	1.61217	4.72233	4.39265	0.721027	3.47051	0.721027	3.52479	4.14945	4.04662	2.04333	0.721027	3.10946	0.731464	0.721027	2.37612	1.68695	0.721027	2.80464	2.35354	2.49055	1.96094	2.77309	0.721027	0.721027	3.79179	3.20707	1.76753	2.97644	3.40098	4.48126	0.592008	3.00643	3.09665	1.53579	1.53662	1.54458	1.68501	0.718296	2.95264	1.70846	3.29929
AC004528.4	2.05461	2.79887	2.95318	2.64945	2.05786	1.35117	3.09426	2.6124	2.53934	3.36388	3.17505	2.70018	3.82136	2.95733	2.7122	2.79595	3.70944	3.56095	2.80802	2.1505	1.12222	1.9588	2.68447	-0.630446	2.07713	1.53174	2.5711	1.6273	2.03975	2.73862	2.6415	2.75629	2.80989	3.01492	1.56853	1.75211	1.75211	1.75211	1.75211	1.75211	3.04156	1.75211	1.75211	3.98473	1.75211	1.75211	3.41968	3.73852
AC004538.3	1.08341	1.08341	2.19753	2.81171	1.08341	1.41683	1.08341	2.78625	1.08341	3.18254	1.08341	1.08341	1.08341	2.90773	1.08341	1.08341	2.89465	1.08341	2.84223	1.27497	1.08341	1.08341	3.61369	1.08341	1.08341	1.08341	1.08341	1.08341	2.78593	1.08341	1.08341	3.9839	1.08341	1.08341	1.08341	2.81419	2.07244	4.07714	2.67673	2.55142	0.60659	0.952859	2.4017	1.57284	1.56268	1.14568	0.878902	-0.32203
AC004540.4	1.77507	0.815284	0.815284	2.53248	3.09102	3.62605	2.37237	2.0558	6.85032	1.8356	0.815284	1.99502	0.815284	2.7411	2.65307	2.37869	4.31773	6.70971	3.28074	2.34919	0.815284	0.815284	0.815284	2.70002	0.815284	2.43129	3.13948	3.451	2.23001	1.55468	0.815284	5.8077	0.815284	1.67902	1.9531	1.63517	1.15395	2.26223	2.92997	3.66193	-0.861848	3.96439	3.6072	2.90848	2.88827	3.01585	2.67354	1.98459
AC004540.5	3.28895	2.4501	1.80663	4.4644	4.26325	5.08144	2.82659	2.89207	5.38764	1.6092	0.764127	4.09156	0.764127	3.13686	0.764127	3.38118	5.06372	5.44795	4.76764	3.13873	2.98764	2.28151	2.92142	3.69535	3.85207	3.69528	3.77462	3.80734	5.17013	3.64779	0.764127	6.64265	2.45696	4.03748	4.83109	1.29047	4.66113	3.68731	1.48038	2.36633	0.93774	3.00541	4.28973	3.35596	3.08129	4.63984	4.48422	3.59402
AC004543.2	3.28596	0.875557	0.875557	0.875557	0.875557	1.09899	0.875557	0.875557	0.875557	1.80976	0.875557	0.875557	0.875557	0.875557	0.875557	0.875557	0.875557	0.875557	0.875557	0.3101	0.875557	0.875557	0.875557	0.875557	0.875557	0.875557	0.875557	0.875557	2.42796	0.875557	0.875557	0.875557	0.875557	0.875557	0.875557	0.576064	-0.443644	2.00481	1.81403	1.40956	1.46837	1.46897	0.983872	1.14458	1.6599	0.927908	0.896726	0.727909
AC004549.6	1.20257	2.1194	1.20257	1.20257	2.31333	2.03909	1.20257	1.20257	2.30268	1.08587	1.20257	1.20257	1.20257	2.11494	1.20257	1.20257	2.93681	1.20257	1.20257	1.08587	1.20257	1.20257	2.12386	1.20257	1.20257	1.20257	1.20257	1.20257	2.38806	2.05703	1.20257	1.20257	1.20257	1.91531	1.20257	1.75595	2.61174	1.30113	1.63372	1.81982	1.21713	1.02493	1.39529	1.36388	0.750788	2.01419	1.07544	2.34346
AC004552.1	1.49292	0.220578	0.864059	0.220578	1.74944	0.459077	0.220578	0.925598	0.220578	0.459077	0.220578	0.220578	0.220578	0.220578	0.220578	1.12225	0.220578	0.220578	0.220578	0.459077	0.220578	0.220578	0.984758	0.220578	0.220578	1.15505	0.220578	0.220578	1.2039	0.220578	0.220578	0.220578	0.220578	1.2251	0.220578	0.475036	0.475036	0.475036	0.475036	0.475036	0.475036	0.475036	0.475036	0.475036	0.475036	0.475036	0.475036	0.475036
AC004593.2	0.510527	0.510527	0.510527	2.24262	2.43549	1.34941	0.510527	1.39821	0.510527	1.34941	0.510527	0.510527	0.510527	1.83719	0.510527	0.510527	4.21048	3.1158	0.510527	1.34941	0.510527	3.47187	2.70669	0.510527	2.24528	2.13669	1.79062	1.74562	3.0458	0.510527	1.65946	0.510527	2.3498	1.25489	2.3948	-0.19598	1.84051	2.19665	0.881678	1.62683	1.38301	-0.19598	1.93344	2.42556	3.65577	2.36547	2.17068	-0.19598
AC004593.3	0.810132	0.810132	0.810132	5.13811	0.810132	1.21595	0.810132	0.810132	0.810132	1.21595	0.810132	0.810132	0.810132	1.67183	0.810132	0.810132	0.810132	5.44716	0.810132	1.21595	0.810132	0.810132	0.810132	2.86722	2.37894	0.810132	0.810132	0.810132	0.810132	2.52502	2.24756	0.810132	0.810132	0.810132	0.810132	-0.933188	0.555181	1.66366	1.4433	2.65319	0.939176	-0.933188	1.30721	1.65559	3.05389	1.22308	1.44933	0.608938
AC004603.4	1.98735	2.21042	1.21889	0.432568	0.432568	0.746775	4.22588	0.432568	0.432568	2.8167	0.432568	2.09712	5.78707	2.3857	0.432568	1.5344	1.71091	1.67294	2.14192	0.746775	0.432568	0.432568	1.36639	2.64022	0.432568	0.432568	0.432568	1.63127	0.432568	2.42615	0.432568	0.432568	0.432568	3.2943	3.49005	4.5343	1.32765	1.26041	-0.0238526	2.58169	1.67634	-0.0238526	-0.0238526	1.56349	-0.0238526	1.16833	1.13987	1.37647
AC004637.1	0.672498	0.672498	0.672498	0.672498	0.672498	1.50337	0.672498	0.672498	0.672498	0.294653	0.672498	0.672498	0.672498	0.672498	0.672498	0.672498	0.672498	0.672498	0.672498	0.294653	0.672498	0.672498	0.672498	0.672498	0.672498	0.672498	0.672498	0.672498	0.672498	0.672498	0.672498	0.672498	0.672498	0.672498	0.672498	1.33952	0.892595	1.17451	0.760418	-0.0420695	-0.0420695	0.814972	1.54362	1.27078	-0.0420695	1.31202	0.762728	-0.0420695
AC004655.1	0.731934	0.731934	0.731934	0.731934	0.731934	0.443937	0.731934	0.731934	0.731934	0.443937	0.731934	0.731934	0.731934	0.731934	0.731934	0.731934	0.731934	0.731934	0.731934	1.27608	0.731934	0.731934	0.731934	0.731934	0.731934	0.731934	0.731934	0.731934	0.731934	0.731934	0.731934	0.731934	0.731934	0.731934	0.731934	1.0402	-0.103915	0.773753	1.20157	0.712994	1.058	0.743002	0.745892	0.980879	1.18578	1.01644	1.205	-0.103915
AC004691.5	0.924271	0.924271	0.924271	0.924271	0.924271	1.71015	0.924271	0.924271	0.924271	0.00990296	0.924271	0.924271	0.924271	0.924271	0.924271	0.924271	0.924271	0.924271	0.924271	1.64297	0.924271	0.924271	0.924271	0.924271	0.924271	0.924271	0.924271	0.924271	0.924271	0.924271	0.924271	0.924271	0.924271	0.924271	0.924271	1.57954	-0.194824	2.2753	0.955062	-0.194824	1.02881	1.02922	1.7422	0.947593	-0.194824	1.21435	1.36221	1.63324
AC004692.4	0.435828	0.435828	0.435828	0.435828	0.435828	0.419516	0.435828	0.435828	0.435828	0.419516	0.435828	0.435828	0.435828	0.435828	0.435828	0.435828	0.435828	0.435828	0.435828	0.419516	0.435828	0.435828	0.435828	0.435828	0.435828	0.435828	0.435828	0.435828	0.435828	0.435828	0.435828	0.435828	0.435828	0.435828	0.435828	0.944561	0.13895	0.13895	0.13895	0.13895	0.13895	0.13895	0.13895	1.18814	0.13895	0.13895	0.13895	1.40036
AC004696.2	1.38501	0.147693	1.82245	1.49021	0.147693	0.171539	1.61038	0.147693	0.147693	0.171539	0.147693	0.147693	5.00603	0.147693	0.147693	1.36037	2.45831	2.0276	2.029	3.13814	0.147693	1.42263	0.147693	0.147693	0.147693	0.147693	0.147693	1.46698	0.147693	0.147693	0.147693	0.147693	0.147693	1.49869	0.147693	0.658192	0.658192	0.658192	0.658192	0.658192	0.658192	0.658192	0.658192	0.658192	0.658192	0.658192	0.658192	3.03335
AC004702.2	0.5333	0.5333	0.5333	0.5333	2.02745	0.38359	0.5333	1.67664	0.5333	0.38359	0.5333	0.5333	0.5333	0.5333	0.5333	0.5333	2.22981	0.5333	0.5333	1.60207	0.5333	0.5333	0.5333	2.32644	0.5333	0.5333	0.5333	0.5333	0.5333	1.68269	0.5333	0.5333	0.5333	1.49205	0.5333	1.52841	-0.034041	0.97039	0.873502	-0.034041	-0.034041	1.29614	1.30044	-0.034041	1.04817	1.85838	1.21897	-0.034041
AC004706.1	2.30462	2.52758	3.07896	3.08302	2.55997	2.57032	4.33914	2.91258	4.08029	2.57032	1.54392	3.2327	3.09306	2.82505	2.70909	-0.509667	3.65309	3.12126	4.07981	2.57032	-0.509667	3.23261	3.85784	2.96405	4.11623	2.97578	2.51551	4.31465	2.95948	3.6175	3.36165	4.23782	2.75117	2.05716	4.13	2.83254	2.83254	2.83254	2.83254	2.83254	2.83254	2.83254	2.83254	2.83254	2.83254	2.83254	2.83254	2.83254
AC004741.3	1.41767	3.00834	1.41767	1.41767	1.41767	2.12711	1.41767	1.41767	1.41767	2.35164	1.41767	1.41767	1.41767	1.41767	1.41767	3.2928	1.41767	1.41767	1.41767	0.976	1.41767	1.41767	1.41767	1.41767	1.41767	1.41767	1.41767	1.41767	1.41767	2.48257	1.41767	1.41767	3.61255	1.41767	1.41767	1.89033	3.00211	1.74674	1.23092	1.15405	0.889391	1.67504	2.3598	1.70109	1.90043	2.49602	0.324577	2.32763
AC004744.3	0.673562	0.673562	0.673562	0.673562	0.673562	0.633057	0.673562	0.673562	0.673562	0.633057	0.673562	0.673562	0.673562	0.673562	0.673562	0.673562	0.673562	0.673562	0.673562	0.633057	0.673562	0.673562	0.673562	0.673562	0.673562	0.673562	0.673562	0.673562	0.673562	0.673562	0.673562	0.673562	0.673562	0.673562	0.673562	0.741113	1.56403	2.33293	1.61567	-0.0643131	-0.0643131	0.754621	2.00136	0.697267	0.850074	0.72351	-0.0643131	-0.0643131
AC004791.2	2.31108	1.7207	1.19709	1.64446	0.385564	0.262859	8.56865	1.2747	0.385564	6.41259	0.385564	8.31217	8.54145	7.77775	4.69802	3.08769	0.385564	0.385564	2.14969	0.262859	2.17914	0.385564	1.34931	0.385564	0.385564	1.56407	0.385564	2.09182	0.385564	1.89272	1.53637	0.385564	0.385564	1.13114	0.385564	3.90807	9.05668	0.109307	0.109307	0.109307	0.109307	5.4298	1.96321	0.109307	0.109307	2.51044	2.87814	2.86911
AC004797.1	8.95254	8.4305	8.46281	7.82146	8.27655	7.79058	7.94328	8.84835	7.59274	8.11304	8.25884	8.03108	7.26383	6.83258	7.31638	9.04845	7.1664	8.19184	7.81125	7.19007	8.89739	8.14968	7.9295	8.3057	7.7803	7.99214	8.185	8.37886	8.05056	8.13692	8.7706	8.27148	8.14348	7.53474	7.11884	7.79888	6.71916	8.05938	8.34596	7.04986	7.96867	7.69588	7.25214	7.66245	8.99638	7.44149	7.81373	8.51225
AC004812.1	0.993249	0.993249	0.993249	0.993249	0.993249	1.79896	0.993249	0.993249	0.993249	0.408867	0.993249	0.993249	0.993249	0.993249	0.993249	0.993249	0.993249	0.993249	0.993249	1.24324	0.993249	0.993249	0.993249	0.993249	0.993249	0.993249	2.97969	0.993249	0.993249	0.993249	0.993249	0.993249	0.993249	0.993249	0.993249	1.29773	1.46459	1.38071	1.22246	0.815604	1.32323	0.495893	0.86523	1.21219	2.19391	0.45866	0.782851	1.30583
AC004824.2	3.4696	3.34129	2.94258	2.71446	2.18501	2.17676	2.93722	2.81934	2.6725	2.17676	3.6739	2.98812	3.65546	2.22095	2.55981	2.46078	3.11255	3.46146	2.65447	2.17676	2.3256	2.58421	2.65743	0.603945	2.24582	1.60348	2.28574	1.48814	2.57259	1.24394	1.34868	1.97202	2.65631	2.76371	1.43009	3.80576	3.17978	1.87064	1.87064	1.87064	1.87064	1.87064	1.87064	1.87064	3.21097	1.87064	2.99788	1.87064
AC004832.1	0.165704	0.926073	0.809094	0.165704	0.165704	0.6203	1.25312	0.870623	1.07808	0.6203	0.165704	0.165704	0.165704	0.922373	0.165704	1.41352	0.165704	1.18061	1.1814	0.6203	0.165704	0.165704	0.165704	1.97205	0.165704	1.7145	1.18224	0.165704	0.165704	0.165704	1.42793	0.165704	2.13222	0.993514	0.165704	0.653488	0.653488	0.653488	0.653488	0.653488	0.653488	0.653488	0.653488	0.653488	0.653488	0.653488	0.653488	0.653488
AC004837.3	0.156646	1.76198	0.156646	0.156646	1.43073	0.656847	2.16271	0.156646	0.156646	0.656847	2.84046	0.156646	0.156646	0.156646	1.91821	0.156646	1.87464	0.156646	0.156646	0.656847	0.156646	0.156646	0.156646	1.96321	0.156646	0.156646	0.156646	1.98863	0.156646	1.1452	0.156646	0.156646	0.156646	0.156646	2.78464	0.691039	0.691039	0.691039	0.691039	0.691039	0.691039	0.691039	0.691039	0.691039	0.691039	0.691039	0.691039	0.691039
AC004837.4	0.218947	0.218947	1.30874	0.218947	0.218947	0.465158	0.218947	0.218947	0.218947	0.465158	0.218947	0.218947	0.218947	1.27263	0.218947	0.218947	1.26508	1.61676	0.218947	0.465158	1.64115	0.218947	0.218947	1.32466	1.21878	0.218947	0.218947	0.218947	0.218947	0.218947	1.13147	0.218947	0.218947	0.218947	0.218947	0.481395	0.481395	0.481395	0.481395	0.481395	0.481395	0.481395	0.481395	0.481395	0.481395	0.481395	0.481395	0.481395
AC004837.5	1.60105	1.60105	1.60105	3.54006	1.60105	1.59747	1.60105	1.60105	1.60105	2.53419	1.60105	1.60105	1.60105	1.60105	1.60105	1.60105	1.60105	1.60105	1.60105	1.55979	1.60105	1.60105	1.60105	1.60105	1.60105	1.60105	1.60105	1.60105	1.60105	1.60105	1.60105	1.60105	1.60105	1.60105	1.60105	2.2214	1.9769	2.62663	1.7541	1.80808	2.29131	0.996834	1.99018	1.74176	1.17179	1.46446	2.20789	0.824519
AC004840.8	0.756886	0.756886	2.13756	0.756886	2.3711	0.956996	0.756886	1.6501	0.756886	0.956996	0.756886	2.71892	0.756886	2.09181	0.756886	1.89924	0.756886	3.1492	0.756886	1.99445	0.756886	1.9579	1.72505	0.756886	2.50244	0.756886	0.756886	0.756886	2.8137	0.756886	2.93279	0.756886	0.756886	0.756886	2.13866	1.31709	2.14191	2.44508	2.22158	0.566231	2.75735	1.34551	1.04433	0.933045	0.74249	2.02859	1.83232	2.37765
AC004840.9	5.34582	5.66377	5.58785	4.80489	4.87265	4.54966	4.89097	4.54988	3.90639	5.0653	5.43578	5.99993	6.46199	5.59612	5.09015	4.19432	6.59474	4.16776	6.20378	6.39562	5.91752	6.34458	6.86579	5.36256	4.51178	6.02054	5.20503	4.92571	5.93798	4.94627	5.42078	4.87782	5.05956	6.42696	7.45566	4.23752	6.28695	4.40416	4.86652	4.86425	6.26993	4.98251	5.14118	6.5429	5.54734	5.88588	5.83158	5.22712
AC004851.1	0.831111	0.831111	0.831111	0.831111	0.831111	0.774834	0.831111	0.831111	0.831111	0.774834	0.831111	0.831111	0.831111	0.831111	0.831111	0.831111	0.831111	0.831111	0.831111	0.774834	0.831111	0.831111	0.831111	0.831111	0.831111	0.831111	0.831111	0.831111	0.831111	0.831111	0.831111	0.831111	0.831111	0.831111	0.831111	1.66122	0.700865	1.73982	0.574793	-0.19063	0.626536	0.626827	1.32182	1.06158	0.722108	1.2671	1.37291	-0.19063
AC004854.4	1.17201	1.17201	2.39453	2.52853	1.17201	1.95011	1.17201	2.50855	1.17201	0.708421	1.17201	1.17201	1.17201	2.20043	1.17201	1.17201	2.59363	1.17201	1.17201	1.51057	1.17201	1.17201	1.17201	1.17201	1.17201	1.17201	1.17201	1.17201	1.17201	1.17201	1.17201	1.17201	1.17201	2.29712	1.17201	2.44609	1.15329	0.511138	1.81043	1.77759	1.18554	1.18622	1.86369	2.25357	1.40532	1.77185	1.37254	1.60669
AC004854.5	0.522632	0.522632	0.522632	0.522632	0.522632	0.0194696	0.522632	0.522632	0.522632	1.24194	0.522632	0.522632	0.522632	0.522632	0.522632	0.522632	0.522632	0.522632	0.522632	0.817892	0.522632	0.522632	0.522632	0.522632	0.522632	0.522632	0.522632	0.522632	0.522632	0.522632	0.522632	0.522632	0.522632	0.522632	0.522632	0.143456	0.143456	1.09417	0.143456	1.02835	0.143456	0.143456	1.06399	0.996609	0.143456	1.02601	0.143456	0.143456
AC004870.3	0.557786	0.557786	0.557786	0.557786	0.557786	0.529128	0.557786	0.557786	0.557786	0.529128	0.557786	0.557786	0.557786	0.557786	0.557786	0.557786	0.557786	0.557786	0.557786	0.529128	0.557786	0.557786	0.557786	0.557786	0.557786	0.557786	0.557786	0.557786	0.557786	0.557786	0.557786	0.557786	0.557786	0.557786	0.557786	1.5247	0.928872	0.884434	0.802569	1.75759	0.854407	0.0357437	0.0357437	0.797343	0.0357437	0.0357437	0.804776	0.0357437
AC004870.4	5.37498	4.33741	0.809171	5.39265	6.42517	6.23289	6.09978	4.51836	4.46868	4.41636	0.809171	0.809171	0.809171	6.4043	5.31974	6.93474	0.809171	0.809171	6.99156	2.82598	5.32329	4.95578	6.28921	3.60444	7.18564	4.67121	5.95946	7.36742	7.387	6.14252	7.58373	5.22994	7.43795	2.87676	7.41007	8.05929	6.22235	5.07414	4.55014	7.14421	5.79843	6.23509	3.94878	4.2358	6.47146	1.87984	3.67023	6.09673
AC004878.3	2.76898	2.19696	1.3557	1.61544	2.88577	1.79139	3.00471	0.945281	1.78871	1.79139	2.4371	2.18491	-0.241451	1.60087	2.08736	1.4543	1.69377	2.44877	2.70909	1.79139	3.19381	1.53212	1.49934	2.28298	2.31778	2.37285	-0.241451	2.27999	2.38432	2.61241	2.91786	1.98363	3.69941	1.03005	3.07868	1.96196	1.96196	1.96196	1.96196	1.96196	1.96196	1.96196	1.96196	1.96196	1.96196	1.96196	1.96196	1.96196
AC004878.6	0.335978	0.335978	0.335978	1.79215	0.335978	0.486584	0.335978	1.7707	1.66712	0.486584	0.335978	0.335978	0.335978	0.335978	0.335978	0.335978	0.335978	0.335978	1.81785	0.486584	0.335978	0.335978	0.335978	0.335978	0.335978	0.335978	0.335978	0.335978	0.335978	0.335978	0.335978	0.335978	0.335978	0.335978	0.335978	0.178209	0.178209	0.178209	0.178209	0.178209	0.178209	0.178209	1.17926	1.10598	1.69744	0.178209	0.178209	0.178209
AC004889.1	4.29403	6.77854	-0.790368	5.19983	-0.790368	3.41461	4.56072	3.11047	2.72723	3.41461	5.64747	4.92379	-0.790368	4.97538	-0.790368	4.98829	4.02452	6.24534	5.85162	3.41461	7.27459	4.76334	5.20715	-0.790368	4.84105	3.44241	-0.790368	6.3182	6.64556	6.45494	5.81428	6.63076	6.66644	5.27755	-0.790368	3.75416	3.75416	3.75416	3.75416	3.75416	3.75416	3.75416	3.75416	3.75416	3.75416	3.75416	3.75416	3.75416
AC004893.10	2.49487	3.50053	1.50408	4.26228	1.50408	3.4334	1.50408	1.50408	2.86362	2.46216	1.50408	2.38075	1.50408	2.63883	3.40124	3.81156	2.6307	1.50408	1.50408	1.65696	1.50408	2.525	3.07795	1.50408	1.50408	1.50408	3.54056	2.56051	1.50408	1.50408	2.48681	1.50408	3.62223	2.39572	1.50408	2.7028	3.93437	2.4009	1.53369	1.63423	1.89881	1.43786	3.09666	2.12055	2.6771	2.93856	2.92016	2.33929
AC004893.11	5.15411	5.25328	6.16338	5.47973	5.32972	5.84887	6.02418	4.96168	5.26622	5.96476	7.37783	5.57514	5.40291	5.54544	4.0649	5.53157	7.87048	6.77155	5.60385	5.56062	5.42991	5.17672	7.14399	4.82338	6.02279	5.58422	5.78967	6.77373	5.7414	5.93884	5.22406	4.76042	6.14897	5.42247	8.56893	5.87253	7.78638	6.51892	5.54766	5.22309	5.65177	5.49181	5.07444	6.28611	6.12557	6.03238	5.57353	6.43533
AC004894.2	0.484502	0.484502	0.484502	0.484502	0.484502	0.845426	0.484502	0.484502	2.16306	1.47137	0.484502	0.484502	0.484502	0.484502	0.484502	0.484502	0.484502	0.484502	0.484502	-0.0782474	0.484502	0.484502	0.484502	2.51844	0.484502	0.484502	0.484502	0.484502	0.484502	0.484502	0.484502	0.484502	0.484502	2.00747	0.484502	1.36457	0.117376	0.117376	0.981825	0.117376	0.117376	1.62826	0.117376	0.117376	1.78568	1.00552	0.117376	2.17932
AC004895.4	0.864909	0.864909	0.864909	2.85544	2.19803	0.278318	0.864909	0.864909	0.864909	1.53796	0.864909	0.864909	0.864909	1.95992	0.864909	0.864909	0.864909	2.33363	0.864909	1.79797	0.864909	0.864909	0.864909	0.864909	0.864909	0.864909	2.336	0.864909	0.864909	0.864909	0.864909	0.864909	0.864909	0.864909	0.864909	2.0241	1.71094	1.37382	-0.53692	1.25356	0.593182	1.01458	0.597442	1.76908	0.725354	1.47905	1.21028	1.52781
AC004901.1	0.447864	0.447864	0.447864	0.447864	0.447864	0.430309	0.447864	0.447864	0.447864	0.430309	0.447864	0.447864	0.447864	0.447864	0.447864	0.447864	0.447864	0.447864	0.447864	0.430309	0.447864	0.447864	0.447864	0.447864	0.447864	0.447864	0.447864	0.447864	0.447864	0.447864	0.447864	0.447864	0.447864	0.447864	0.447864	1.44883	0.128371	0.977233	0.128371	1.21469	0.128371	1.4689	0.128371	0.128371	0.128371	0.128371	0.128371	1.05394
AC004906.3	1.35765	3.05652	1.35765	1.35765	1.35765	1.95311	1.35765	1.35765	1.35765	0.702665	1.35765	1.35765	1.35765	2.57206	1.35765	1.35765	1.35765	1.35765	2.98779	2.04721	1.35765	1.35765	1.35765	1.35765	1.35765	1.35765	1.35765	1.35765	1.35765	1.35765	1.35765	1.35765	1.35765	1.35765	1.35765	1.25888	0.95585	2.44346	1.90681	1.45803	0.281512	1.29201	1.1565	1.27245	1.76987	1.73721	1.76633	2.25953
AC004909.3	0.189341	0.949736	0.189341	1.56487	1.46332	0.54984	0.189341	0.189341	1.10175	0.54984	0.189341	1.32005	0.189341	0.946036	0.189341	0.189341	0.189341	1.58698	1.20507	0.54984	0.189341	0.189341	0.953438	0.189341	1.18905	0.189341	0.189341	0.189341	0.189341	0.898013	0.189341	1.41849	0.189341	1.01718	0.189341	0.575789	0.575789	0.575789	0.575789	0.575789	0.575789	0.575789	0.575789	0.575789	0.575789	0.575789	0.575789	0.575789
AC004917.1	2.89476	3.18751	1.4684	0.223019	0.223019	0.464616	0.223019	0.223019	0.223019	0.464616	0.223019	0.223019	0.223019	0.223019	0.223019	0.223019	0.223019	2.29242	0.223019	0.464616	0.223019	0.223019	0.223019	0.223019	0.223019	0.223019	0.223019	0.223019	0.223019	0.223019	0.223019	0.223019	0.223019	0.223019	0.223019	0.477531	0.477531	0.477531	0.477531	0.477531	0.477531	0.477531	0.477531	0.477531	0.477531	0.477531	0.477531	0.477531
AC004924.1	0.446463	0.446463	0.446463	0.446463	0.446463	0.429117	0.446463	0.446463	0.446463	0.429117	0.446463	0.446463	0.446463	0.446463	0.446463	0.446463	0.446463	0.446463	0.446463	0.429117	0.446463	0.446463	0.446463	0.446463	0.446463	0.446463	0.446463	0.446463	0.446463	0.446463	0.446463	0.446463	0.446463	0.446463	0.446463	0.13062	0.13062	0.13062	0.13062	0.920686	0.13062	0.13062	0.13062	1.17977	0.13062	0.13062	0.13062	0.13062
AC004938.5	0.267899	0.267899	0.267899	2.08481	0.267899	0.390581	0.267899	0.267899	0.267899	0.390581	0.267899	1.76143	0.267899	0.267899	0.267899	1.45878	0.267899	0.267899	0.267899	0.390581	0.267899	0.267899	0.267899	0.267899	0.267899	0.267899	0.267899	0.267899	0.267899	0.267899	0.267899	0.267899	0.267899	0.267899	0.267899	0.27987	0.27987	0.27987	0.27987	0.27987	0.27987	0.27987	0.27987	0.27987	0.27987	0.27987	0.27987	2.26735
AC004941.3	1.68391	1.08691	1.24919	1.36419	1.27452	0.796024	0.199957	0.199957	1.67231	0.796024	3.3302	1.14937	0.199957	2.06411	0.199957	1.25159	0.199957	0.199957	0.199957	1.83444	0.199957	1.30559	1.90443	1.48956	2.76239	1.70631	2.15221	1.77792	1.78158	1.35295	0.199957	0.199957	1.90371	0.889476	2.28106	1.70226	0.398734	1.77225	0.398734	0.398734	0.398734	2.21769	2.22357	1.6313	0.398734	2.4928	1.64333	1.89637
AC004941.5	0.503562	0.503562	0.503562	0.503562	0.503562	0.822227	0.503562	0.503562	0.503562	1.66641	0.503562	0.503562	0.503562	2.02938	3.05454	0.503562	0.503562	0.503562	0.503562	0.274752	0.503562	0.503562	0.503562	0.503562	0.503562	0.503562	0.503562	0.503562	0.503562	0.503562	0.503562	0.503562	0.503562	0.503562	0.503562	0.171253	0.171253	0.171253	1.22252	1.2542	0.171253	0.171253	0.171253	0.171253	1.42485	0.171253	1.22554	1.43989
AC004945.1	0.566977	0.566977	0.566977	0.566977	0.566977	0.145398	0.566977	0.566977	0.566977	1.58189	0.566977	0.566977	0.566977	0.566977	0.566977	0.566977	0.566977	0.566977	0.566977	0.145398	0.566977	0.566977	0.566977	0.566977	0.566977	0.566977	0.566977	0.566977	0.566977	0.566977	0.566977	0.566977	0.566977	0.566977	0.566977	1.22659	1.00262	0.955939	0.869944	1.20532	0.0644358	0.0644358	0.0644358	1.38223	2.49992	0.0644358	0.0644358	0.0644358
AC004947.2	0.542999	1.48051	0.542999	0.542999	3.50722	2.57688	3.01613	0.542999	3.60382	0.935936	0.542999	3.33783	4.99632	0.542999	3.41966	1.65458	3.67904	0.542999	2.87247	1.99602	0.542999	1.71165	0.542999	2.77018	2.57518	2.70592	1.79636	2.80151	0.542999	2.6922	0.542999	2.99224	0.542999	1.96009	1.88755	0.978119	-0.202467	1.82638	1.88779	2.14655	0.997491	1.76202	1.00201	1.87521	2.23295	3.43746	3.15671	1.15392
AC004951.5	4.89531	3.63996	2.79171	4.07995	2.82599	3.1088	3.08541	3.24125	1.31273	2.38646	1.31273	3.15206	1.31273	1.31273	1.31273	1.31273	3.02122	1.31273	2.97411	1.26231	1.31273	2.86791	1.31273	3.45843	4.58734	2.84669	1.31273	1.31273	3.70426	2.48686	2.39652	1.31273	1.31273	1.31273	1.31273	2.69839	3.54949	2.84457	1.99969	1.91326	5.84181	2.2497	2.75414	2.38064	1.28716	2.73734	1.65914	2.42492
AC004951.6	5.72944	6.19974	5.98529	6.21735	6.05753	5.61901	5.84488	4.47226	6.11829	5.32593	7.91913	6.79099	8.3981	7.40962	6.19883	5.50129	6.37511	5.20544	5.37837	5.81814	5.98639	5.95527	7.00061	5.77746	5.90663	5.55623	5.80688	5.74064	5.81059	5.32687	5.31747	5.09222	6.04422	5.67599	6.10366	6.35214	6.52978	7.28283	5.71186	5.69504	5.41548	4.69278	6.33412	6.07815	5.92113	5.90604	6.35487	6.55611
AC004957.5	1.81334	1.61923	1.78853	1.90852	1.81497	2.04021	2.01725	0.693844	0.693844	0.94806	0.693844	2.35139	0.693844	0.693844	0.693844	0.693844	0.693844	2.72768	2.39601	0.94806	0.693844	0.693844	2.25564	2.5387	1.91047	0.693844	0.693844	0.693844	1.8904	0.693844	1.80423	2.18969	0.693844	1.41324	2.021	1.14436	2.16309	0.752624	2.0166	2.08018	1.17053	1.75921	-0.537745	1.36964	2.21609	1.8934	0.631509	2.01435
AC004967.11	0.624892	4.17737	1.9501	5.15517	2.48404	2.64505	1.94742	3.34451	3.6441	2.49174	4.74507	2.86679	5.01766	3.87224	0.624892	6.10955	4.90722	4.82387	3.49869	4.88927	0.624892	3.3408	4.18962	3.7008	2.62944	2.50855	4.31346	4.95699	2.59908	2.86807	3.75266	2.11974	0.624892	2.90006	5.30745	2.29446	1.17073	4.70602	-0.192715	2.59567	1.52249	3.76843	2.33689	4.25421	3.22347	4.67311	4.35991	4.34927
AC004967.7	5.19345	5.62021	5.72181	5.72696	5.58211	4.71596	6.03716	5.01314	4.40194	6.07862	5.59331	5.38073	1.94937	3.66833	5.17347	6.06359	5.27824	4.6209	4.34372	5.46595	5.65125	5.19599	4.95269	5.32707	4.58905	5.09315	5.55258	5.95389	4.55429	4.8895	5.10893	4.34715	4.06462	4.37229	5.66156	5.56206	3.53632	6.09338	5.47418	4.69818	4.5574	5.07909	5.24193	5.23745	4.28403	5.58862	5.01175	6.14873
AC004967.8	7.45583	8.36533	7.94351	7.62642	7.28742	7.49062	7.63748	7.42277	6.33719	7.9082	8.87004	7.66225	7.58836	6.81553	7.16478	8.98558	8.11152	7.8539	6.46798	7.53639	7.96247	7.06159	6.93987	8.03062	7.45895	7.09894	7.88828	8.28781	5.94218	7.01299	6.63104	6.2496	6.62409	7.04276	8.69606	8.13887	6.94468	8.39771	7.92585	7.87271	7.18932	7.25189	8.3927	7.6477	6.6431	7.93286	6.90049	7.15957
AC004980.10	2.68655	3.90692	3.04173	3.70656	3.70446	3.21029	3.39881	2.35533	2.46738	3.48425	4.46514	3.12456	4.73318	4.9215	5.02805	2.20568	2.95237	3.0741	2.8896	2.33579	3.42695	2.5387	3.75289	3.26819	2.38484	2.26597	2.89136	2.9993	3.00455	2.21462	1.92326	3.69979	2.16049	3.35955	3.0435	4.21824	2.93898	2.62894	3.35313	3.84534	4.07756	2.90393	3.71124	2.39803	4.37864	3.83841	3.77565	2.30861
AC004980.11	0.819277	0.819277	2.10485	0.819277	0.819277	2.19134	2.95216	2.22474	0.819277	0.55245	4.65461	0.819277	0.819277	0.819277	0.819277	0.819277	0.819277	0.819277	0.819277	0.55245	0.819277	0.819277	0.819277	0.819277	0.819277	0.819277	0.819277	0.819277	0.819277	0.819277	0.819277	0.819277	0.819277	1.66411	0.819277	-0.469662	0.681704	1.02898	-0.469662	1.75003	0.978753	1.25812	1.26346	1.53295	-0.469662	2.00026	1.54965	2.64078
AC004980.7	6.20737	7.56504	7.08405	7.54826	6.45711	6.62768	7.44858	6.50887	6.38406	7.44568	6.63995	7.71297	7.79328	7.77794	7.48694	6.01976	7.31361	5.91556	6.14289	6.05917	7.24637	6.32741	7.19264	6.53971	6.38838	6.87676	5.8362	7.71567	6.5968	6.52357	6.62557	6.38132	7.30669	7.49414	6.86441	7.29191	5.89169	6.73363	6.22212	6.26122	7.47176	6.99679	6.85126	7.58926	8.05513	7.15552	7.11517	6.42839
AC004980.8	0.962438	0.962438	0.962438	0.962438	0.962438	0.995695	4.6037	0.962438	0.962438	0.995695	0.962438	0.962438	0.962438	0.962438	0.962438	0.962438	0.962438	0.962438	0.962438	0.995695	0.962438	0.962438	0.962438	0.962438	0.962438	0.962438	0.962438	0.962438	0.962438	0.962438	0.962438	0.962438	0.962438	0.962438	0.962438	-0.399687	-0.399687	0.815112	-0.399687	2.29262	-0.399687	1.97891	1.91543	0.696468	0.555848	2.24275	1.80484	1.86618
AC004980.9	3.3846	2.82636	2.89321	4.60504	3.15327	3.40039	4.60495	4.47561	4.11096	3.18718	0.127782	4.4582	0.127782	1.45359	3.0639	4.7472	3.82537	2.73139	2.73313	2.93165	2.54211	3.92623	4.06834	2.03545	3.06328	5.04531	2.73498	2.43297	4.56204	2.5655	2.68738	3.18464	4.2418	3.78494	5.17232	0.564852	2.60461	2.96133	0.564852	4.24948	2.14637	3.57479	3.35202	3.41456	4.20145	5.10973	3.08087	4.69824
AC004985.12	1.16188	2.31049	2.51292	1.16188	2.54424	2.01845	3.33843	3.58834	2.53152	2.04511	3.3959	3.01319	1.16188	3.279	1.16188	1.16188	3.78744	1.16188	1.16188	2.2204	1.16188	1.16188	2.91127	2.36152	1.16188	1.16188	1.16188	2.62976	1.16188	2.23444	1.16188	1.16188	1.16188	1.16188	2.78556	2.48211	2.15983	2.8876	0.347392	2.42325	2.88311	0.885975	1.71601	1.88039	0.709603	2.9599	2.3429	1.81162
AC004987.8	0.874948	1.78989	1.64913	0.874948	2.71435	1.84927	0.874948	0.874948	1.9728	0.780829	3.35228	0.874948	0.874948	2.40499	0.874948	0.874948	0.874948	0.874948	0.874948	0.780829	0.874948	0.874948	2.41913	0.874948	0.874948	0.874948	0.874948	0.874948	0.874948	0.874948	0.874948	0.874948	0.874948	0.874948	0.874948	1.43516	1.65237	1.27192	0.760439	0.346217	1.20284	0.39142	0.872182	2.15116	0.540123	1.13133	1.34282	1.73051
AC004987.9	0.896958	0.896958	0.896958	0.896958	0.896958	1.40665	0.896958	2.52669	0.896958	0.87861	0.896958	0.896958	0.896958	0.896958	0.896958	0.896958	0.896958	0.896958	0.896958	2.74933	0.896958	0.896958	2.65953	0.896958	0.896958	0.896958	0.896958	3.13886	0.896958	0.896958	2.98883	0.896958	0.896958	0.896958	0.896958	1.73096	-0.230574	0.887487	-0.230574	-0.230574	1.5345	1.53507	0.851994	0.772753	2.15553	1.19664	1.43685	2.49531
AC004988.1	2.10404	1.25097	2.54343	2.49747	1.07648	1.18226	1.80221	2.46463	2.08798	1.18226	-0.0941085	2.99479	-0.0941085	3.22921	-0.0941085	2.06467	2.80416	2.90658	1.19655	2.78931	-0.0941085	1.11032	3.10325	1.31072	2.50104	2.13501	2.53848	2.82427	2.46422	1.42427	1.06527	1.46774	3.17923	2.43938	1.8073	2.35147	0.766952	0.766952	1.86521	4.03042	0.766952	0.766952	0.766952	2.99182	0.766952	2.62011	2.28328	0.766952
AC004996.1	2.40604	0.3116	0.3116	0.3116	0.3116	0.609857	0.3116	1.16509	0.3116	0.609857	0.3116	0.3116	0.3116	0.3116	0.3116	1.82241	0.3116	0.3116	0.3116	0.609857	0.3116	0.3116	1.59927	0.3116	1.52197	0.3116	0.3116	1.94946	0.3116	0.3116	0.3116	0.3116	2.08003	1.02729	0.3116	0.191209	0.191209	0.191209	1.76043	1.80541	0.191209	0.191209	0.191209	1.32313	0.191209	0.191209	1.33417	0.191209
AC005000.1	0.225312	1.68028	1.12497	0.225312	0.225312	0.449025	1.71794	0.225312	0.225312	0.449025	0.225312	1.77405	0.225312	0.225312	0.225312	0.225312	1.66389	1.62318	0.225312	0.449025	0.225312	0.225312	0.225312	0.225312	0.225312	0.225312	0.225312	0.225312	0.225312	0.225312	0.225312	0.225312	0.225312	0.225312	0.225312	0.462806	0.462806	0.462806	0.462806	0.462806	0.462806	0.462806	0.462806	0.462806	0.462806	0.462806	0.462806	0.462806
AC005003.1	6.39404	5.55939	6.10296	5.54123	5.87294	6.1222	6.42431	6.15514	5.77048	5.51546	5.65215	5.98038	7.28186	6.25604	6.03298	5.71625	6.70386	6.23273	6.51783	6.51648	5.27968	5.88315	6.97217	6.64118	5.57254	6.00258	5.67389	5.78028	6.40526	6.07336	5.6312	6.6131	6.30168	6.70442	7.74829	6.0283	7.17803	5.74146	5.84862	6.42987	4.73973	6.11731	7.05089	6.14664	6.03758	6.07127	5.9638	6.79859
AC005007.3	0.801206	1.97771	2.01227	2.33	2.21713	1.22073	0.801206	2.12264	1.81527	1.22073	0.801206	0.801206	0.801206	2.21448	0.801206	2.87672	0.801206	1.92923	2.90109	2.22057	2.38168	2.25635	2.22754	0.801206	2.33234	1.83969	0.801206	0.801206	2.60536	1.58884	0.801206	2.16731	2.42459	0.801206	2.01324	1.88129	1.55156	1.75144	1.20978	2.05081	1.92257	0.398106	0.963008	1.95683	1.18184	1.82594	2.33995	1.6369
AC005009.2	0.264735	0.264735	1.05558	0.264735	0.264735	0.47955	0.264735	0.264735	0.264735	0.47955	0.264735	0.264735	0.264735	0.264735	0.264735	0.264735	0.264735	0.264735	0.264735	0.47955	2.0126	0.264735	0.264735	1.62365	0.264735	0.264735	0.264735	2.25554	0.264735	2.26976	0.264735	0.264735	0.264735	0.264735	0.264735	0.283955	0.283955	2.54753	0.283955	0.283955	0.283955	0.283955	0.283955	0.283955	1.61223	0.283955	0.283955	0.283955
AC005013.1	0.152472	0.152472	1.775	0.152472	3.62108	0.982331	0.152472	3.74835	0.152472	0.982331	0.152472	0.152472	0.152472	0.152472	0.152472	0.152472	6.75998	4.08228	0.152472	0.982331	0.152472	4.58939	0.152472	0.152472	0.152472	0.152472	0.152472	0.152472	0.152472	0.152472	0.152472	7.16766	0.152472	0.152472	0.152472	0.618599	0.618599	0.618599	2.59485	2.65442	0.618599	0.618599	0.618599	0.618599	3.83265	0.618599	0.618599	0.618599
AC005013.5	2.45118	0.444981	0.444981	0.444981	0.444981	0.397469	0.444981	1.37137	2.43605	0.397469	0.444981	0.444981	0.444981	0.444981	0.444981	0.444981	0.444981	0.444981	0.444981	2.00469	2.31372	0.444981	1.84264	0.444981	0.444981	1.67287	0.444981	0.444981	1.73706	0.444981	0.444981	2.64622	0.444981	1.2218	2.41142	2.32048	1.27585	0.00838623	1.09661	2.08572	0.00838623	0.00838623	1.17456	0.00838623	2.36634	1.12644	1.09974	0.00838623
AC005014.5	1.6406	1.43942	1.61489	2.21528	1.64229	2.20206	0.480358	1.36948	1.63115	1.19745	0.480358	1.90649	0.480358	1.80918	2.70198	1.61749	0.480358	2.24316	1.76147	0.363923	0.480358	0.480358	1.8218	0.480358	0.480358	0.480358	1.76253	0.480358	0.480358	0.480358	1.63116	0.480358	0.480358	1.22593	1.85582	-0.0905214	1.83439	1.24873	-0.0905214	1.15602	1.20135	1.20181	1.20622	1.56479	2.2448	1.61905	1.12303	1.36976
AC005017.2	0.182833	0.182833	1.08238	1.18097	1.71158	0.571592	1.27032	2.01897	0.182833	0.571592	0.182833	1.31358	0.182833	1.45447	0.182833	1.68131	0.182833	0.182833	0.182833	0.571592	0.182833	0.182833	0.182833	0.182833	0.182833	0.182833	0.182833	1.53568	0.182833	0.182833	1.09528	0.182833	0.182833	0.773983	1.2734	0.599095	0.599095	0.599095	0.599095	0.599095	0.599095	0.599095	0.599095	0.599095	0.599095	0.599095	0.599095	0.599095
AC005019.2	2.65492	0.583568	1.45656	0.583568	2.31212	0.639868	0.583568	1.91786	0.583568	2.33341	4.22468	0.583568	0.583568	1.61026	0.583568	1.80684	2.0028	2.8511	1.96172	1.48523	2.513	2.36	0.583568	0.583568	0.583568	1.85134	0.583568	0.583568	0.583568	0.583568	0.583568	0.583568	0.583568	1.38562	0.583568	2.02644	1.67017	1.17889	1.94318	1.10112	2.05465	1.13953	0.0554362	0.0554362	3.31299	0.0554362	0.0554362	2.92579
AC005020.1	0.47567	0.47567	0.47567	0.47567	0.47567	0.455302	0.47567	0.47567	0.47567	0.455302	0.47567	0.47567	0.47567	0.47567	0.47567	0.47567	0.47567	0.47567	0.47567	0.455302	0.47567	0.47567	0.47567	0.47567	0.47567	0.47567	0.47567	0.47567	0.47567	0.47567	0.47567	0.47567	0.47567	0.47567	0.47567	0.104831	1.32486	0.104831	0.104831	0.104831	0.104831	0.104831	0.92672	0.104831	0.104831	1.18838	0.873994	1.60081
AC005022.1	0.559499	0.559499	0.559499	0.559499	0.559499	-0.0614488	0.559499	0.559499	0.559499	1.37637	0.559499	0.559499	0.559499	0.559499	0.559499	0.559499	0.559499	2.1311	0.559499	1.22025	0.559499	0.559499	0.559499	0.559499	0.559499	0.559499	0.559499	0.559499	0.559499	0.559499	0.559499	0.559499	0.559499	1.47485	3.3222	1.01718	0.00894052	1.46415	0.968831	1.36849	0.00894052	1.90003	1.4204	0.962289	0.00894052	0.995141	0.00894052	0.00894052
AC005027.3	0.511342	2.11228	0.511342	0.511342	0.511342	0.566799	0.511342	0.511342	0.511342	0.566799	0.511342	0.511342	0.511342	0.511342	0.511342	0.511342	0.511342	0.511342	0.511342	0.566799	0.511342	0.511342	0.511342	0.511342	0.511342	0.511342	0.511342	0.511342	0.511342	0.511342	0.511342	0.511342	0.511342	1.75591	0.511342	0.0345596	1.53839	1.47101	1.65614	0.854333	0.884143	1.20094	0.887346	0.0345596	0.0345596	0.852159	0.832638	0.0345596
AC005029.1	0.523415	0.523415	0.523415	0.523415	0.523415	0.17005	0.523415	0.523415	0.523415	1.43348	0.523415	0.523415	0.523415	0.523415	0.523415	0.523415	0.523415	0.523415	0.523415	0.17005	0.523415	0.523415	0.523415	0.523415	0.523415	0.523415	0.523415	0.523415	0.523415	0.523415	0.523415	0.523415	0.523415	0.523415	0.523415	0.964871	1.05954	0.0952065	0.0952065	0.0952065	0.0952065	0.0952065	0.0952065	0.917528	0.0952065	1.82168	0.925554	1.45691
AC005034.3	1.30556	1.30556	1.30556	1.30556	1.30556	1.99964	1.30556	1.30556	1.30556	0.874646	1.30556	1.30556	1.30556	1.30556	1.30556	1.30556	1.30556	1.30556	1.30556	0.874646	1.30556	1.30556	1.30556	1.30556	1.30556	1.30556	1.30556	1.30556	1.30556	1.30556	1.30556	1.30556	1.30556	1.30556	1.30556	1.51332	1.93922	0.20605	1.7295	1.96039	1.34253	1.34312	1.09724	1.65085	1.26725	1.47564	1.73461	0.290607
AC005037.1	0.452718	0.452718	0.452718	2.21447	0.452718	0.544836	0.452718	0.452718	0.452718	0.544836	0.452718	0.452718	0.452718	0.452718	0.452718	2.65531	0.452718	0.452718	0.452718	0.544836	0.452718	0.452718	0.452718	0.452718	0.452718	0.452718	0.452718	0.452718	0.452718	0.452718	0.452718	0.452718	0.452718	0.452718	0.452718	1.28107	0.0659325	0.0659325	0.0659325	0.0659325	1.29997	0.0659325	1.73016	0.0659325	1.07026	0.0659325	1.4561	0.0659325
AC005037.3	2.82537	2.12043	2.58618	3.82056	4.26819	3.42746	3.14415	1.86851	2.2788	1.86502	4.28092	3.24382	-0.381006	3.91406	3.60732	2.86182	3.99646	3.81373	3.70654	2.87438	3.8624	3.40837	4.06611	3.08311	2.00135	2.8628	2.76684	2.29808	3.96842	1.77053	4.4689	1.05277	3.57735	2.91359	2.18413	3.60379	2.91124	2.83918	1.4629	2.74391	1.4629	3.63633	2.79549	3.49728	4.15735	4.56991	2.71	1.4629
AC005037.4	1.15711	1.15711	1.15711	1.15711	1.15711	0.471751	1.15711	1.15711	1.15711	1.60955	1.15711	1.15711	1.15711	1.15711	1.15711	1.15711	1.15711	1.15711	1.15711	1.48212	1.15711	1.15711	1.15711	1.15711	1.15711	1.15711	1.15711	1.15711	1.15711	1.15711	1.15711	1.15711	1.15711	1.15711	1.15711	0.711004	1.07285	1.93744	1.04853	1.47131	0.729173	0.729573	2.07799	1.41524	0.508384	1.08478	1.52753	0.519971
AC005037.6	0.553797	0.553797	0.553797	0.553797	0.553797	0.525572	0.553797	0.553797	0.553797	0.525572	0.553797	0.553797	0.553797	0.553797	0.553797	0.553797	0.553797	0.553797	0.553797	0.525572	0.553797	0.553797	0.553797	0.553797	0.553797	0.553797	0.553797	0.553797	0.553797	0.553797	0.553797	0.553797	0.553797	0.553797	0.553797	0.0396203	0.932708	1.42373	0.0396203	0.829522	0.0396203	0.0396203	0.861332	1.29407	0.0396203	1.12293	0.808618	0.0396203
AC005041.11	0.618667	0.618667	0.618667	0.618667	0.618667	1.32347	0.618667	0.618667	0.618667	0.280918	0.618667	0.618667	0.618667	0.618667	0.618667	0.618667	0.618667	0.618667	0.618667	0.280918	0.618667	0.618667	0.618667	0.618667	0.618667	0.618667	0.618667	0.618667	0.618667	0.618667	0.618667	0.618667	0.618667	0.618667	0.618667	0.00868854	1.48681	0.00868854	0.00868854	1.33172	0.84375	1.92639	1.38002	1.07868	0.00868854	0.812313	0.00868854	0.00868854
AC005041.17	2.29756	1.23343	1.97772	2.38803	1.23343	3.19639	1.23343	2.37102	2.6936	1.56146	1.23343	3.50684	1.23343	2.7044	1.23343	1.23343	2.44344	1.23343	4.10842	1.56146	1.23343	3.28895	2.9238	1.23343	2.82707	3.02513	2.40939	3.10706	4.38286	2.80997	2.69361	2.6553	1.23343	2.19107	2.49495	2.18177	3.69966	2.50656	2.95372	0.770115	0.610989	2.401	2.7707	2.10842	2.64641	2.02595	2.29583	3.13561
AC005042.2	4.4996	3.44409	3.72093	4.30507	3.71055	3.95734	3.59591	3.3043	3.25878	2.62883	4.90816	4.6463	1.18491	3.5322	3.74909	3.39762	3.69163	4.43183	3.63137	3.73318	3.2934	4.35442	4.49879	4.22924	3.5992	2.21179	3.46184	2.96494	3.71403	3.10065	3.25879	3.85454	4.01602	4.61604	1.18491	3.49416	3.25745	4.34798	3.38227	2.5094	4.02578	2.42476	4.53992	4.30537	4.18977	4.51185	4.27734	3.29778
AC005042.4	2.21102	3.3222	2.21102	3.25875	2.21102	2.38331	3.35253	2.21102	2.21102	3.53386	2.21102	2.21102	2.21102	4.14856	2.21102	2.21102	2.21102	2.21102	2.21102	4.21041	2.21102	2.21102	6.94788	4.10723	4.16666	3.19185	2.21102	2.21102	3.63436	2.95492	3.53604	2.21102	2.21102	4.66904	4.68873	4.07966	2.78382	2.88926	1.92092	2.69648	2.73781	2.66395	4.811	2.80625	3.92272	3.26059	2.72005	3.22016
AC005042.5	0.485486	0.485486	0.485486	0.485486	0.485486	0.464163	0.485486	0.485486	0.485486	0.464163	0.485486	0.485486	0.485486	0.485486	0.485486	0.485486	0.485486	0.485486	0.485486	0.464163	0.485486	0.485486	0.485486	0.485486	0.485486	0.485486	0.485486	0.485486	0.485486	0.485486	0.485486	0.485486	0.485486	0.485486	0.485486	0.0971353	0.0971353	0.0971353	0.0971353	0.887169	0.0971353	0.0971353	0.918985	0.0971353	1.57722	0.885075	0.0971353	0.0971353
AC005062.2	6.31572	4.99927	2.29054	5.84711	5.48964	4.97063	2.58808	4.35636	3.88705	6.30191	3.26978	4.58231	0.792196	6.41264	5.43548	6.53427	3.70401	4.34747	5.73036	2.58843	4.79942	5.2224	5.98181	4.83232	4.71023	5.18298	5.12405	6.10654	6.13861	6.31828	6.58456	5.35174	5.45165	3.11954	4.2158	4.0962	5.86744	6.97828	6.00362	4.83872	4.10897	5.35143	5.91443	3.77972	2.33061	4.63981	3.98188	5.39117
AC005076.5	3.26029	3.26962	4.85108	3.98409	3.79009	3.2566	4.10391	3.75665	4.00575	4.54081	5.82617	4.29915	4.78882	2.73828	3.74402	4.17884	5.66198	4.41434	3.17979	4.0428	4.31819	4.48319	3.7179	3.9322	2.50894	3.29425	3.34061	3.26182	4.96734	3.86794	3.67743	4.31521	2.87853	4.16814	4.73347	4.89934	3.55808	2.98663	2.8899	4.57346	4.34847	3.05425	4.23073	4.77427	3.17886	4.61391	4.3945	3.52207
AC005077.12	5.11449	4.75106	3.11146	4.9745	5.48106	5.38953	4.44182	4.49711	5.32583	2.85497	4.9622	4.84532	6.5529	7.00377	4.67757	5.31947	3.7043	3.07702	3.84363	5.47993	3.887	3.3531	7.36354	4.48604	5.27866	7.45869	4.02851	6.44822	6.08738	4.07954	4.81144	3.6929	5.01616	6.62514	4.3739	5.29139	3.83829	3.10999	4.04884	4.62016	4.48672	3.66219	4.96446	5.25754	6.78338	6.65539	5.04131	4.04553
AC005077.14	4.01243	4.622	1.23062	4.40778	4.92871	5.06575	3.6906	3.83138	5.63744	1.81727	4.83161	4.62124	0.539658	5.63755	0.539658	4.06728	1.66297	0.539658	2.93025	5.18162	3.24557	3.84763	7.62839	5.09899	6.16516	7.8684	3.07901	7.29176	6.33738	5.33565	4.85132	2.93368	4.5163	6.8952	3.87961	2.67585	2.29163	3.32587	3.00445	3.79107	2.98278	3.21081	4.54698	4.81465	7.06656	7.17713	5.20664	3.10213
AC005077.7	0.857364	0.857364	0.857364	0.857364	1.96666	1.46076	2.16681	0.857364	2.3773	0.552347	0.857364	2.91182	0.857364	2.38854	0.857364	1.94299	0.857364	0.857364	0.857364	2.39095	0.857364	0.857364	2.40269	0.857364	2.84209	0.857364	2.08146	2.48632	0.857364	2.04762	0.857364	0.857364	2.61618	2.24136	0.857364	0.931753	1.49504	0.508325	2.45803	2.95211	1.31546	1.59634	0.966632	1.44308	0.616328	1.24002	1.88115	0.634367
AC005077.8	0.290783	0.290783	1.34398	0.290783	0.290783	0.626645	0.290783	0.290783	1.35908	0.626645	2.70142	1.61468	0.290783	1.17676	0.290783	1.75185	0.290783	0.290783	1.48006	0.626645	0.290783	0.290783	1.18543	0.290783	0.290783	0.290783	0.290783	1.4392	0.290783	0.290783	0.290783	0.290783	0.290783	1.26006	0.290783	1.49358	0.225676	1.56166	0.225676	0.225676	0.225676	0.225676	0.225676	1.42456	0.225676	1.46587	1.43626	0.225676
AC005082.1	2.04353	0.425127	2.17835	0.425127	0.425127	0.303921	0.425127	0.425127	0.425127	0.303921	3.04427	0.425127	0.425127	0.425127	0.425127	2.58639	0.425127	0.425127	1.71727	2.14092	0.425127	0.425127	3.16404	0.425127	0.425127	0.425127	0.425127	0.425127	0.425127	0.425127	0.425127	1.98877	0.425127	1.70287	0.425127	0.0422051	0.0422051	1.31538	0.0422051	0.0422051	0.0422051	1.27077	1.27497	1.18473	0.0422051	0.0422051	1.94096	2.5603
AC005082.12	2.07194	2.07797	1.35202	2.95049	2.36561	1.45195	2.32403	1.42247	2.06056	1.45195	0.615356	2.5688	0.615356	3.24237	0.615356	2.33096	0.615356	2.21556	0.615356	1.45195	0.615356	0.615356	1.83306	0.615356	1.75996	0.615356	1.77927	1.73835	0.615356	1.74709	2.94414	0.615356	2.2877	0.615356	2.91764	0.793184	1.47564	2.65183	3.2334	-0.533354	2.18706	1.674	1.3237	1.19427	1.90399	1.87187	1.82127	2.23114
AC005083.1	6.19661	6.96194	1.36213	7.55332	6.02406	6.61157	4.44191	5.42525	4.78871	6.87341	5.71358	6.39356	7.64775	7.3555	7.03815	7.46141	2.46008	5.27104	7.29415	4.86249	6.5094	6.20452	6.83482	5.39214	7.23582	6.59163	7.34585	6.51417	6.64526	7.23595	5.34368	5.87321	7.17221	5.66204	6.17475	4.61002	7.36848	6.6469	7.09449	6.585	6.60339	7.41681	7.05958	5.1558	4.12447	5.85813	5.71529	5.38422
AC005086.1	0.880817	0.880817	0.880817	0.880817	0.880817	0.583967	0.880817	0.880817	2.42711	0.583967	0.880817	0.880817	0.880817	0.880817	0.880817	0.880817	0.880817	0.880817	0.880817	2.04395	0.880817	0.880817	0.880817	2.75449	2.57506	0.880817	0.880817	0.880817	0.880817	0.880817	0.880817	0.880817	0.880817	1.88263	0.880817	2.10421	0.618848	1.21728	0.817141	0.854023	2.1357	0.90013	1.16882	1.99767	1.05026	1.10729	1.0729	1.91579
AC005086.2	0.523171	1.97675	0.523171	1.89374	0.523171	0.75966	0.523171	0.523171	2.25647	0.75966	0.523171	0.523171	0.523171	0.523171	0.523171	0.523171	2.49825	0.523171	0.523171	0.75966	0.523171	0.523171	0.523171	2.04133	0.523171	0.523171	0.523171	0.523171	0.523171	0.523171	0.523171	0.523171	0.523171	1.9024	0.523171	-0.103399	-0.103399	0.982404	0.877666	0.907236	0.943987	-0.103399	1.33919	1.5016	-0.103399	1.76502	-0.103399	1.8102
AC005086.3	2.07213	2.25967	0.827962	0.827962	0.827962	0.875269	2.29875	0.827962	0.827962	2.29567	0.827962	0.827962	0.827962	1.8514	3.21029	0.827962	2.2427	2.20068	2.20175	0.875269	0.827962	2.59876	1.86141	0.827962	2.18008	0.827962	0.827962	0.827962	0.827962	0.827962	0.827962	0.827962	2.8035	1.94762	0.827962	2.3486	0.609741	2.98643	0.829058	1.72678	1.44159	-0.594119	1.44828	1.09685	1.6455	1.98842	1.33297	2.75051
AC005086.4	0.602276	0.602276	0.602276	0.602276	0.602276	0.616575	0.602276	0.602276	0.602276	0.616575	0.602276	0.602276	0.602276	0.602276	0.602276	0.602276	0.602276	0.602276	0.602276	0.616575	0.602276	0.602276	2.291	0.602276	0.602276	0.602276	0.602276	0.602276	0.602276	0.602276	0.602276	0.602276	0.602276	0.602276	0.602276	-0.0323639	0.883571	1.71363	1.05043	-0.0323639	-0.0323639	-0.0323639	1.124	0.748684	1.2466	1.46533	0.756307	0.916653
AC005088.1	0.642242	0.642242	0.642242	0.642242	0.642242	0.60507	0.642242	0.642242	0.642242	0.60507	0.642242	0.642242	0.642242	0.642242	0.642242	0.642242	0.642242	0.642242	0.642242	0.60507	0.642242	0.642242	0.642242	0.642242	0.642242	0.642242	0.642242	0.642242	0.642242	0.642242	0.642242	0.642242	0.642242	0.642242	0.642242	1.45372	-0.0347462	-0.0347462	1.02074	-0.0347462	-0.0347462	1.08882	-0.0347462	0.726604	0.879365	0.752839	0.734035	1.64325
AC005094.2	0.214706	1.01958	1.16683	1.67069	1.5632	0.513903	1.36577	1.25563	0.214706	0.513903	0.214706	1.07626	0.214706	0.214706	0.214706	1.16902	0.214706	0.214706	0.214706	0.513903	0.214706	0.214706	0.214706	0.214706	0.214706	0.214706	0.214706	0.214706	1.25544	0.214706	0.214706	1.51575	0.214706	0.214706	0.214706	0.4343	0.4343	0.4343	0.4343	0.4343	0.4343	0.4343	2.13292	0.4343	0.4343	0.4343	0.4343	0.4343
AC005102.1	0.340457	1.32785	1.17594	1.63653	0.340457	0.636557	0.340457	1.25585	0.340457	0.636557	0.340457	0.340457	0.340457	0.340457	0.340457	0.340457	0.340457	0.340457	0.340457	0.636557	0.340457	0.340457	0.340457	0.340457	2.12936	0.340457	2.15812	2.44365	0.340457	0.340457	0.340457	0.340457	0.340457	1.64471	0.340457	1.23854	0.14801	0.14801	1.18624	0.14801	1.96205	1.25683	0.14801	0.14801	1.83653	0.14801	0.14801	1.40093
AC005104.3	1.89413	1.89413	1.89413	1.89413	1.89413	1.8927	1.89413	1.89413	1.89413	2.52295	1.89413	1.89413	1.89413	1.89413	1.89413	1.89413	1.89413	1.89413	1.89413	2.05531	3.83928	1.89413	1.89413	1.89413	1.89413	1.89413	1.89413	1.89413	1.89413	1.89413	1.89413	1.89413	1.89413	1.89413	1.89413	2.67058	2.06953	2.08847	2.43748	2.04619	1.66566	2.27012	2.90609	1.96451	2.62364	1.83413	2.16001	1.603
AC005105.2	0.603814	0.603814	0.603814	0.603814	0.603814	0.303869	0.603814	0.603814	0.603814	0.303869	0.603814	0.603814	0.603814	0.603814	0.603814	0.603814	0.603814	0.603814	0.603814	1.22225	0.603814	0.603814	0.603814	0.603814	0.603814	0.603814	0.603814	0.603814	0.603814	0.603814	0.603814	0.603814	0.603814	0.603814	0.603814	1.36681	1.6817	0.0179484	0.0179484	0.825041	0.854391	0.854689	0.857544	0.0179484	0.0179484	0.822901	0.0179484	1.30649
AC005150.1	0.14206	1.31519	1.34966	1.66647	1.55393	0.794058	1.34722	0.923305	0.14206	0.794058	3.11611	1.39515	0.14206	1.30965	0.14206	2.02488	0.14206	0.14206	1.26773	0.794058	1.71801	0.14206	1.56431	0.14206	0.14206	0.14206	0.14206	1.22906	1.2317	0.927437	1.15323	0.14206	0.14206	1.0595	0.14206	0.549698	0.549698	0.549698	0.549698	1.9556	0.549698	0.549698	0.549698	0.549698	0.549698	0.549698	0.549698	0.549698
AC005152.2	3.49844	4.70341	2.94575	6.30045	3.61577	5.13055	4.73792	5.04443	5.11353	5.39072	5.49355	5.1471	5.74772	6.80573	5.04469	5.69761	3.76604	7.223	5.51019	4.48123	4.33242	4.20769	4.03419	4.12251	6.91868	4.37473	5.78381	5.32732	4.292	4.47557	6.46602	4.90716	3.14387	4.03805	7.01785	3.93183	5.54741	7.18493	5.42541	5.37993	2.70053	4.86369	5.09153	5.08468	5.70687	3.70006	4.81659	5.3477
AC005152.3	0.49086	1.97435	1.39256	0.49086	0.49086	1.90369	0.49086	1.86903	0.49086	0.0224261	0.49086	0.49086	0.49086	0.49086	0.49086	1.75435	0.49086	0.49086	2.83462	1.00715	0.49086	0.49086	1.56169	0.49086	0.49086	0.49086	0.49086	0.49086	0.49086	0.49086	0.49086	0.49086	0.49086	1.31929	2.58793	0.0386354	1.73968	1.22214	0.0386354	1.14021	0.0386354	1.18067	0.0386354	1.78805	1.31378	0.0386354	1.51504	1.32909
AC005154.6	7.92924	8.00839	8.58814	9.14268	8.21782	7.9498	8.54152	8.45811	8.67592	8.63728	8.29854	9.08143	9.08496	9.59007	8.3682	8.31818	9.55897	8.80772	8.69675	8.77383	7.63966	7.35904	8.80442	7.09476	8.75741	8.00806	7.56018	7.8002	8.15255	7.83445	7.84584	7.22511	7.88003	7.21299	9.56942	8.31032	8.62653	8.42989	7.42512	7.81361	8.32833	7.89459	7.21657	9.10133	8.68983	8.65391	8.47587	9.21857
AC005154.7	2.62819	2.76738	1.90766	3.78011	0.681375	1.7808	0.681375	2.94755	2.97037	2.0209	4.15609	4.75603	0.681375	5.27563	2.66363	2.08569	4.31989	2.80618	3.71639	3.61626	0.681375	0.681375	3.64633	0.681375	2.77798	0.681375	0.681375	2.50413	3.11948	2.02614	2.38647	0.681375	0.681375	1.61301	4.86314	3.06229	1.20936	2.84572	2.38369	1.02835	1.07874	1.61424	-0.357363	4.19393	3.23899	2.20447	3.9278	3.74494
AC005154.8	1.05276	1.05276	1.05276	1.05276	1.05276	0.802776	1.05276	1.05276	1.05276	2.08424	1.05276	2.63832	1.05276	1.05276	1.05276	1.05276	3.0697	1.05276	1.05276	1.63262	1.05276	2.38193	2.12423	1.05276	1.05276	1.05276	1.05276	1.05276	1.05276	1.05276	1.05276	1.05276	1.05276	1.05276	1.05276	1.16417	1.78065	0.951088	1.08604	0.847818	0.486405	0.486799	0.490576	2.01336	1.82776	2.37117	1.31213	1.08439
AC005162.4	0.752325	0.752325	0.752325	0.752325	0.752325	1.63117	0.752325	0.752325	0.752325	0.333462	0.752325	0.752325	0.752325	0.752325	0.752325	0.752325	0.752325	0.752325	0.752325	0.333462	0.752325	0.752325	0.752325	0.752325	0.752325	0.752325	0.752325	0.752325	0.752325	0.752325	0.752325	0.752325	0.752325	0.752325	0.752325	-0.106902	1.15477	0.770909	1.63077	2.11902	-0.106902	1.05559	0.743043	0.680829	1.76648	1.23141	-0.106902	-0.106902
AC005162.5	0.423259	0.423259	0.423259	0.423259	0.423259	0.614843	0.423259	0.423259	1.6385	0.614843	0.423259	0.423259	0.423259	0.423259	0.423259	0.423259	0.423259	0.423259	0.423259	0.614843	0.423259	0.423259	2.74619	0.423259	0.423259	0.423259	0.423259	0.423259	0.423259	0.423259	0.423259	0.423259	0.423259	2.39797	2.4163	0.0365024	0.0365024	0.0365024	1.69974	1.46749	0.0365024	0.0365024	1.11919	1.41858	1.24128	0.0365024	1.43143	0.0365024
AC005176.2	1.63805	1.72103	1.6049	1.99055	0.0256468	2.1541	1.60187	1.0643	1.35882	0.60175	2.86	0.0256468	0.0256468	1.71358	0.0256468	1.34362	1.84001	1.50181	1.09844	0.60175	0.0256468	0.0256468	2.20563	0.0256468	1.08152	1.01252	2.02264	1.06159	1.06411	1.46507	1.6259	1.32385	2.46707	1.08649	0.0256468	1.024	1.024	1.024	1.024	1.024	1.024	1.024	1.024	1.024	1.024	1.024	1.024	1.024
AC005189.6	0.697045	0.697045	0.697045	0.697045	0.697045	1.3207	0.697045	2.27732	1.90975	0.288683	0.697045	0.697045	0.697045	1.70278	0.697045	0.697045	0.697045	0.697045	2.04707	1.21106	0.697045	0.697045	0.697045	0.697045	0.697045	0.697045	0.697045	0.697045	0.697045	0.697045	0.697045	0.697045	0.697045	0.697045	2.68592	1.19087	1.3463	0.837972	0.725843	0.757499	0.796844	1.21496	-0.324456	2.10457	0.927986	1.15939	-0.324456	0.943019
AC005197.2	0.39886	0.39886	0.39886	1.71215	0.39886	-0.137289	0.39886	1.6928	1.59939	1.52667	3.10787	0.39886	0.39886	0.39886	0.39886	0.39886	0.39886	2.23784	0.39886	1.56626	0.39886	0.39886	0.39886	0.39886	0.39886	0.39886	0.39886	0.39886	0.39886	1.69947	0.39886	0.39886	0.39886	1.17666	0.39886	0.239376	0.239376	0.239376	0.239376	1.53394	0.239376	0.239376	0.239376	0.239376	0.239376	2.01481	1.49968	0.239376
AC005220.3	1.64009	1.44472	0.513305	2.5293	0.513305	1.03222	2.34133	0.513305	3.55422	1.03222	3.03523	0.513305	0.513305	1.44019	0.513305	0.513305	0.513305	0.513305	0.513305	1.03222	0.513305	0.513305	1.44926	0.513305	0.513305	0.513305	0.513305	0.513305	1.71766	0.513305	0.513305	2.0189	0.513305	2.8823	1.84911	0.98458	1.92443	-0.191522	1.65179	1.39438	1.00388	1.7655	3.14034	0.920555	1.96941	-0.191522	-0.191522	1.65
AC005224.2	2.94005	3.20802	3.59893	4.05894	3.87534	2.58014	3.26228	3.30889	3.67763	4.19774	3.80044	3.13177	4.82056	4.45727	2.78717	3.827	3.88168	4.00994	4.33306	3.75473	4.63347	4.16839	3.74665	2.83661	0.851737	3.40606	3.70594	3.62749	0.851737	3.07418	3.57957	3.30124	2.45669	3.32692	3.60068	2.94253	3.69816	2.53475	4.0609	2.53591	4.35578	4.4283	4.81601	3.7097	3.90078	3.9094	2.80341	2.79173
AC005229.1	1.99169	1.99169	1.99169	1.99169	1.99169	2.36121	1.99169	1.99169	1.99169	2.92205	1.99169	1.99169	1.99169	1.99169	1.99169	1.99169	1.99169	1.99169	1.99169	2.12478	1.99169	1.99169	1.99169	1.99169	1.99169	1.99169	1.99169	1.99169	1.99169	1.99169	1.99169	1.99169	1.99169	1.99169	1.99169	2.04441	2.03427	1.13785	2.54269	2.23056	2.54505	1.18064	1.43259	2.26892	2.20549	2.51457	2.48934	1.95297
AC005237.2	0.636988	0.636988	0.636988	0.636988	0.636988	0.600356	0.636988	0.636988	0.636988	0.600356	0.636988	0.636988	0.636988	0.636988	0.636988	0.636988	0.636988	0.636988	0.636988	0.600356	0.636988	0.636988	0.636988	0.636988	0.636988	0.636988	0.636988	0.636988	0.636988	0.636988	0.636988	0.636988	0.636988	0.636988	0.636988	0.775022	-0.0301502	1.13197	1.02533	-0.0301502	0.788234	-0.0301502	1.31379	1.52277	0.883948	1.26333	0.73862	-0.0301502
AC005237.4	0.522469	0.522469	0.522469	0.522469	0.522469	0.266282	0.522469	0.522469	2.51498	0.266282	0.522469	0.522469	0.522469	0.522469	0.522469	0.522469	0.522469	0.522469	2.12583	2.14649	0.522469	0.522469	0.522469	0.522469	2.10054	0.522469	0.522469	2.07075	0.522469	0.522469	0.522469	0.522469	0.522469	0.522469	2.88455	-0.0450705	-0.0450705	-0.0450705	-0.0450705	0.999451	1.03743	-0.0450705	1.04152	-0.0450705	1.16404	1.38744	1.35487	1.9327
AC005253.2	3.50264	3.02748	3.25619	4.13249	3.50502	2.41261	2.82793	3.50809	3.27707	4.28465	4.92849	3.4777	5.4792	3.20678	3.53572	3.64708	4.08129	3.15369	3.44225	3.11248	3.70074	3.33416	3.64074	1.68588	3.13268	1.68588	1.68588	1.68588	3.96112	3.11715	2.6441	3.77213	1.68588	3.42433	1.68588	3.10759	3.86018	3.63216	2.89462	4.14104	3.17867	2.1158	3.29774	3.49327	1.98766	3.25828	3.75775	3.55715
AC005255.3	2.65723	1.08363	1.08363	1.08363	1.08363	1.75796	1.08363	1.95558	1.08363	1.16195	1.08363	2.48221	1.08363	1.08363	3.96957	1.08363	1.08363	1.08363	1.08363	1.53379	1.08363	1.08363	2.39916	1.08363	1.08363	1.08363	1.08363	1.08363	1.08363	1.08363	1.08363	1.08363	1.08363	2.10759	1.08363	1.64539	1.86665	0.342901	0.940972	0.686124	2.09385	1.83393	1.05955	1.531	2.67362	1.59977	0.646558	1.76027
AC005256.1	0.881489	3.09549	2.57116	5.59845	2.32113	3.20459	0.881489	0.881489	0.881489	2.8947	0.881489	2.15922	0.881489	4.12082	2.87194	2.57476	0.881489	0.881489	3.39702	1.24439	3.0495	3.25544	4.53938	0.881489	0.881489	4.96314	3.2227	2.41019	4.14396	3.07051	4.0508	6.79949	0.881489	4.07314	0.881489	-1.09969	2.5516	2.2455	1.08384	0.266662	1.96728	2.31618	4.0252	2.40209	3.03866	3.89599	3.92134	1.80368
AC005262.2	0.139068	1.41651	0.139068	0.139068	0.139068	0.702223	1.63142	0.139068	2.30281	0.702223	0.139068	1.8452	0.139068	1.41063	0.139068	1.04063	0.139068	0.139068	2.36509	0.702223	1.56107	0.139068	1.20261	1.24463	0.139068	2.21451	0.139068	1.11989	0.139068	1.33399	0.139068	0.139068	0.139068	1.79438	0.139068	0.743095	0.743095	0.743095	0.743095	0.743095	0.743095	0.743095	0.743095	0.743095	0.743095	0.743095	0.743095	0.743095
AC005262.3	1.61402	3.10982	0.784054	-0.114981	-0.114981	1.43816	1.88985	1.38291	1.91792	1.43816	2.56718	2.85484	4.26401	3.06524	-0.114981	2.14193	0.930472	-0.114981	3.23136	1.43816	-0.114981	1.19359	3.15348	0.990016	1.26193	3.10041	0.901054	-0.114981	1.50745	2.25709	2.04767	1.11352	1.34489	1.81801	2.91161	1.56152	1.56152	1.56152	1.56152	1.56152	1.56152	1.56152	1.56152	1.56152	1.56152	1.56152	1.56152	1.56152
AC005262.4	2.17783	1.64208	1.89996	1.31128	1.93956	1.13784	1.41708	1.90403	1.62407	1.13784	2.56735	1.46829	0.129388	1.37694	2.89219	2.14115	1.368	1.78438	1.78561	1.13784	0.129388	0.129388	0.129388	0.129388	0.129388	0.129388	0.129388	1.29083	1.29365	0.129388	1.62408	2.11287	0.129388	1.76801	1.9013	0.481835	2.36237	1.79022	0.481835	1.69964	2.21396	0.481835	2.22015	2.09899	0.481835	2.152	0.481835	0.481835
AC005264.2	1.29936	1.29936	2.78591	1.29936	1.29936	2.1099	3.33532	2.26107	1.29936	1.09678	1.29936	1.29936	1.29936	2.73666	1.29936	1.29936	1.29936	1.29936	1.29936	1.09678	1.29936	1.29936	1.29936	1.29936	1.29936	1.29936	1.29936	1.29936	1.29936	1.29936	1.29936	1.29936	1.29936	2.66961	1.29936	2.15286	1.66543	1.5561	2.04244	1.60299	2.40592	1.1006	2.25629	0.627772	1.31987	2.10297	1.6329	0.420247
AC005276.1	1.51156	2.00288	1.31844	1.22158	0.165629	0.715541	1.31611	1.20603	1.13092	0.715541	0.165629	1.60659	0.165629	1.51092	0.165629	1.48581	1.68732	0.165629	0.165629	0.715541	0.165629	0.165629	2.13492	0.165629	0.165629	0.165629	0.165629	1.87918	0.165629	0.165629	2.3175	0.165629	0.165629	0.165629	0.165629	0.547867	0.547867	0.547867	0.547867	2.18362	0.547867	0.547867	0.547867	0.547867	0.547867	0.547867	0.547867	2.4641
AC005280.1	6.12806	5.75134	6.21898	5.82565	6.45651	4.91676	6.13151	5.94425	6.31119	4.91676	5.40312	6.89776	7.65831	6.02172	6.96674	5.84295	5.79817	5.5731	5.82167	4.91676	5.9671	6.60574	5.29518	5.41812	4.70953	5.75814	5.66932	5.23436	5.77155	5.80776	5.79117	5.73056	6.06966	6.48567	4.50669	5.18644	5.18644	6.30072	5.18644	5.18644	5.18644	7.16994	6.26534	6.18637	5.18644	5.18644	5.18644	6.40141
AC005281.1	2.52961	2.21388	3.51917	2.95252	2.53222	1.62336	4.71626	2.31362	1.75129	3.46801	0.595123	1.62652	0.595123	2.20643	2.82711	3.45651	1.92058	0.595123	2.71434	2.75571	3.78797	1.79622	4.41605	1.99607	3.84417	4.02004	1.88328	3.92245	4.15292	2.80399	3.337	2.15265	0.595123	2.34864	2.49128	2.66619	1.95314	3.21579	1.68703	3.04843	1.79741	1.05506	1.05905	3.58559	-0.112112	3.49181	3.76337	2.67746
AC005281.2	0.845732	0.845732	1.83485	0.845732	0.845732	0.710726	0.845732	1.92945	0.845732	0.710726	0.845732	0.845732	0.845732	0.845732	3.55357	0.845732	0.845732	2.99434	0.845732	2.99065	0.845732	2.3029	0.845732	0.845732	0.845732	0.845732	0.845732	0.845732	2.93022	2.68273	3.48572	2.73532	3.09119	0.845732	2.52222	2.94414	1.0116	2.23217	1.93607	-0.514148	-0.514148	0.891662	1.16742	1.70406	2.28486	2.70278	1.8371	-0.514148
AC005288.1	0.617122	0.617122	0.617122	0.617122	0.617122	0.582508	0.617122	0.617122	0.617122	0.582508	0.617122	0.617122	0.617122	0.617122	0.617122	0.617122	0.617122	0.617122	0.617122	0.582508	0.617122	0.617122	0.617122	0.617122	0.617122	0.617122	0.617122	0.617122	0.617122	0.617122	0.617122	0.617122	0.617122	0.617122	0.617122	1.0927	1.61459	0.835127	-0.0133123	0.776391	-0.0133123	-0.0133123	0.808193	-0.0133123	0.900826	-0.0133123	1.41594	1.24747
AC005300.5	2.2604	2.12572	2.34301	1.38014	0.882139	1.32966	1.82307	0.950289	1.53316	1.32966	-0.127734	0.764521	-0.127734	1.02719	-0.127734	0.860588	1.99767	2.59502	1.94343	1.32966	1.43112	2.45026	1.78413	1.08422	0.968163	1.57014	1.40673	1.88034	2.24718	1.36625	1.94088	2.04992	2.02807	2.05792	1.82807	1.15553	1.15553	1.15553	1.15553	2.60099	1.15553	1.15553	1.15553	1.15553	1.15553	3.13791	1.15553	1.15553
AC005306.3	2.3384	3.2404	4.01267	4.34222	3.09841	2.61009	2.63211	2.14048	2.7569	2.61009	3.68181	4.86343	4.75983	3.66622	3.71488	2.0147	4.39367	4.16537	3.58001	3.80874	3.4915	3.73814	4.57402	3.14879	3.27437	2.3642	2.76122	2.69278	3.72706	2.81506	3.73811	3.90934	2.84926	3.33352	2.90066	2.26193	3.6931	3.71375	3.16864	3.5072	4.29738	3.52898	4.74259	3.32399	1.80691	3.0442	3.95392	3.60366
AC005307.1	0.2187	0.2187	1.32486	0.2187	0.2187	0.569992	0.2187	0.2187	0.2187	0.569992	0.2187	0.2187	0.2187	0.2187	0.2187	2.11442	5.33265	2.31899	0.2187	0.569992	0.2187	0.2187	0.2187	0.2187	0.2187	3.04166	0.2187	0.2187	0.2187	0.2187	0.2187	0.2187	0.2187	0.2187	0.2187	0.457148	2.7419	0.457148	0.457148	0.457148	0.457148	0.457148	0.457148	0.457148	0.457148	0.457148	0.457148	0.457148
AC005307.3	1.74804	0.186057	2.56669	1.41151	0.186057	3.22985	0.186057	1.64584	1.73583	2.19827	0.186057	0.186057	0.186057	1.74729	0.186057	5.81971	1.47032	3.08546	0.186057	-0.312332	0.186057	0.186057	2.47145	0.186057	1.87749	3.04022	1.90468	2.17467	0.186057	0.186057	1.3063	0.186057	3.3489	1.20246	2.02328	0.735442	0.735442	0.735442	0.735442	0.735442	0.735442	0.735442	0.735442	0.735442	2.37889	0.735442	0.735442	3.00209
AC005326.2	1.72615	1.49777	0.408995	1.83814	0.408995	0.679089	1.96607	0.408995	0.408995	0.679089	0.408995	0.408995	0.408995	0.408995	0.408995	0.408995	0.408995	1.86224	2.4117	0.679089	0.408995	0.408995	0.408995	0.408995	1.84043	0.408995	0.408995	0.408995	0.408995	0.408995	0.408995	0.408995	0.408995	0.408995	0.408995	0.0625906	0.0625906	1.1111	0.0625906	0.0625906	0.0625906	1.07436	0.0625906	1.61246	0.0625906	1.03592	1.37059	2.13633
AC005329.7	0.646162	0.646162	2.44927	1.70766	0.646162	1.72467	0.646162	1.69202	3.18351	1.72467	0.646162	4.08075	5.30573	4.51292	0.646162	1.97327	4.917	5.06948	2.84798	2.82904	2.1585	0.646162	2.62578	2.81038	0.646162	0.646162	0.646162	3.43873	3.79564	1.69741	3.77022	4.15043	0.646162	1.71436	2.78471	1.30061	2.37239	0.771638	-0.970772	2.03451	1.77997	3.25931	1.34418	3.02975	3.44111	2.77122	3.21646	3.04772
AC005330.2	0.491582	0.491582	0.491582	0.491582	0.491582	0.556368	0.491582	0.491582	0.491582	0.556368	0.491582	0.491582	0.491582	0.491582	0.491582	0.491582	3.60415	0.491582	0.491582	0.556368	0.491582	0.491582	0.491582	0.491582	0.491582	0.491582	0.491582	0.491582	0.491582	0.491582	0.491582	0.491582	0.491582	0.491582	0.491582	0.0127236	0.0127236	0.0127236	0.0127236	0.0127236	0.0127236	0.0127236	0.0127236	1.21668	1.06223	1.25614	1.94556	0.0127236
AC005336.4	4.56493	1.91741	3.17802	3.87766	9.16724	2.02555	3.86241	5.07864	5.65508	6.35	2.47758	6.90543	7.32945	7.13115	6.52765	3.67835	6.02666	1.99893	6.7007	5.71738	6.53178	3.09321	4.71763	6.11604	6.56982	3.90772	2.27001	6.06307	5.80116	4.32862	8.17601	2.00367	3.11621	5.32261	3.56578	9.18915	5.77218	6.03132	2.60149	4.85497	6.4175	0.615518	6.27545	5.35748	2.9437	4.59368	4.3047	6.02566
AC005336.5	0.44594	0.44594	0.44594	0.44594	0.44594	0.42858	0.44594	0.44594	0.44594	0.42858	0.44594	0.44594	0.44594	0.44594	0.44594	0.44594	0.44594	0.44594	0.44594	0.42858	0.44594	0.44594	0.44594	0.44594	0.44594	0.44594	0.44594	0.44594	0.44594	0.44594	0.44594	0.44594	0.44594	0.44594	0.44594	0.130015	0.130015	0.130015	0.130015	0.920113	0.130015	0.130015	0.130015	0.130015	0.130015	0.130015	0.130015	1.62604
AC005339.2	1.64223	1.3931	1.71574	0.115786	0.115786	0.767214	0.115786	1.4718	0.115786	0.767214	2.79904	1.66408	0.115786	1.56381	0.115786	1.3635	1.16167	2.00363	0.115786	0.767214	1.53764	0.115786	1.39897	0.115786	0.115786	1.05005	0.115786	1.0965	0.115786	0.115786	0.115786	1.34479	0.115786	1.26501	1.20619	0.816067	0.816067	0.816067	0.816067	0.816067	0.816067	0.816067	0.816067	0.816067	0.816067	0.816067	0.816067	0.816067
AC005351.1	2.48223	0.788816	0.788816	2.11739	2.01506	1.9764	2.23632	1.72716	3.07466	1.99148	0.788816	1.87225	0.788816	1.79605	0.788816	2.44983	0.788816	0.788816	0.788816	0.552357	0.788816	0.788816	2.73388	0.788816	0.788816	2.50779	0.788816	2.0944	0.788816	2.10456	2.00332	0.788816	2.73307	2.12578	0.788816	0.606275	1.48697	1.63638	1.64223	1.5071	2.61792	0.624758	1.93782	2.05659	1.77766	2.34632	2.71285	-0.495806
AC005355.1	0.698734	0.698734	4.04791	2.18188	0.698734	2.48143	0.698734	0.698734	0.698734	0.20724	0.698734	0.698734	0.698734	1.82315	0.698734	0.698734	0.698734	0.698734	2.20806	0.885875	0.698734	0.698734	1.83415	0.698734	0.698734	0.698734	0.698734	0.698734	0.698734	0.698734	0.698734	0.698734	0.698734	2.40664	2.31922	2.08013	1.36801	0.869171	2.12538	-0.271569	0.82881	-0.271569	1.53546	1.63369	2.16294	1.46761	0.762101	-0.271569
AC005355.2	7.17211	7.05911	1.58414	7.11495	7.55716	7.00591	5.34441	3.60003	5.56571	5.51779	3.72138	6.44564	7.49225	5.87109	8.94105	6.46666	6.71837	4.70228	6.69082	5.09028	8.47953	7.15582	5.75208	4.93826	4.71827	7.077	4.92292	5.25171	6.27197	5.84422	5.75588	5.23922	5.55258	5.4024	4.49141	4.80788	5.09548	3.95184	5.15606	5.14831	3.4633	3.57431	5.19463	6.75551	8.10466	7.45619	6.5699	6.84227
AC005356.1	1.67605	1.67605	3.14331	3.61552	1.67605	1.18591	1.67605	1.67605	1.67605	2.63207	1.67605	1.67605	1.67605	1.67605	1.67605	2.73848	1.67605	4.96168	1.67605	2.9898	1.67605	2.79303	1.67605	1.67605	1.67605	2.77713	1.67605	1.67605	3.58896	1.67605	3.4615	3.1245	1.67605	1.67605	1.67605	2.55933	2.62399	2.35786	1.03699	3.39507	0.817407	1.32413	2.61954	2.3928	2.18236	2.40007	2.12362	4.01178
AC005363.9	0.197916	0.197916	0.197916	0.197916	0.197916	0.535236	1.97777	0.197916	2.68085	0.535236	0.197916	0.197916	0.197916	0.197916	0.197916	1.09963	0.197916	0.197916	0.197916	0.535236	0.197916	2.43142	0.197916	0.197916	0.197916	0.197916	0.197916	0.197916	1.55406	0.197916	0.197916	1.87322	2.1648	0.197916	0.197916	0.556563	0.556563	0.556563	0.556563	0.556563	0.556563	0.556563	0.556563	0.556563	0.556563	0.556563	0.556563	0.556563
AC005387.2	1.45357	1.45357	1.45357	1.45357	1.45357	2.12729	1.45357	1.45357	1.45357	0.809244	1.45357	1.45357	1.45357	1.45357	1.45357	1.45357	1.45357	1.45357	1.45357	1.54321	1.45357	1.45357	1.45357	1.45357	1.45357	1.45357	1.45357	1.45357	1.45357	1.45357	1.45357	1.45357	1.45357	1.45357	1.45357	1.51525	2.20003	1.77541	1.01164	1.47954	1.84524	0.979284	1.63599	1.82689	1.3134	2.0516	1.78705	1.33498
AC005387.3	1.34616	1.34616	1.34616	1.34616	1.34616	2.03965	1.34616	1.34616	1.34616	0.765156	1.34616	1.34616	1.34616	1.34616	1.34616	1.34616	1.34616	1.34616	1.34616	1.59367	1.34616	1.34616	1.34616	1.34616	1.34616	1.34616	1.34616	1.34616	1.34616	1.34616	1.34616	1.34616	1.34616	1.34616	1.34616	1.36662	2.1121	2.08123	0.980774	1.19075	0.687134	1.09905	1.84152	1.58977	1.30859	1.75238	1.50906	1.77939
AC005391.2	0.860862	0.860862	0.860862	0.860862	0.860862	0.975701	0.860862	0.860862	0.860862	1.77041	0.860862	0.860862	0.860862	0.860862	0.860862	0.860862	0.860862	0.860862	0.860862	0.0936316	0.860862	0.860862	0.860862	0.860862	0.860862	0.860862	0.860862	0.860862	0.860862	0.860862	0.860862	0.860862	0.860862	0.860862	0.860862	0.684573	0.77611	-0.15629	1.70541	0.977565	-0.15629	1.01706	2.29027	0.638797	-0.15629	1.7465	1.80617	-0.15629
AC005392.13	1.82856	2.03604	0.452152	0.452152	0.452152	0.309716	0.452152	0.452152	0.452152	3.1476	0.452152	0.452152	0.452152	2.02856	0.452152	4.26497	0.452152	0.452152	1.97196	0.309716	0.452152	0.452152	2.37238	2.1064	0.452152	1.85023	0.452152	0.452152	0.452152	2.7054	0.452152	0.452152	0.452152	2.929	3.46092	4.62789	1.65394	1.87628	1.04108	2.60113	2.04687	1.11161	1.11539	0.00365526	0.00365526	0.00365526	1.04407	0.00365526
AC005399.1	2.31334	1.19059	2.05048	2.24165	2.31612	1.34173	-0.0854953	0.896849	1.62992	1.34173	2.59519	2.17888	-0.0854953	1.86353	2.24518	1.92571	2.03504	2.27346	1.58511	1.34173	-0.0854953	1.4823	2.14759	1.71897	1.95465	1.46169	1.80323	1.74435	1.26898	1.27589	-0.0854953	1.14233	-0.0854953	1.78326	2.27233	1.45863	1.45863	1.45863	1.45863	1.45863	1.45863	1.45863	1.45863	1.45863	1.45863	1.45863	1.45863	1.45863
AC005481.5	2.48247	5.41847	1.45499	4.05711	4.60988	2.61826	1.45499	1.45499	1.45499	3.91907	1.45499	1.45499	1.45499	1.45499	5.05944	4.30124	1.45499	1.45499	1.45499	0.654176	1.45499	4.08177	1.45499	1.45499	1.45499	1.45499	1.45499	2.96601	1.45499	1.45499	3.37312	1.45499	3.08647	4.96643	1.45499	1.63632	3.76755	3.42461	1.82084	0.0476315	3.12608	2.04209	3.25274	3.49492	3.75402	3.35434	1.21233	1.04605
AC005484.5	1.74888	1.07786	1.95784	1.01744	0.940609	1.04089	0.0198413	0.724427	1.73624	1.04089	0.0198413	1.14997	3.62999	0.0198413	0.0198413	0.92096	1.73682	1.69021	1.6914	1.04089	0.0198413	1.58853	1.30253	0.0198413	1.01904	0.953742	1.69267	1.6387	1.64231	1.382	1.28147	1.69404	0.0198413	1.29309	2.02967	1.12183	1.12183	1.12183	1.12183	1.12183	1.12183	1.12183	1.12183	1.12183	1.12183	1.12183	1.12183	1.12183
AC005488.1	0.543643	0.543643	0.543643	0.543643	0.543643	0.516316	0.543643	0.543643	0.543643	0.516316	0.543643	0.543643	0.543643	0.543643	0.543643	0.543643	0.543643	0.543643	0.543643	0.516316	0.543643	0.543643	0.543643	0.543643	0.543643	0.543643	0.543643	0.543643	0.543643	0.543643	0.543643	0.543643	0.543643	0.543643	0.543643	0.0459995	1.67461	1.60451	0.0459995	1.34323	0.864776	0.865067	1.82484	0.807704	0.0459995	0.0459995	0.0459995	0.0459995
AC005488.11	0.58465	0.58465	0.58465	0.58465	0.58465	0.553212	0.58465	0.58465	0.58465	0.553212	0.58465	0.58465	0.58465	0.58465	0.58465	0.58465	0.58465	0.58465	0.58465	0.553212	0.58465	0.58465	0.58465	0.58465	0.58465	0.58465	0.58465	0.58465	0.58465	0.58465	0.58465	0.58465	0.58465	0.58465	0.58465	0.0119816	0.905143	1.3962	0.0119816	1.09812	0.0119816	0.0119816	1.35643	0.0119816	0.0119816	1.30595	0.0119816	0.0119816
AC005488.12	0.309211	0.309211	1.14	1.59799	0.309211	1.02311	0.309211	1.21945	0.309211	0.00150754	0.309211	0.309211	0.309211	0.309211	0.309211	0.309211	2.16641	1.61972	0.309211	1.26989	0.309211	0.309211	1.29583	1.73676	0.309211	0.309211	0.309211	0.309211	0.309211	0.309211	0.309211	1.89631	2.19522	1.07249	0.309211	0.294959	0.294959	2.26128	1.79486	0.294959	1.45794	0.294959	0.294959	0.294959	0.294959	0.294959	0.294959	0.294959
AC005493.1	0.623584	0.623584	0.623584	0.623584	0.623584	0.588132	0.623584	0.623584	0.623584	0.588132	0.623584	0.623584	0.623584	0.623584	0.623584	0.623584	0.623584	0.623584	0.623584	0.588132	0.623584	0.623584	0.623584	0.623584	0.623584	0.623584	0.623584	0.623584	0.623584	0.623584	0.623584	0.623584	0.623584	0.623584	0.623584	-0.0221941	-0.0221941	-0.0221941	-0.0221941	-0.0221941	-0.0221941	-0.0221941	-0.0221941	-0.0221941	1.225	1.89387	1.54431	1.65645
AC005498.3	0.347774	0.347774	3.29435	0.347774	0.347774	0.106224	0.347774	0.347774	0.347774	0.106224	0.347774	0.347774	0.347774	0.347774	0.347774	0.347774	0.347774	1.95242	0.347774	2.36367	0.347774	0.347774	0.347774	0.347774	2.95371	0.347774	1.95501	0.347774	0.347774	0.347774	0.347774	0.347774	0.347774	0.347774	0.347774	0.242737	0.242737	1.58497	2.71398	0.242737	2.63127	0.242737	0.242737	0.242737	0.242737	0.242737	0.242737	0.242737
AC005517.3	1.35949	1.35949	1.35949	1.35949	1.35949	1.88259	1.35949	2.94133	1.35949	0.612319	1.35949	1.35949	1.35949	1.35949	1.35949	1.35949	1.35949	1.35949	1.35949	2.07876	1.35949	1.35949	1.35949	1.35949	1.35949	1.35949	1.35949	1.35949	1.35949	1.35949	1.35949	1.35949	1.35949	1.35949	1.35949	1.45201	1.84205	1.54743	0.639671	1.41717	1.36936	2.31566	1.91799	2.25906	2.5936	1.83615	1.13824	0.915571
AC005519.4	3.82474	4.03869	5.07229	3.67388	3.67194	2.93522	3.38951	4.22049	4.47814	4.81615	4.85916	5.60527	7.53876	5.93677	5.02372	4.98	5.75088	4.70083	4.55615	4.81165	4.54716	4.57319	5.42637	3.80719	5.33369	2.76012	5.16791	4.74527	3.82147	4.78569	4.60336	3.31545	5.14798	4.32352	4.23199	3.90066	5.00481	4.73527	3.89291	5.66948	4.22355	4.78846	4.67532	4.44464	5.99021	3.62347	5.33254	5.27594
AC005522.7	1.28781	1.28781	1.28781	1.28781	1.28781	0.609055	1.28781	1.28781	1.28781	1.64965	1.28781	1.28781	1.28781	1.28781	1.28781	1.28781	1.28781	1.28781	1.28781	1.52894	1.28781	1.28781	1.28781	1.28781	1.28781	1.28781	1.28781	1.28781	1.28781	1.28781	1.28781	1.28781	1.28781	1.28781	1.28781	0.978104	0.372979	2.0152	1.05286	0.952567	1.55789	2.05467	1.90461	1.36043	0.968914	2.56373	1.17624	2.40704
AC005523.2	1.03637	0.116541	1.01599	2.44603	0.116541	0.767476	1.20392	0.821434	2.00345	0.767476	0.116541	1.24717	0.116541	2.61387	1.87783	0.116541	1.16247	2.18535	2.34245	0.767476	0.116541	1.06434	1.18002	0.116541	0.116541	0.116541	0.116541	0.116541	0.116541	0.116541	0.116541	0.116541	1.57708	0.707629	1.20699	0.815611	0.815611	0.815611	0.815611	0.815611	0.815611	0.815611	0.815611	0.815611	0.815611	0.815611	0.815611	0.815611
AC005523.3	0.519179	1.48762	2.27444	1.79038	0.519179	1.27713	2.41988	0.519179	1.68123	0.374554	0.519179	1.95926	0.519179	1.861	0.519179	1.66743	2.70705	0.519179	0.519179	2.20134	0.519179	1.72639	1.87374	1.92726	0.519179	1.70921	0.519179	2.24211	0.519179	1.42175	0.519179	0.519179	0.519179	1.7984	1.90809	1.85497	1.70437	1.1475	1.02467	-0.125927	1.10245	1.88508	2.14761	1.44803	-0.125927	1.49962	1.46266	1.26258
AC005532.5	4.80515	3.03492	1.66508	4.24068	3.53808	0.836627	0.936793	1.73473	1.96957	4.03132	3.26726	2.21666	0.936793	8.33328	0.936793	4.23338	0.936793	0.936793	2.51999	2.76032	0.936793	2.0097	3.37383	2.98151	2.06838	1.99443	3.07699	3.21101	0.936793	0.936793	3.51781	0.936793	0.936793	1.87384	2.17119	2.33663	0.594994	1.08264	1.80681	3.48166	2.18798	4.87506	1.72112	2.50556	3.93963	3.29548	2.67019	3.34594
AC005534.6	0.886826	0.886826	0.886826	3.23409	0.886826	0.71866	0.886826	2.56495	0.886826	1.83137	0.886826	0.886826	0.886826	2.17808	0.886826	0.886826	0.886826	0.886826	2.62011	0.71866	0.886826	0.886826	0.886826	0.886826	0.886826	0.886826	0.886826	0.886826	0.886826	0.886826	0.886826	0.886826	0.886826	1.89556	0.886826	0.499406	-0.412268	1.6545	1.48933	0.481852	1.29718	-0.412268	1.10944	2.09995	2.02008	2.28721	1.36073	1.01522
AC005534.8	0.724165	2.26049	0.724165	3.17698	3.1904	0.512247	2.03197	2.52653	0.724165	3.1048	3.20022	2.36217	0.724165	2.64615	0.724165	2.52622	0.724165	0.724165	0.724165	1.52611	0.724165	1.8641	3.8233	0.724165	1.92645	0.724165	0.724165	0.724165	0.724165	2.16124	1.82146	3.11321	0.724165	1.71975	2.03567	1.89122	1.42447	2.47567	1.78215	1.19256	1.92818	-0.691052	1.64053	2.82003	2.19055	3.03396	0.642672	0.913835
AC005537.2	1.74764	0.348447	1.71664	0.348447	0.348447	0.526891	0.348447	0.348447	0.348447	0.526891	0.348447	0.348447	0.348447	0.348447	0.348447	1.71978	0.348447	0.348447	0.348447	0.526891	0.348447	0.348447	0.348447	0.348447	0.348447	0.348447	0.348447	0.348447	0.348447	1.42636	0.348447	0.348447	0.348447	1.87619	0.348447	0.159074	0.159074	1.16417	1.06721	1.09459	0.159074	0.159074	0.159074	1.40136	0.159074	0.159074	1.06983	1.93044
AC005540.3	3.71755	3.36804	3.81864	3.26621	3.72039	3.92528	3.88093	3.92852	2.44344	4.18351	4.43037	5.20571	1.41989	3.71657	4.46232	2.43129	3.97864	4.7342	4.73607	2.49284	3.95341	4.17862	2.85956	3.70276	3.50986	3.74819	4.20978	4.2538	3.47928	4.62741	1.41989	4.14493	3.05846	3.94693	3.42137	3.0342	4.18275	3.87881	3.74075	4.74496	3.08911	3.87974	4.44885	3.26532	5.28088	3.34246	3.91261	1.93863
AC005546.2	1.25939	2.64217	2.99146	2.33978	2.25657	3.30444	2.43649	1.25939	1.25939	0.96989	3.48799	3.71309	5.16914	3.5713	1.25939	1.25939	2.8163	2.358	1.25939	2.3048	1.25939	2.95827	3.00454	1.25939	1.25939	2.2708	1.25939	2.32109	1.25939	1.25939	2.24702	2.58987	1.25939	3.41758	2.43983	1.94006	2.32427	2.68048	1.43224	2.15625	1.46705	1.25359	2.67227	3.53124	2.41422	3.08835	3.07572	1.13819
AC005549.3	0.412195	0.412195	0.412195	0.412195	0.412195	0.109217	0.412195	0.412195	0.412195	0.109217	0.412195	0.412195	0.412195	0.412195	0.412195	0.412195	0.412195	0.412195	0.412195	1.42511	0.412195	0.412195	0.412195	0.412195	0.412195	0.412195	0.412195	0.412195	0.412195	0.412195	0.412195	0.412195	0.412195	0.412195	0.412195	0.214905	0.214905	0.214905	0.214905	0.214905	0.214905	1.99993	0.214905	0.214905	0.214905	0.214905	0.214905	1.70504
AC005550.3	1.19918	-0.163351	0.800028	9.97096	1.69181	1.42755	-0.163351	0.591645	0.81384	1.42755	-0.163351	-0.163351	-0.163351	-0.163351	6.10018	3.30489	-0.163351	-0.163351	-0.163351	5.43765	4.39628	3.13567	5.22116	7.01322	7.11272	1.21975	3.82905	4.77367	6.97568	5.85517	9.61891	4.87838	5.19578	4.22401	-0.163351	1.4171	1.4171	3.16178	1.4171	1.4171	1.4171	4.17232	1.4171	2.98275	1.4171	4.07705	1.4171	10.5549
AC005550.4	0.260713	0.260713	0.260713	2.22938	0.260713	0.130884	0.260713	0.260713	0.260713	0.130884	0.260713	1.42563	0.260713	0.260713	2.78165	0.260713	0.260713	0.260713	0.260713	1.6866	0.260713	0.260713	1.35429	0.260713	0.260713	0.260713	0.260713	0.260713	0.260713	0.260713	3.67534	0.260713	0.260713	1.69823	0.260713	0.316931	0.316931	0.316931	0.316931	0.316931	0.316931	0.316931	0.316931	0.316931	0.316931	0.316931	0.316931	4.15628
AC005550.6	0.539924	0.539924	1.33863	2.583	1.68351	0.666324	0.539924	2.69382	0.539924	1.4508	0.539924	2.65789	0.539924	2.68641	2.72648	1.65911	0.539924	0.539924	0.539924	1.75519	0.539924	0.539924	0.539924	0.539924	0.539924	0.539924	0.539924	0.539924	0.539924	0.539924	0.539924	0.539924	0.539924	0.539924	0.539924	0.24579	1.54768	1.94036	0.24579	0.24579	0.24579	1.88411	0.24579	0.24579	0.24579	1.82497	0.24579	2.42606
AC005562.1	6.75884	7.91678	8.19381	7.40079	8.3567	6.56902	8.11867	7.81756	7.80808	7.51588	7.6011	7.88924	7.93467	8.24411	7.36402	7.47474	8.63223	8.16117	7.80945	7.39463	6.98784	5.72994	8.54095	7.21594	8.68061	7.90013	7.6899	7.60484	7.66296	8.69698	7.64062	7.20259	8.72521	7.81669	7.93696	6.95802	8.08848	7.29053	8.11293	7.89187	7.09135	7.97417	7.31954	8.08871	8.22539	7.42407	8.55014	6.74943
AC005592.1	1.98737	2.52312	1.26198	2.66591	0.519716	1.44194	1.77424	3.75922	3.38367	1.94205	3.61558	1.4587	0.519716	3.92718	0.519716	3.55459	0.519716	0.519716	1.69149	2.32147	0.519716	0.519716	2.78931	0.519716	3.35091	3.20151	0.519716	3.6548	0.519716	3.39012	3.15024	0.519716	0.519716	1.47474	2.57796	3.46432	-0.0896203	2.88281	2.81337	1.19631	-0.0896203	3.50794	1.24809	-0.0896203	2.85885	1.1929	1.16227	3.09667
AC005592.2	4.8857	5.49201	5.42506	5.95165	4.62746	4.26515	4.63089	4.42198	4.7395	6.12514	5.35908	4.92629	6.26671	4.94296	3.80189	4.25266	4.96135	6.72491	6.35818	4.51436	4.85301	4.54797	4.62284	2.32453	3.63775	3.9201	3.83968	4.71515	5.06311	4.17289	4.80323	2.47324	4.35323	5.12076	4.91555	5.79288	3.56164	4.21164	4.32954	2.98119	4.23216	4.06511	3.88427	5.27868	6.26496	5.61995	4.46125	5.55022
AC005592.3	2.09505	1.4822	1.64878	2.21878	0.571676	0.320214	0.571676	1.99538	2.62799	2.41273	0.571676	2.61469	0.571676	2.90802	0.571676	3.13702	0.571676	2.24525	0.571676	1.71075	0.571676	0.571676	1.84522	0.571676	0.571676	1.69053	0.571676	2.97752	1.74901	2.00254	1.66423	0.571676	0.571676	0.571676	2.70807	2.18825	1.207	1.13381	1.81511	-0.263884	1.08436	1.5871	1.08944	0.990383	1.24204	2.36947	1.82058	2.9596
AC005594.3	1.88002	1.88002	2.63439	3.49276	1.88002	2.8854	1.88002	3.27402	1.88002	0.917893	1.88002	1.88002	6.11488	3.11526	1.88002	1.88002	1.88002	1.88002	1.88002	3.01335	1.88002	1.88002	1.88002	1.88002	1.88002	1.88002	1.88002	1.88002	1.88002	1.88002	1.88002	1.88002	1.88002	2.57309	1.88002	2.07523	2.28415	2.46528	1.42292	2.10766	2.51354	1.43347	2.91141	1.3992	1.04105	2.53668	3.27526	2.68769
AC005606.14	0.234932	1.46459	0.234932	0.234932	0.234932	0.599356	0.234932	1.05382	0.234932	0.599356	0.234932	1.5484	0.234932	0.234932	0.234932	0.234932	0.234932	0.234932	0.234932	0.599356	0.234932	0.234932	0.234932	2.33332	0.234932	1.32033	0.234932	0.234932	1.81003	1.05815	1.29482	0.234932	0.234932	1.19658	2.5708	0.339473	0.339473	0.339473	1.56494	0.339473	0.339473	0.339473	0.339473	2.01585	0.339473	0.339473	0.339473	2.35494
AC005609.1	4.62872	2.07798	1.71372	1.45193	1.5037	3.19281	3.57957	2.13497	3.03829	1.71581	3.84179	2.23556	4.51672	2.56081	3.54781	3.18371	2.13192	1.22196	1.89651	1.71581	1.93583	1.56172	2.3231	1.38632	3.14848	2.57098	1.22496	1.81871	1.63792	3.22011	1.8208	2.69095	2.32202	2.58917	4.01786	2.06803	2.06803	3.35984	2.06803	2.06803	5.79578	2.06803	2.06803	2.06803	2.06803	2.06803	2.06803	2.06803
AC005614.3	3.32436	3.45307	3.42659	4.13444	3.32875	3.8013	3.15877	2.43994	2.55085	2.71923	4.86068	3.83741	6.12619	5.27448	3.60975	4.08664	3.9488	3.95623	3.04476	2.71923	3.09677	2.84124	3.61018	3.30146	2.36045	3.31032	3.85847	2.94121	2.76378	3.00712	2.34726	3.53897	4.10396	3.25493	3.25941	3.98517	3.93295	2.03431	4.23552	3.45734	2.03431	2.03431	3.79578	3.03218	2.03431	3.94776	3.04192	3.68671
AC005614.5	1.71242	1.94945	2.30946	2.57124	3.04498	1.50809	2.63445	2.90883	2.16086	1.50809	-0.0755638	2.99558	-0.0755638	1.71162	-0.0755638	1.6804	3.50978	2.06285	-0.0755638	1.50809	2.25866	1.54661	2.459	-0.0755638	2.19498	-0.0755638	-0.0755638	1.59849	1.82183	2.17364	-0.0755638	1.97764	4.33772	2.20387	1.76847	1.2062	1.2062	3.15495	1.2062	1.2062	1.2062	1.2062	3.09308	1.2062	1.2062	1.2062	1.2062	1.2062
AC005616.2	1.57287	1.31984	1.83305	0.0225852	0.95809	1.79922	1.12688	1.67131	1.3044	0.730729	2.11334	0.0225852	0.0225852	2.27486	0.0225852	2.06715	1.4832	1.71969	1.44293	0.730729	1.46664	0.985134	1.65979	1.14529	1.42156	1.33399	1.44405	1.66735	0.0225852	1.6791	1.3044	0.0225852	1.50585	1.31621	0.0225852	1.13483	1.13483	1.13483	1.13483	1.13483	1.13483	1.13483	1.13483	1.13483	1.13483	1.13483	1.13483	1.13483
AC005618.1	3.33593	3.73731	3.60661	5.02632	3.59702	3.1789	3.93263	4.11568	4.39911	3.1789	3.08141	3.68166	4.67442	4.45525	5.95575	4.2707	4.11256	3.8266	3.20045	3.1789	3.78947	3.54192	2.98287	2.74177	3.48098	3.39599	2.4328	3.55605	3.4419	3.80175	3.55502	3.75202	3.04615	3.3954	3.33296	3.55807	3.55807	3.55807	3.55807	3.55807	3.55807	3.55807	3.55807	3.55807	3.55807	3.55807	3.55807	3.55807
AC005624.2	2.40219	3.19214	4.54332	2.08704	2.93106	3.33582	3.46183	3.15675	0.939436	1.13292	4.02497	4.29944	0.939436	4.59794	5.06065	2.66231	0.939436	3.79524	2.86234	3.61157	0.939436	2.98249	1.81798	3.27922	2.52342	3.15457	3.5007	2.06719	2.49847	3.7359	2.6815	3.73241	0.939436	2.09429	0.939436	1.57583	3.95481	3.85379	4.13849	2.39124	2.3525	3.9158	4.31954	0.899933	1.9041	2.73935	3.34679	2.85526
AC005631.1	0.213791	0.213791	0.857293	1.21204	0.213791	0.482993	0.213791	1.19733	0.213791	0.482993	2.89775	1.02785	0.213791	0.213791	0.213791	0.213791	0.213791	0.213791	0.213791	0.482993	0.213791	1.16179	0.213791	0.213791	1.21364	0.213791	0.213791	0.213791	1.19715	0.213791	0.213791	0.213791	0.213791	1.04175	0.213791	0.500358	0.500358	0.500358	0.500358	0.500358	0.500358	0.500358	0.500358	0.500358	0.500358	0.500358	0.500358	0.500358
AC005682.5	4.53743	7.20537	9.26183	3.98355	6.0628	5.15773	6.08167	6.44201	3.94865	7.83335	8.50457	8.1543	7.05969	5.24551	3.48173	4.29169	7.52632	6.47493	6.05584	4.06167	7.86718	5.01222	4.20471	4.01915	5.40468	5.44406	4.32366	4.10292	3.95177	4.11984	2.49653	4.25657	4.67686	5.0088	6.00063	3.58927	6.29315	5.89333	6.50711	5.75794	7.85886	7.13436	5.10425	5.49805	3.88651	5.49458	6.33519	2.25711
AC005682.6	1.70254	1.70254	1.70254	1.70254	1.70254	1.81937	1.70254	1.70254	1.70254	3.11425	1.70254	1.70254	1.70254	1.70254	1.70254	1.70254	1.70254	1.70254	1.70254	1.11456	1.70254	1.70254	1.70254	1.70254	1.70254	1.70254	1.70254	1.70254	1.70254	1.70254	1.70254	1.70254	1.70254	1.70254	1.70254	0.377055	2.25005	2.05911	2.29062	1.43506	3.29943	2.79977	1.84103	1.75833	1.60488	1.81942	1.96744	0.180684
AC005682.7	0.335941	1.204	0.335941	1.90623	2.95945	1.01967	0.335941	2.31671	0.335941	1.44603	2.68631	2.57947	0.335941	0.335941	0.335941	2.04653	0.335941	0.335941	0.335941	-0.0511895	0.335941	0.335941	0.335941	0.335941	0.335941	0.335941	0.335941	0.335941	0.335941	0.335941	0.335941	0.335941	0.335941	0.335941	0.335941	0.259628	0.259628	0.259628	0.259628	1.63154	1.68143	1.68193	2.21791	0.259628	0.259628	2.14114	0.259628	0.259628
AC005682.8	0.684482	2.10483	0.684482	0.684482	0.684482	0.38198	0.684482	2.52139	0.684482	0.38198	0.684482	2.20485	0.684482	0.684482	0.684482	0.684482	0.684482	0.684482	0.684482	1.8351	0.684482	0.684482	0.684482	0.684482	0.684482	0.684482	0.684482	0.684482	0.684482	0.684482	0.684482	0.684482	0.684482	0.684482	0.684482	1.36973	1.25262	-0.170709	0.724046	0.751014	1.39264	1.75722	-0.170709	1.48325	1.28447	0.74857	1.49749	-0.170709
AC005702.1	1.28849	1.28849	1.28849	1.28849	1.28849	1.87925	1.28849	1.28849	1.28849	1.68491	1.28849	1.28849	1.28849	1.28849	1.28849	1.28849	1.28849	1.28849	1.28849	1.97107	1.28849	1.28849	1.28849	1.28849	1.28849	1.28849	1.28849	1.28849	1.28849	1.28849	1.28849	1.28849	1.28849	1.28849	1.28849	1.38775	0.747437	0.699682	0.611704	1.75054	1.90933	1.90991	1.69901	1.69347	1.57322	0.951873	1.14782	1.59149
AC005702.2	0.934162	0.934162	0.934162	0.934162	0.934162	1.23105	0.934162	0.934162	0.934162	0.210948	0.934162	0.934162	0.934162	0.934162	0.934162	0.934162	0.934162	0.934162	0.934162	1.70329	0.934162	0.934162	0.934162	0.934162	0.934162	0.934162	0.934162	0.934162	0.934162	0.934162	0.934162	0.934162	0.934162	0.934162	0.934162	0.624968	1.07362	1.01157	0.583151	0.608175	0.969387	1.38859	0.973732	1.28763	1.10317	-0.247104	1.57624	0.754828
AC005702.3	0.809985	0.809985	0.809985	0.809985	0.809985	1.40732	0.809985	0.809985	0.809985	0.222981	0.809985	0.809985	0.809985	0.809985	0.809985	0.809985	0.809985	0.809985	0.809985	1.10841	0.809985	0.809985	0.809985	0.809985	0.809985	0.809985	0.809985	0.809985	0.809985	0.809985	0.809985	0.809985	0.809985	0.809985	0.809985	0.72911	0.824844	-0.150304	-0.150304	1.03554	1.78566	1.07684	0.74691	1.21941	1.21134	0.70989	1.00565	0.860064
AC005702.4	0.73283	0.73283	0.73283	0.73283	0.73283	0.39323	0.73283	0.73283	0.73283	0.39323	0.73283	0.73283	0.73283	0.73283	0.73283	0.73283	0.73283	0.73283	0.73283	1.43772	0.73283	0.73283	0.73283	0.73283	0.73283	0.73283	0.73283	0.73283	0.73283	0.73283	0.73283	0.73283	0.73283	0.73283	0.73283	0.740111	1.41803	0.785658	-0.108215	0.723776	0.754031	1.07555	-0.108215	0.69393	0.854876	-0.108215	0.701759	0.866436
AC005730.2	0.3438	0.3438	1.97138	0.3438	0.3438	0.137954	0.3438	0.3438	0.3438	0.137954	0.3438	0.3438	0.3438	0.3438	0.3438	0.3438	0.3438	0.3438	0.3438	1.33646	0.3438	0.3438	0.3438	0.3438	0.3438	0.3438	0.3438	0.3438	2.36911	0.3438	0.3438	0.3438	0.3438	0.3438	0.3438	0.227428	0.227428	0.227428	0.227428	0.227428	0.227428	0.227428	0.227428	1.27813	1.48895	1.72204	0.227428	0.227428
AC005740.3	0.671363	0.671363	0.671363	2.52157	0.671363	0.475929	0.671363	0.671363	0.671363	0.475929	0.671363	0.671363	0.671363	0.671363	0.671363	2.34263	0.671363	0.671363	0.671363	1.43898	0.671363	0.671363	0.671363	0.671363	0.671363	0.671363	0.671363	0.671363	0.671363	0.671363	0.671363	0.671363	0.671363	1.76715	0.671363	0.750494	0.846761	0.797973	-0.133812	-0.133812	-0.133812	-0.133812	1.52977	1.01787	1.49099	1.46957	0.710515	1.87435
AC005740.4	0.533435	0.533435	1.99371	0.533435	0.533435	0.282462	0.533435	0.533435	0.533435	0.282462	0.533435	0.533435	0.533435	0.533435	0.533435	0.533435	0.533435	0.533435	0.533435	1.19946	0.533435	0.533435	0.533435	0.533435	0.533435	0.533435	0.533435	0.533435	0.533435	0.533435	0.533435	0.533435	0.533435	0.533435	0.533435	0.896238	0.0559379	0.941354	0.0559379	1.58309	0.0559379	0.0559379	0.0559379	0.850493	1.59988	0.877873	0.858248	0.0559379
AC005740.5	1.16236	1.16236	1.16236	1.16236	1.16236	1.91489	1.16236	1.16236	1.16236	1.25308	1.16236	1.16236	1.16236	1.16236	1.16236	1.16236	1.16236	1.16236	1.16236	0.837345	1.16236	1.16236	1.16236	1.16236	1.16236	1.16236	1.16236	1.16236	1.16236	1.16236	1.16236	1.16236	1.16236	1.16236	1.16236	1.48455	0.606935	1.67345	1.51904	1.56336	1.06464	0.530933	1.38967	1.50894	0.96965	-0.308209	1.5233	1.81194
AC005757.6	0.833205	0.833205	0.833205	0.833205	0.833205	0.776699	0.833205	0.833205	0.833205	0.776699	0.833205	0.833205	0.833205	0.833205	0.833205	0.833205	0.833205	0.833205	0.833205	0.776699	0.833205	0.833205	0.833205	0.833205	0.833205	0.833205	0.833205	0.833205	0.833205	0.833205	0.833205	0.833205	0.833205	0.833205	0.833205	0.911038	1.02436	0.653734	-0.193813	-0.193813	0.623746	-0.193813	1.31937	1.57723	1.46549	0.888088	1.23394	0.730326
AC005757.7	0.186483	0.186483	0.186483	1.83242	1.10778	0.562563	0.186483	0.891475	0.186483	0.562563	0.186483	0.186483	0.186483	0.186483	1.94801	1.08812	0.186483	0.186483	1.20228	0.562563	0.186483	0.186483	0.186483	0.186483	1.56421	1.12092	1.20313	0.186483	0.186483	0.186483	0.186483	0.186483	1.64723	0.186483	2.19747	0.588608	0.588608	0.588608	0.588608	0.588608	0.588608	0.588608	0.588608	0.588608	0.588608	0.588608	0.588608	0.588608
AC005775.2	2.10267	1.11859	2.90338	3.09956	-0.118603	1.28624	2.44541	1.03075	2.25861	1.28624	3.49003	2.53075	-0.118603	2.56307	1.94005	-0.118603	2.85419	3.14009	2.48312	2.94101	2.1237	2.49142	2.74747	1.65315	2.05881	2.46071	1.83752	2.22962	1.77862	1.91872	1.65221	2.48686	1.58853	1.90575	2.23158	2.31798	3.40868	0.9531	2.25253	0.9531	2.34037	2.34087	2.3456	2.24367	0.9531	2.28815	0.9531	3.0902
AC005779.1	0.600485	0.600485	0.600485	0.600485	0.600485	0.323044	0.600485	0.600485	0.600485	0.323044	0.600485	0.600485	0.600485	0.600485	0.600485	0.600485	0.600485	0.600485	0.600485	1.17555	0.600485	0.600485	0.600485	0.600485	0.600485	0.600485	0.600485	0.600485	0.600485	0.600485	0.600485	0.600485	0.600485	0.600485	0.600485	0.847244	0.937706	0.0162518	0.807397	0.831243	0.0162518	0.0162518	0.0162518	1.0985	0.0162518	1.13397	0.0162518	0.970987
AC005779.2	1.3399	1.50231	0.262462	2.6513	1.75463	1.28993	2.01043	1.65505	1.7409	1.71248	0.262462	0.262462	0.262462	1.75183	0.262462	0.262462	2.27452	1.45122	1.45215	0.228642	0.262462	0.262462	1.97398	2.03802	0.262462	1.77504	1.45314	0.262462	1.85062	1.66205	0.262462	0.262462	0.262462	0.262462	0.262462	0.368075	1.83759	0.368075	0.368075	0.368075	0.368075	1.71555	0.368075	1.62118	0.368075	2.49703	1.63341	1.89067
AC005783.1	0.502167	0.502167	0.502167	0.502167	0.502167	0.47911	0.502167	0.502167	0.502167	0.47911	0.502167	0.502167	0.502167	0.502167	0.502167	0.502167	0.502167	0.502167	0.502167	0.47911	0.502167	0.502167	0.502167	0.502167	0.502167	0.502167	0.502167	0.502167	0.502167	0.502167	0.502167	0.502167	0.502167	0.502167	0.502167	0.0822737	1.53157	0.0822737	0.0822737	0.0822737	0.90105	1.73478	0.0822737	0.843979	0.0822737	1.16578	0.0822737	0.0822737
AC005785.2	2.28382	2.67046	3.38576	2.7765	2.94211	3.08269	3.45812	3.27449	2.65402	2.22896	1.28914	2.16926	1.28914	3.50287	3.19375	2.63845	3.90557	2.80041	3.33212	3.39611	1.28914	2.98623	1.28914	3.24241	2.77878	2.68554	2.38836	2.34972	3.46619	2.58123	3.14603	1.28914	2.86853	2.78546	3.66696	2.96939	3.42096	2.46276	1.84266	3.16392	2.92813	2.47908	2.94093	3.91068	2.02561	3.38204	3.49904	2.06373
AC005786.3	0.45348	1.92027	0.45348	0.45348	0.45348	0.761088	0.45348	0.45348	0.45348	1.3156	0.45348	0.45348	0.45348	0.45348	0.45348	2.19261	0.45348	0.45348	0.45348	-0.0571816	0.45348	0.45348	0.45348	0.45348	0.45348	0.45348	0.45348	0.45348	0.45348	0.45348	0.45348	0.45348	0.45348	0.45348	0.45348	0.163156	0.163156	0.163156	1.03263	0.163156	0.163156	1.43753	1.8812	0.163156	0.163156	1.05646	1.03513	1.21241
AC005786.5	0.706686	0.706686	2.05495	0.706686	0.706686	1.73827	0.706686	1.76332	0.706686	0.32647	0.706686	2.7482	0.706686	1.84089	0.706686	0.706686	2.27453	2.22796	0.706686	1.23852	0.706686	0.706686	1.85198	0.706686	0.706686	0.706686	0.706686	0.706686	0.706686	0.706686	2.07429	0.706686	0.706686	1.59272	0.706686	2.04006	0.852482	0.797631	0.696581	1.35106	1.78892	1.40439	2.29987	0.69013	-0.249944	0.722524	1.05689	1.30676
AC005786.7	0.873688	2.0975	1.3317	1.32906	-0.0456678	1.23232	1.44583	0.93716	1.46856	1.23232	2.01199	3.39348	-0.0456678	2.24746	1.71471	1.96653	2.07592	1.35115	2.02346	1.23232	-0.0456678	1.26283	2.64232	-0.0456678	1.33116	2.48197	-0.0456678	2.47903	2.58349	1.79771	1.21586	-0.0456678	1.91977	1.22748	-0.0456678	1.33427	1.33427	1.33427	1.33427	1.33427	1.33427	1.33427	1.33427	1.33427	1.33427	1.33427	1.33427	1.33427
AC005789.11	4.09754	4.42757	3.6222	6.23949	2.5894	3.17459	2.98345	5.20979	3.81102	4.42746	4.19442	3.67241	5.94725	6.65416	3.68562	3.67978	4.91478	4.11567	4.62101	4.6955	3.71355	3.03679	4.30286	3.76424	3.3362	4.62987	6.05294	3.91581	3.57539	4.57378	3.37469	0.011133	1.99012	6.18208	4.68719	2.16268	1.88403	2.75333	3.37643	2.41191	1.78671	4.79396	3.41649	5.44515	4.57689	5.15325	5.73826	5.01874
AC005795.1	3.03626	2.74322	2.52234	3.17645	3.03868	2.80648	1.24081	2.63913	1.24081	1.55129	1.24081	2.84266	1.24081	1.24081	1.24081	2.30114	2.47101	1.24081	1.24081	2.16874	1.24081	1.24081	1.24081	1.24081	1.24081	2.75961	3.46451	1.24081	2.83551	1.24081	1.24081	1.24081	1.24081	2.21442	1.24081	2.63113	2.21901	2.08934	2.7437	0.574893	0.634979	2.26295	1.26332	1.67755	3.37588	2.04141	1.12608	2.81321
AC005795.2	0.651697	0.651697	0.651697	2.36494	2.23846	1.44616	0.651697	3.05363	0.651697	1.85466	0.651697	2.34811	0.651697	0.651697	0.651697	0.651697	0.651697	0.651697	0.651697	0.692589	2.42286	0.651697	1.97638	0.651697	0.651697	0.651697	0.651697	2.33663	0.651697	0.651697	0.651697	0.651697	0.651697	0.651697	0.651697	1.63219	1.32091	1.25603	0.0170095	1.17026	1.65731	0.0170095	1.2167	0.0170095	2.44274	1.90603	1.56268	0.0170095
AC005808.3	0.463135	0.463135	0.463135	0.463135	0.463135	0.443979	0.463135	0.463135	0.463135	0.443979	0.463135	0.463135	0.463135	0.463135	0.463135	0.463135	0.463135	0.463135	0.463135	0.443979	0.463135	0.463135	0.463135	0.463135	0.463135	0.463135	0.463135	0.463135	0.463135	0.463135	0.463135	0.463135	0.463135	0.463135	0.463135	1.22113	1.00787	0.114555	0.114555	1.71749	1.76668	0.114555	0.114555	0.114555	0.114555	0.114555	0.114555	0.114555
AC005822.1	2.1859	2.37495	2.29566	3.52058	3.24847	2.73865	0.868245	2.95388	3.53194	2.58731	4.06615	3.84187	0.868245	2.36818	3.28479	2.80241	2.35797	2.31582	2.31689	2.24515	0.868245	1.84998	2.79615	2.43834	2.2951	2.68521	2.31804	0.868245	0.868245	2.10588	2.17561	3.17715	0.868245	2.05867	2.95093	3.25345	2.10549	2.68696	3.08393	2.4577	2.24583	2.24691	1.86526	3.06069	2.59295	1.26631	1.68468	2.63196
AC005831.1	3.98863	3.67019	3.09788	2.68114	2.99807	3.04276	2.43365	1.6887	3.40755	3.04276	5.53493	3.53046	5.4261	3.75965	2.40753	3.80206	3.48917	3.92534	2.95632	3.04276	2.31766	3.56916	4.32752	3.78902	3.11549	2.52559	3.62958	3.06708	3.40103	3.4512	3.27731	4.08608	3.53251	4.17397	4.12524	1.23554	3.40975	3.78999	3.58	3.97607	4.05554	2.92188	4.20644	4.15916	2.60751	3.42671	2.82405	2.62398
AC005841.1	1.40107	1.40107	1.40107	1.40107	1.40107	1.685	1.40107	3.02578	1.40107	0.579384	1.40107	1.40107	1.40107	1.40107	1.40107	1.40107	1.40107	1.40107	1.40107	2.19684	1.40107	1.40107	1.40107	1.40107	1.40107	1.40107	1.40107	1.40107	1.40107	1.40107	1.40107	1.40107	1.40107	1.40107	1.40107	0.877042	1.32386	2.65269	0.0971271	1.34253	0.900059	1.40182	2.53123	2.11153	1.22511	2.17443	1.90722	1.24439
AC005863.1	1.2123	1.63812	1.59959	0.116829	0.116829	1.21796	0.116829	0.95632	0.116829	1.21796	2.56865	0.116829	0.116829	1.63112	2.21443	3.58508	1.36248	1.32548	1.78246	1.21796	0.116829	1.24561	1.38338	1.43343	0.116829	1.9613	3.63923	0.116829	0.116829	1.53984	1.20339	0.116829	0.116829	2.34466	7.62011	0.496998	2.35935	0.496998	1.66774	6.17843	3.2041	1.74733	0.496998	0.496998	0.496998	0.496998	0.496998	0.496998
AC005884.1	0.216818	1.66993	1.92603	3.73217	3.51716	0.94219	2.26545	4.18054	0.216818	1.44783	0.216818	2.74734	0.216818	3.14874	3.93975	2.27376	0.216818	0.216818	0.216818	1.57147	0.216818	0.216818	1.6768	0.216818	0.216818	1.49947	0.216818	0.216818	0.216818	0.216818	0.216818	0.216818	0.216818	1.5956	2.66597	0.439898	0.439898	1.52729	0.439898	1.45201	0.439898	0.439898	1.49277	0.439898	4.66276	0.439898	0.439898	5.25628
AC005932.1	0.716339	0.716339	3.58066	1.90364	1.8122	1.14447	3.68565	1.55491	2.21786	2.46717	0.716339	3.69611	0.716339	1.61647	0.716339	0.716339	3.02271	1.92366	0.716339	1.95811	2.99855	1.84388	1.62527	0.716339	0.716339	0.716339	0.716339	1.8831	1.88593	1.55934	0.716339	2.17848	0.716339	2.36246	2.83867	-0.227829	1.67176	1.58252	1.73803	1.79203	2.34444	1.52244	2.70786	2.80662	1.19615	3.21893	2.82955	1.21325
AC005943.4	3.16391	3.12655	2.73038	3.18071	3.29495	3.25245	3.18065	2.07968	0.776983	1.38956	3.0328	3.52157	6.08518	3.36955	2.7069	2.14422	2.35291	2.60808	3.62122	3.07222	0.776983	2.49661	3.98851	3.00663	2.28641	2.19193	2.31068	3.42538	2.55556	2.56428	1.77668	2.61228	0.776983	2.59069	2.98019	2.23454	1.62863	2.38841	2.81002	3.30106	4.47739	1.7529	3.30747	2.78874	1.22141	3.16943	3.32758	2.65328
AC005943.5	4.55153	4.40771	6.02703	4.92591	4.09311	4.69872	4.54185	4.55239	2.85727	4.33475	4.86466	5.97658	5.65736	5.23671	3.50464	3.53614	5.12272	6.58572	5.08976	4.89817	4.55235	4.08356	4.65067	2.95096	2.78472	3.49567	5.84926	5.14912	4.60616	3.41272	3.19016	4.60436	5.4158	5.19604	4.54854	3.9811	4.17284	4.58623	4.476	4.45648	3.63698	5.98757	6.09778	4.02883	4.45751	4.70054	4.66749	5.5532
AC005944.2	1.38803	0.876227	1.36094	1.11394	0.115845	0.773148	0.115845	0.115845	0.115845	0.773148	0.115845	0.115845	0.115845	4.43248	1.87723	0.115845	2.05467	1.78703	1.13156	0.773148	0.115845	1.0637	0.115845	0.115845	1.76406	1.0502	1.1324	1.09667	0.115845	0.115845	1.02824	0.115845	1.57646	0.115845	1.20636	0.820812	0.820812	0.820812	0.820812	0.820812	0.820812	0.820812	0.820812	0.820812	0.820812	0.820812	0.820812	0.820812
AC005954.3	0.688596	0.688596	2.23302	3.05033	0.688596	1.90989	0.688596	0.688596	0.688596	0.4139	0.688596	0.688596	0.688596	1.98781	0.688596	0.688596	0.688596	0.688596	0.688596	0.4139	0.688596	0.688596	0.688596	0.688596	0.688596	0.688596	0.688596	2.37266	0.688596	0.688596	0.688596	0.688596	0.688596	0.688596	0.688596	0.748202	1.88243	0.79872	1.04071	1.67944	-0.192722	-0.192722	2.00951	-0.192722	0.875493	0.727637	1.04409	1.28056
AC005954.4	2.11521	2.19667	2.36824	1.45329	1.07437	1.69738	2.66916	0.778269	1.06243	1.69738	3.47226	1.65463	3.45682	2.74246	-0.223833	1.5074	3.07079	1.88446	2.42143	1.69738	2.34376	2.17261	2.76302	2.59892	0.794883	1.09213	2.70852	1.64282	2.1212	0.993829	2.09973	1.48307	2.40122	2.0235	1.301	1.73919	1.73919	1.73919	1.73919	3.68731	1.73919	1.73919	1.73919	1.73919	1.73919	1.73919	1.73919	1.73919
AC006000.5	0.391686	2.85474	0.391686	0.391686	0.391686	0.696748	0.391686	0.391686	0.391686	0.696748	0.391686	0.391686	0.391686	0.391686	0.391686	0.391686	0.391686	0.391686	0.391686	0.696748	0.391686	0.391686	0.391686	0.391686	1.91554	0.391686	2.85573	4.62924	0.391686	0.391686	1.40094	0.391686	0.391686	0.391686	0.391686	1.95725	1.57552	1.49596	1.34939	-0.0234885	1.4422	-0.0234885	1.44773	-0.0234885	-0.0234885	-0.0234885	-0.0234885	2.23442
AC006001.1	0.628874	2.45277	1.75666	1.88028	2.22616	0.805039	2.49998	1.51271	1.77283	0.805039	0.628874	2.57032	0.628874	1.5776	0.628874	0.628874	1.94033	0.628874	0.628874	2.23359	0.628874	1.81728	1.96234	0.628874	0.628874	0.628874	1.90343	1.85862	2.32891	1.86819	1.77283	0.628874	0.628874	0.628874	0.628874	1.58288	1.77703	0.872745	2.12484	2.34551	1.61246	1.28729	2.0902	2.64368	0.971726	-0.40549	1.18909	0.988258
AC006004.1	0.356406	0.356406	0.356406	0.356406	0.356406	0.567239	0.356406	0.356406	0.356406	0.567239	0.356406	0.356406	0.356406	1.36148	0.356406	0.356406	0.356406	0.356406	0.356406	0.567239	2.2452	0.356406	1.76907	0.356406	0.356406	0.356406	3.10827	0.356406	0.356406	1.29769	0.356406	0.356406	0.356406	0.356406	0.356406	0.134903	0.134903	1.67089	1.14808	2.25235	0.134903	0.134903	0.134903	1.14117	0.134903	0.134903	1.15099	1.35758
AC006011.4	0.238068	2.09206	0.238068	0.238068	0.238068	0.412934	1.73076	0.238068	0.238068	0.412934	0.238068	0.238068	0.238068	0.238068	0.238068	0.238068	0.238068	0.238068	0.238068	0.412934	0.238068	0.238068	0.238068	0.238068	2.10148	0.238068	0.238068	0.238068	0.238068	0.238068	1.5006	0.238068	0.238068	0.238068	0.238068	0.422478	0.422478	0.422478	0.422478	0.422478	0.422478	0.422478	0.422478	0.422478	0.422478	0.422478	0.422478	0.422478
AC006014.1	1.01276	1.01276	1.01276	1.01276	1.01276	0.587136	1.01276	1.01276	1.01276	1.79997	1.01276	1.01276	1.01276	1.01276	1.01276	1.01276	1.01276	1.01276	1.01276	0.587136	1.01276	1.01276	1.01276	1.01276	1.01276	1.01276	1.01276	1.01276	1.01276	1.01276	1.01276	1.01276	1.01276	1.01276	1.01276	1.92573	0.577144	1.09047	0.747237	1.55292	0.818027	0.499604	0.822223	1.1253	1.53692	1.17016	2.03927	1.91025
AC006014.7	2.66588	2.38317	2.35414	3.24936	2.98096	2.07312	2.82953	1.5826	1.81698	2.07312	3.64245	1.49789	-0.338159	1.60517	2.36306	2.35877	2.9453	1.87758	2.34794	2.07312	1.91123	2.60318	2.44293	1.87749	2.90471	2.27059	2.68267	2.53228	2.68105	2.54856	2.52331	3.17995	3.25591	2.29269	2.67793	2.28346	2.28346	2.28346	2.28346	2.28346	2.28346	2.28346	2.28346	2.28346	2.28346	2.28346	2.28346	2.28346
AC006014.8	0.582938	0.582938	0.582938	0.582938	0.582938	1.35264	0.582938	0.582938	0.582938	0.320469	0.582938	0.582938	0.582938	3.03565	0.582938	0.582938	0.582938	0.582938	0.582938	0.320469	0.582938	0.582938	0.582938	0.582938	0.582938	0.582938	0.582938	0.582938	0.582938	0.582938	0.582938	0.582938	0.582938	0.582938	0.582938	-0.0183679	-0.0183679	1.24818	-0.0183679	1.57644	0.87356	-0.0183679	0.876922	-0.0183679	-0.0183679	1.72372	1.13511	-0.0183679
AC006019.3	0.963075	2.04526	1.44025	1.04451	1.33175	1.12543	0.00526928	1.24323	2.12307	1.12543	3.22011	1.61757	0.00526928	1.92712	1.83927	1.94968	1.09438	1.06203	1.46159	1.12543	2.35676	0.00526928	2.48798	0.00526928	1.43968	2.01123	1.46274	2.25645	0.00526928	1.42429	0.00526928	1.28508	0.00526928	0.00526928	1.56332	0.99143	0.99143	0.99143	0.99143	0.99143	0.99143	0.99143	0.99143	0.99143	3.01655	0.99143	0.99143	0.99143
AC006023.8	2.04568	0.488134	1.57755	0.488134	0.488134	0.247756	0.488134	0.488134	0.488134	0.247756	0.488134	0.488134	0.488134	1.76936	0.488134	0.488134	0.488134	0.488134	0.488134	1.69623	0.488134	0.488134	0.488134	0.488134	0.488134	0.488134	0.488134	0.488134	0.488134	0.488134	0.488134	2.56931	0.488134	0.488134	0.488134	0.0352069	1.12765	0.0352069	0.0352069	1.36369	0.0352069	0.0352069	1.04035	0.966772	0.0352069	1.61789	1.33021	0.0352069
AC006024.4	0.554212	0.554212	0.554212	2.59743	2.45201	0.184848	0.554212	0.554212	0.554212	1.59252	0.554212	1.95793	0.554212	0.554212	0.554212	1.67348	0.554212	0.554212	1.81519	1.0847	0.554212	0.554212	0.554212	2.43617	0.554212	1.71419	0.554212	0.554212	0.554212	1.43399	0.554212	0.554212	0.554212	0.554212	0.554212	1.83363	1.68241	1.12322	1.74653	-0.155507	-0.155507	1.07842	-0.155507	0.991999	1.22224	1.03154	1.0032	1.23878
AC006026.11	2.09764	0.719762	1.6835	0.719762	2.09964	1.93987	0.719762	1.77567	0.719762	0.664426	0.719762	1.93893	0.719762	1.85318	0.719762	0.719762	0.719762	2.24	2.24118	1.17152	0.719762	0.719762	2.31282	0.719762	0.719762	0.719762	0.719762	0.719762	0.719762	1.78125	0.719762	0.719762	0.719762	0.719762	0.719762	-0.146545	1.63235	2.45198	1.40314	1.4457	1.49821	0.858795	1.50383	1.14117	1.3844	1.44186	-0.146545	1.40164
AC006026.13	1.00121	1.00121	1.00121	1.00121	1.00121	1.37715	1.00121	1.00121	1.00121	2.01691	1.00121	1.00121	1.00121	1.00121	1.00121	1.00121	1.00121	1.00121	1.00121	0.232675	1.00121	1.00121	1.00121	1.00121	1.00121	1.00121	1.00121	1.00121	1.00121	1.00121	1.00121	1.00121	1.00121	1.00121	1.00121	1.1781	1.32619	1.2516	0.874408	1.50254	-0.338543	0.602277	0.605488	1.44607	1.36158	0.906029	1.30388	2.43331
AC006026.9	2.8183	2.82728	1.70313	1.83554	2.54807	2.12538	2.4993	2.50778	0.495153	1.54398	0.495153	0.495153	0.495153	2.43997	2.8606	0.495153	2.42673	0.495153	1.8592	0.938311	2.40483	1.76807	2.21858	0.495153	1.83769	0.495153	1.86034	0.495153	0.495153	0.495153	3.02933	0.495153	0.495153	1.289	0.495153	1.11543	0.0533084	1.58628	2.11381	1.09498	1.8201	1.82067	1.13692	0.0533084	3.72922	0.0533084	1.06741	3.56103
AC006028.11	1.00126	2.16732	1.00126	1.00126	1.00126	0.90811	1.00126	1.00126	1.00126	1.39987	1.00126	1.00126	1.00126	1.00126	3.70237	1.00126	1.00126	1.00126	1.00126	1.86019	3.18194	1.00126	1.00126	1.00126	1.00126	1.00126	1.00126	1.00126	1.00126	1.00126	1.00126	1.00126	1.00126	1.00126	1.00126	-0.362367	-0.362367	2.24998	1.63649	0.577483	1.23173	1.43507	1.44041	1.74763	0.725577	1.54008	2.14765	1.81384
AC006030.1	2.74061	1.807	1.97651	2.88584	2.00298	1.91539	2.2055	1.73944	2.41849	1.92756	0.880515	2.54004	0.880515	2.64504	0.880515	0.880515	0.880515	2.11715	2.11811	0.812779	2.61316	0.880515	1.81151	0.880515	0.880515	2.454	0.880515	0.880515	0.880515	2.33647	1.99223	0.880515	0.880515	0.880515	0.880515	1.98004	2.05185	2.24482	0.76967	1.93658	0.41057	2.95732	2.29873	1.52311	1.41175	2.19958	1.72082	2.45411
AC006033.22	0.336205	0.336205	1.22428	1.71385	0.336205	0.769619	1.83717	0.336205	1.59556	1.73048	0.336205	0.336205	0.336205	0.336205	2.7674	0.336205	0.336205	0.336205	0.336205	-0.113222	0.336205	0.336205	1.39086	0.336205	0.336205	0.336205	0.336205	0.336205	2.87004	0.336205	0.336205	0.336205	0.336205	0.336205	0.336205	0.283047	0.283047	0.283047	2.00946	1.36335	1.40264	0.283047	0.283047	0.283047	0.283047	0.283047	0.283047	0.283047
AC006035.1	1.13281	0.212776	0.856284	0.212776	0.212776	0.487377	0.212776	0.212776	0.212776	0.487377	0.212776	0.212776	0.212776	0.212776	0.212776	2.22646	0.212776	0.212776	0.212776	0.487377	1.63502	0.212776	0.212776	0.212776	0.212776	0.212776	0.212776	0.212776	0.212776	1.2014	1.12533	0.212776	0.212776	1.04074	2.5735	0.504808	0.504808	0.504808	0.504808	0.504808	0.504808	0.504808	0.504808	0.504808	0.504808	0.504808	0.504808	0.504808
AC006042.6	1.63704	3.37706	1.63704	1.63704	1.63704	1.74148	1.63704	1.63704	1.63704	3.24547	1.63704	1.63704	1.63704	3.3686	1.63704	1.63704	1.63704	1.63704	1.63704	0.659217	1.63704	1.63704	1.63704	1.63704	1.63704	1.63704	1.63704	1.63704	1.63704	1.63704	1.63704	1.63704	1.63704	1.63704	1.63704	1.7019	2.4627	2.45825	2.03875	0.598855	-1.08668	1.45803	1.95805	3.25948	2.22317	2.36704	2.25587	1.60611
AC006042.7	2.65474	2.34383	0.861607	0.861607	0.861607	0.120591	2.98136	0.861607	0.861607	2.20777	0.861607	0.861607	0.861607	0.861607	0.861607	0.861607	0.861607	0.861607	0.861607	1.38202	0.861607	0.861607	0.861607	0.861607	0.861607	0.861607	0.861607	0.861607	0.861607	0.861607	0.861607	0.861607	0.861607	0.861607	0.861607	1.93055	2.34129	1.10311	1.4179	1.62878	0.692393	0.692741	1.32036	1.57007	-0.285466	2.00306	1.22636	-0.285466
AC006042.8	3.65402	3.41254	1.737	0.715758	3.04396	2.26198	2.73616	2.25546	2.66542	3.89465	3.05324	3.78376	4.81652	4.8166	2.71553	3.14804	1.90332	1.86804	2.61449	2.37989	3.81823	2.2022	3.76928	2.43683	4.03344	2.18192	3.53925	2.79547	2.55872	1.52033	2.14884	2.61749	3.34012	2.50116	4.6341	4.59118	3.80824	3.0538	3.44972	2.70521	1.29467	2.44609	4.32593	2.2634	2.24754	3.70302	2.91698	1.95384
AC006050.2	0.275497	0.275497	0.275497	2.13065	0.275497	0.423436	0.275497	0.275497	0.275497	0.423436	0.275497	0.275497	0.275497	0.275497	0.275497	0.275497	0.275497	0.275497	0.275497	0.423436	0.275497	0.275497	0.275497	0.275497	0.275497	1.73115	0.275497	0.275497	1.80389	0.275497	0.275497	0.275497	0.275497	0.941809	0.275497	1.64927	0.275163	0.275163	0.275163	0.275163	0.275163	0.275163	0.275163	0.275163	0.275163	0.275163	0.275163	0.275163
AC006070.11	0.400759	0.400759	0.400759	0.400759	0.400759	0.437742	0.400759	0.400759	0.400759	0.437742	0.400759	0.400759	0.400759	0.400759	0.400759	0.400759	0.400759	0.400759	0.400759	0.437742	0.400759	0.400759	0.400759	0.400759	0.400759	0.400759	0.400759	0.400759	0.400759	0.400759	0.400759	0.400759	0.400759	2.19499	0.400759	1.67996	0.145427	0.145427	1.44645	0.145427	0.145427	0.145427	0.145427	0.145427	1.08783	0.145427	0.145427	1.68694
AC006111.1	2.86466	2.78739	2.19082	2.7023	1.2243	2.89905	2.39276	2.50183	2.85229	1.13155	1.2243	2.88814	1.2243	3.08225	1.2243	2.83435	2.34823	1.2243	2.31569	2.89058	1.2243	4.96857	3.3382	2.85316	3.97935	2.22828	1.2243	2.96463	3.19682	1.98576	1.2243	3.02413	1.2243	2.7112	2.39607	3.4553	2.2086	2.72792	2.22616	2.33553	3.01501	2.34041	2.60484	2.20116	1.44256	1.58076	2.95508	1.95899
AC006115.3	2.24179	1.96415	2.0824	2.29539	1.51878	1.26151	1.25972	1.63103	3.67778	2.34722	2.54662	2.27366	3.5496	2.64267	2.16807	2.6508	3.06785	2.4502	0.744774	2.22129	1.18372	2.1881	2.98995	1.59898	1.13576	2.15886	1.69011	2.76093	1.11231	2.39316	1.84484	1.79356	2.66301	2.17717	2.19744	3.47499	1.85317	3.56207	1.85317	1.85317	1.85317	1.85317	1.85317	1.85317	1.85317	1.85317	1.85317	1.85317
AC006116.12	0.448677	1.90939	1.68466	0.448677	0.448677	0.723856	2.53766	0.448677	0.448677	-0.104375	0.448677	0.448677	0.448677	0.448677	0.448677	0.448677	0.448677	0.448677	0.448677	1.57194	0.448677	0.448677	0.448677	0.448677	0.448677	0.448677	0.448677	0.448677	0.448677	0.448677	0.448677	0.448677	0.448677	0.448677	0.448677	0.168097	0.168097	1.12963	2.07149	1.6376	1.68606	0.168097	0.168097	0.168097	0.168097	0.168097	0.168097	0.168097
AC006116.15	0.204086	1.06984	1.44472	0.204086	1.65458	0.260641	0.204086	0.204086	0.204086	0.260641	2.54822	1.49146	0.204086	2.53504	0.204086	1.23058	0.204086	1.35965	0.204086	2.00271	0.204086	1.99104	1.07405	0.204086	0.204086	0.204086	0.204086	0.204086	1.32354	1.01095	0.204086	0.204086	0.204086	1.14663	2.23543	0.493345	0.493345	0.493345	0.493345	0.493345	2.14615	0.493345	0.493345	0.493345	0.493345	2.08393	0.493345	0.493345
AC006116.17	2.10648	3.03961	3.16509	3.34881	2.55854	1.9243	2.90791	3.11177	2.87185	2.30828	2.74582	2.76523	0.272638	1.53821	0.272638	2.69118	2.60166	3.5103	1.95278	3.51898	1.98083	1.41125	2.20931	2.09363	2.72597	2.13317	1.95411	3.03155	2.22259	3.38693	2.71593	2.95051	2.63497	3.13594	4.41846	3.78808	1.86912	2.29326	1.67026	2.17295	3.0636	1.75233	2.8486	2.6947	0.462907	3.47953	2.45572	3.34276
AC006116.19	3.18628	2.22113	2.84906	1.9219	2.89111	2.0841	2.0176	2.91843	3.03145	2.0841	3.0581	2.51142	0.8528	2.56462	0.8528	2.85307	3.29593	2.34985	2.87656	2.0841	3.27185	2.25519	2.8466	2.47655	1.92361	2.23606	0.8528	2.81491	0.8528	1.91158	1.83011	2.64699	0.8528	1.73952	3.53252	3.03354	2.63888	2.65039	1.28403	1.63327	2.96468	1.97163	3.51689	1.97121	1.74987	2.06856	2.18162	1.7835
AC006116.20	1.92164	1.92164	1.92164	1.92164	1.92164	2.1872	1.92164	1.92164	1.92164	1.96063	1.92164	1.92164	1.92164	1.92164	1.92164	1.92164	3.83227	1.92164	1.92164	2.80391	1.92164	1.92164	1.92164	1.92164	1.92164	1.92164	1.92164	1.92164	1.92164	1.92164	1.92164	1.92164	1.92164	3.00139	1.92164	2.4607	2.2921	2.51545	1.76625	1.82131	2.87916	1.69417	3.07481	1.50761	2.26562	2.41733	2.39341	1.33288
AC006116.21	0.325401	0.325401	1.88952	0.325401	0.325401	0.139506	0.325401	0.325401	0.325401	0.139506	0.325401	0.325401	0.325401	0.325401	0.325401	0.325401	0.325401	0.325401	0.325401	1.12973	0.325401	0.325401	1.65405	0.325401	0.325401	0.325401	0.325401	0.325401	0.325401	0.325401	0.325401	0.325401	0.325401	0.325401	0.325401	0.247562	0.247562	0.247562	1.50896	0.247562	0.247562	0.247562	0.247562	0.247562	0.247562	0.247562	0.247562	0.247562
AC006116.22	1.71631	0.524364	0.524364	0.524364	2.17511	0.843989	2.4581	2.28162	0.524364	1.14041	0.524364	0.524364	0.524364	0.524364	0.524364	2.14127	0.524364	0.524364	1.84049	1.29217	0.524364	0.524364	1.51444	0.524364	0.524364	0.524364	0.524364	0.524364	0.524364	0.524364	1.70662	0.524364	0.524364	1.29032	0.524364	1.24209	1.36145	1.30096	0.145628	1.22098	0.145628	0.145628	1.68059	1.1824	0.145628	0.145628	1.19252	0.145628
AC006116.24	0.323275	1.54963	0.323275	0.323275	0.323275	1.22135	0.323275	0.323275	0.323275	0.189523	0.323275	0.323275	0.323275	0.323275	0.323275	0.323275	0.323275	1.96015	0.323275	0.189523	0.323275	1.85198	2.03857	0.323275	0.323275	0.323275	0.323275	0.323275	0.323275	0.323275	0.323275	0.323275	0.323275	0.323275	0.323275	0.227669	0.227669	0.227669	1.47052	1.95076	2.00544	0.227669	0.227669	0.227669	0.227669	0.227669	0.227669	0.227669
AC006116.26	0.442103	0.442103	3.29015	0.442103	0.442103	0.109527	2.37761	0.442103	0.442103	0.109527	0.442103	0.442103	0.442103	0.442103	0.442103	0.442103	0.442103	0.442103	0.442103	1.77738	0.442103	0.442103	0.442103	0.442103	0.442103	0.442103	0.442103	0.442103	0.442103	0.442103	0.442103	0.442103	0.442103	0.442103	0.442103	0.125245	0.125245	1.48783	2.42131	1.05113	0.125245	1.44261	0.125245	0.125245	0.125245	0.125245	0.125245	0.125245
AC006126.3	0.245491	0.245491	0.999274	2.17364	0.245491	0.582023	0.245491	1.07136	0.245491	0.582023	0.245491	0.245491	0.245491	2.4079	0.245491	1.70741	0.245491	0.245491	0.245491	0.582023	0.245491	0.245491	1.14066	0.245491	1.41669	0.245491	2.20628	1.39458	0.245491	0.245491	0.245491	0.245491	0.245491	0.245491	0.245491	0.318138	0.318138	0.318138	0.318138	0.318138	0.318138	0.318138	1.61016	0.318138	2.27895	2.02148	0.318138	0.318138
AC006126.4	1.24775	0.28559	0.958566	0.28559	1.24915	0.347522	0.28559	0.28559	0.28559	1.56511	0.28559	0.28559	0.28559	0.28559	2.12793	0.28559	6.41582	0.28559	0.28559	0.347522	0.28559	0.28559	0.28559	0.28559	1.33123	0.28559	0.28559	1.3115	3.52522	0.28559	0.28559	0.28559	0.28559	0.28559	0.28559	0.282968	2.27419	0.282968	0.282968	0.282968	2.78791	0.282968	0.282968	1.98094	0.282968	0.282968	0.282968	0.282968
AC006129.1	0.843524	0.843524	0.843524	4.3603	0.843524	0.884431	0.843524	0.843524	0.843524	0.884431	0.843524	0.843524	0.843524	0.843524	0.843524	0.843524	0.843524	0.843524	0.843524	0.884431	0.843524	0.843524	0.843524	0.843524	0.843524	0.843524	0.843524	0.843524	0.843524	0.843524	0.843524	0.843524	0.843524	0.843524	0.843524	-0.277607	1.55874	-0.277607	-0.277607	0.845163	1.55539	-0.277607	-0.277607	1.65078	0.667677	2.64478	2.19852	0.679024
AC006129.2	0.175986	0.175986	1.09516	0.175986	1.11736	0.64772	0.175986	1.18088	0.175986	0.64772	0.175986	0.175986	3.86691	1.25257	0.175986	1.09727	0.175986	0.175986	0.175986	0.64772	1.6291	1.14457	0.175986	0.175986	0.175986	0.175986	1.60637	1.17826	1.18069	0.900147	0.175986	1.432	0.175986	1.02192	0.175986	0.571916	0.571916	0.571916	0.571916	0.571916	0.571916	0.571916	0.571916	0.571916	0.571916	0.571916	0.571916	0.571916
AC006130.3	0.627583	0.627583	0.627583	0.627583	0.627583	0.820391	0.627583	0.627583	0.627583	-0.00340493	0.627583	0.627583	0.627583	0.627583	0.627583	0.627583	0.627583	0.627583	0.627583	1.39722	0.627583	0.627583	0.627583	0.627583	0.627583	0.627583	0.627583	0.627583	0.627583	0.627583	0.627583	0.627583	0.627583	0.627583	0.627583	0.0464206	0.0464206	1.27469	0.85662	1.19395	1.23353	0.0464206	1.23777	0.0464206	0.0464206	0.878827	0.0464206	0.0464206
AC006132.1	3.8683	3.29952	2.99528	4.39921	3.33081	3.09165	3.78962	3.99688	5.2967	3.09165	2.1118	4.09459	5.12431	5.15176	4.404	2.32725	5.30165	-0.114562	5.75911	3.09165	1.96006	3.45358	1.89828	3.36433	3.27386	4.20212	2.69434	2.05806	4.47117	3.28152	2.56997	3.78026	2.90384	3.16296	4.76708	3.78468	3.70855	2.56183	0.940897	3.73665	4.09567	5.80922	3.09446	2.39549	2.68735	4.22228	4.15727	4.14678
AC006159.3	1.56948	2.58928	2.41653	2.06713	5.08062	1.78401	2.19475	1.63885	1.5613	1.78401	0.564762	1.79973	0.564762	2.31028	2.4886	2.42036	0.564762	0.564762	2.82601	1.78401	3.31679	1.60003	1.72639	2.53774	0.564762	4.58886	2.99778	1.63604	2.04573	1.86989	2.62582	1.90725	0.564762	1.95612	0.564762	1.44623	1.65692	2.5531	2.70307	2.3676	2.88171	2.19703	1.48563	2.02389	2.99183	2.10358	1.35783	-0.607828
AC006159.4	1.74974	0.764677	1.45367	0.764677	2.96065	2.13259	0.764677	0.764677	0.764677	0.98058	0.764677	0.764677	0.764677	3.13971	0.764677	0.764677	0.764677	0.764677	2.55556	0.98058	2.81913	0.764677	0.764677	0.764677	2.23991	4.15264	1.85327	2.4991	1.81755	1.52355	0.764677	0.764677	2.32879	1.84024	0.764677	0.455044	1.30541	0.543789	2.46175	2.5505	2.6592	2.19288	1.91163	0.954811	1.36143	1.79912	0.380316	0.70118
AC006159.5	1.71384	1.71384	1.71384	1.71384	1.71384	1.64558	1.71384	1.71384	1.71384	3.02912	1.71384	1.71384	1.71384	1.71384	1.71384	1.71384	1.71384	1.71384	1.71384	1.49301	1.71384	1.71384	1.71384	1.71384	1.71384	1.71384	1.71384	1.71384	1.71384	1.71384	1.71384	1.71384	1.71384	1.71384	1.71384	0.816028	0.527447	2.7823	1.02091	2.18516	3.33008	2.00176	2.22179	2.00149	1.61898	2.31639	1.83881	1.01932
AC006160.5	2.5492	2.01698	2.89022	2.65664	2.18424	2.51573	1.22627	3.47947	2.53886	2.63262	1.22627	3.48797	6.26416	4.46093	1.22627	1.22627	3.87124	2.96412	1.22627	3.82715	3.57473	3.78348	3.63086	3.1047	2.65883	3.3845	3.68514	2.63301	2.24869	3.14427	2.17506	2.50443	1.22627	2.55096	3.8278	3.70979	2.45673	2.26922	2.86538	1.79694	3.35951	1.92106	3.5927	2.70856	2.54486	3.20962	3.86794	3.60139
AC006195.2	0.56346	1.92239	1.96232	1.84479	1.7461	0.564467	1.95948	0.56346	0.56346	2.40081	0.56346	1.60836	0.56346	0.56346	0.56346	1.72086	3.66977	2.35769	0.56346	0.564467	2.389	0.56346	2.21096	0.56346	0.56346	0.56346	0.56346	2.30012	0.56346	0.56346	1.73478	0.56346	0.56346	0.56346	0.56346	1.40803	1.0888	1.824	0.899688	0.934293	2.40637	-0.248437	-0.248437	1.87388	1.12066	0.931157	2.09686	-0.248437
AC006196.1	0.348063	0.348063	0.348063	0.348063	0.348063	0.396185	0.348063	0.348063	0.348063	0.396185	0.348063	0.348063	0.348063	0.348063	0.348063	0.348063	0.348063	0.348063	0.348063	0.396185	0.348063	0.348063	2.36083	0.348063	0.348063	0.348063	0.348063	0.348063	0.348063	0.348063	0.348063	0.348063	0.348063	0.348063	0.348063	1.93443	0.190094	0.190094	0.190094	1.03584	0.190094	0.190094	0.190094	0.190094	0.190094	0.190094	0.190094	0.190094
AC006262.10	0.430003	0.430003	0.430003	0.430003	0.430003	0.175133	0.430003	0.430003	0.430003	1.40608	0.430003	0.430003	0.430003	0.430003	0.430003	2.10161	2.3694	0.430003	0.430003	0.175133	0.430003	0.430003	0.430003	0.430003	0.430003	0.430003	0.430003	0.430003	0.430003	0.430003	0.430003	0.430003	0.430003	0.430003	0.430003	0.132603	0.132603	0.132603	0.132603	0.132603	1.40816	1.06235	1.06552	0.132603	0.132603	2.08311	0.132603	1.18318
AC006262.4	0.862856	2.02518	0.862856	0.862856	0.862856	2.43292	3.14407	2.36606	0.862856	0.368902	0.862856	0.862856	0.862856	5.61769	0.862856	3.15332	0.862856	0.862856	2.41547	1.34893	0.862856	0.862856	0.862856	0.862856	0.862856	2.29112	0.862856	2.36214	0.862856	0.862856	0.862856	0.862856	0.862856	0.862856	0.862856	3.94814	0.651742	-0.423528	1.59911	0.884066	1.18954	-0.423528	0.93399	-0.423528	1.35818	3.1556	2.03192	0.690578
AC006262.5	9.1668	8.61079	2.24709	2.56044	9.02898	5.24647	9.51907	11.1293	9.30665	9.86075	10.4173	7.02436	7.95214	11.5958	5.28744	10.7527	11.1277	1.82182	5.53759	6.17997	2.87972	6.87031	6.70745	6.95156	7.66354	11.2415	3.67471	9.65856	6.69268	9.01681	8.79903	2.95931	6.30124	3.32396	4.44859	10.5428	9.4632	1.24455	6.19786	9.6112	10.5069	7.75594	9.89894	5.92213	4.14864	8.30531	5.43299	9.29014
AC006262.6	6.2634	6.50152	3.06924	2.49777	5.51893	3.57517	6.26212	6.09724	6.0011	6.44012	7.08984	4.78244	5.71941	6.8251	3.58618	7.28828	6.27827	2.53317	3.2964	2.88421	0.120297	3.38859	4.63574	3.17068	4.12476	6.32846	3.14213	4.97149	2.19478	5.37327	3.16928	1.69109	3.9197	2.87571	2.40035	7.90899	5.57407	2.15973	3.77659	5.1662	6.10803	3.84959	6.49993	3.28987	0.488334	6.03442	2.74042	5.9377
AC006272.1	0.386989	0.386989	1.41315	4.44577	0.386989	0.426705	0.386989	0.386989	2.11543	0.426705	0.386989	1.94077	0.386989	1.58888	0.386989	3.08287	2.34671	0.386989	0.386989	2.48266	0.386989	1.46831	1.85102	0.386989	0.386989	0.386989	0.386989	1.93025	1.50864	1.19544	0.386989	0.386989	0.386989	2.18099	1.63106	0.0138111	0.0138111	0.0138111	1.44797	2.43963	0.0138111	2.11585	1.55069	1.4382	1.72399	2.03998	1.4521	0.0138111
AC006273.5	4.21155	4.87938	1.32071	6.32116	5.51239	4.63128	5.67641	2.57113	3.12674	5.4965	3.48599	5.52546	5.9285	7.53695	6.38492	4.91158	5.74057	5.88591	6.64377	5.47624	6.89288	6.70407	7.26518	5.04437	4.54646	5.1194	3.3092	4.92292	6.01474	5.25505	6.39647	6.35298	3.38895	2.37703	5.81504	6.7757	4.21287	4.07803	3.20832	6.42012	6.532	4.3801	5.51358	2.93192	5.09021	5.93057	5.11003	5.8783
AC006273.7	1.63129	2.26904	1.60698	3.15042	2.35724	1.33248	1.83109	1.37497	0.534361	2.64714	0.534361	3.12791	0.534361	4.32862	2.63475	2.02237	2.58281	1.74462	2.20221	3.17237	4.00764	4.13369	3.86396	2.34203	2.75591	1.64855	3.19066	2.1475	2.47005	2.73378	2.34107	3.43097	2.2761	1.52151	2.31871	3.13124	1.83318	2.37253	-0.110611	3.52038	3.70572	1.68038	2.30391	1.103	2.53707	3.07678	2.57291	3.18658
AC006277.2	1.65145	0.621329	2.70835	0.621329	0.621329	1.90428	1.83908	1.41074	2.54437	2.81787	0.621329	3.25493	0.621329	4.0629	3.23408	2.87596	2.99852	1.75788	2.49413	1.75233	0.621329	0.621329	2.93267	2.3189	1.74083	2.58582	0.621329	2.67265	0.621329	1.41492	2.89903	1.99776	2.82356	1.90841	3.56396	1.32255	2.45481	2.6469	1.76302	2.48069	2.81136	1.88281	2.57114	2.1125	-0.0943217	1.81144	3.05001	-0.0943217
AC006296.3	2.2734	2.46058	1.03169	1.03169	1.03169	1.06191	1.03169	2.35913	3.07686	1.06191	1.03169	2.13038	1.03169	2.98653	1.03169	2.24868	1.03169	2.4017	2.40276	2.94693	2.95121	1.03169	2.0631	1.03169	1.03169	2.29295	2.4039	3.218	1.03169	1.03169	2.2633	1.03169	1.03169	1.03169	2.50374	2.63808	1.48642	1.71621	1.75258	1.23308	0.849967	0.850597	1.78342	0.725577	1.31901	3.14985	2.9097	1.91327
AC006369.2	1.54279	1.70791	1.51851	0.447305	0.447305	0.967502	0.447305	1.2868	1.53387	0.967502	2.89916	0.447305	0.447305	0.447305	0.447305	1.52097	0.447305	1.65597	0.447305	0.967502	0.447305	0.447305	1.71387	0.447305	0.447305	1.56003	0.447305	0.447305	0.447305	2.07029	1.53388	1.91107	2.18675	1.64343	0.447305	1.59513	-0.0944621	1.20165	1.518	1.56421	1.15579	-0.0944621	1.62754	1.82141	-0.0944621	1.10872	1.07999	1.31878
AC006372.1	0.331962	1.55329	0.331962	0.331962	0.331962	-0.25487	0.331962	0.331962	0.331962	1.83395	4.24076	0.331962	0.331962	1.20501	0.331962	0.331962	0.331962	0.331962	0.331962	0.994194	0.331962	1.42558	1.21356	0.331962	0.331962	0.331962	0.331962	0.331962	0.331962	0.331962	0.331962	0.331962	2.01721	0.331962	0.331962	0.39206	0.39206	0.39206	2.56239	0.39206	0.39206	0.39206	0.39206	0.39206	0.39206	0.39206	0.39206	0.39206
AC006372.4	0.597376	1.67493	1.50915	0.597376	0.597376	0.81507	0.597376	0.597376	0.597376	0.81507	0.597376	0.597376	0.597376	0.597376	0.597376	0.597376	0.597376	2.57796	0.597376	0.81507	0.597376	0.597376	2.88206	0.597376	0.597376	1.92147	0.597376	0.597376	0.597376	1.99813	0.597376	0.597376	0.597376	0.597376	0.597376	-0.188284	-0.188284	0.868592	1.90385	1.80744	0.831198	1.21135	0.835041	1.37396	1.36475	1.63035	0.769393	0.964101
AC006372.5	0.421324	0.421324	0.421324	2.40798	0.421324	0.50376	0.421324	0.421324	0.421324	0.50376	0.421324	0.421324	0.421324	0.421324	0.421324	0.421324	0.421324	0.421324	0.421324	0.50376	0.421324	0.421324	1.9422	0.421324	0.421324	0.421324	0.421324	0.421324	0.421324	0.421324	0.421324	0.421324	0.421324	0.421324	0.421324	2.4096	0.108745	0.108745	0.916909	0.108745	0.971542	0.108745	0.108745	1.21427	0.108745	1.47242	0.108745	0.108745
AC006377.1	0.412457	0.412457	0.412457	0.412457	0.412457	0.398407	0.412457	0.412457	0.412457	0.398407	0.412457	0.412457	0.412457	0.412457	0.412457	0.412457	0.412457	0.412457	0.412457	0.398407	0.412457	0.412457	0.412457	0.412457	0.412457	0.412457	0.412457	0.412457	0.412457	0.412457	0.412457	0.412457	0.412457	0.412457	0.412457	0.15718	0.15718	1.54167	0.15718	0.15718	0.15718	2.03766	0.15718	0.15718	0.15718	0.15718	0.15718	0.15718
AC006378.2	1.36487	1.36487	1.36487	1.36487	1.36487	0.891759	1.36487	1.36487	1.36487	0.891759	1.36487	1.36487	1.36487	1.36487	1.36487	1.36487	1.36487	1.36487	1.36487	2.18177	1.36487	1.36487	1.36487	1.36487	1.36487	1.36487	1.36487	1.36487	1.36487	1.36487	1.36487	1.36487	1.36487	1.36487	1.36487	1.55231	1.55121	2.61243	0.777307	0.81996	0.679864	1.93395	1.29606	2.00722	1.21254	1.59292	1.38436	0.85602
AC006445.6	0.402621	0.402621	0.402621	3.24435	0.402621	0.553451	0.402621	0.402621	0.402621	0.553451	0.402621	0.402621	0.402621	0.402621	0.402621	3.49825	0.402621	0.402621	0.402621	0.553451	0.402621	0.402621	0.402621	0.402621	0.402621	0.402621	0.402621	0.402621	0.402621	0.402621	0.402621	0.402621	0.402621	0.402621	0.402621	0.102482	0.102482	0.102482	0.102482	0.102482	0.102482	0.102482	0.102482	0.896862	3.51283	0.102482	0.102482	4.02337
AC006445.7	0.955066	0.955066	0.955066	2.93002	0.955066	1.61715	0.955066	0.955066	0.955066	0.657786	0.955066	0.955066	0.955066	0.955066	0.955066	0.955066	0.955066	0.955066	0.955066	0.657786	0.955066	0.955066	0.955066	0.955066	0.955066	0.955066	0.955066	0.955066	0.955066	0.955066	0.955066	0.955066	0.955066	0.955066	0.955066	1.51069	0.93402	1.45942	0.755527	1.19959	0.829234	0.829647	1.25556	1.29717	0.60159	0.463826	1.65238	-0.393714
AC006445.8	0.363902	3.45156	1.22637	0.363902	2.91474	3.07389	0.363902	0.363902	0.363902	0.321623	0.363902	0.363902	0.363902	1.37822	2.725	3.23566	0.363902	0.363902	3.69536	0.321623	2.27007	0.363902	2.32265	0.363902	0.363902	0.363902	0.363902	3.44257	0.363902	4.73317	0.363902	0.363902	0.363902	0.363902	0.363902	1.6863	2.94333	2.51289	4.50424	1.65823	0.152365	0.152365	2.89773	0.152365	2.66362	0.152365	0.152365	0.152365
AC006449.1	1.01029	0.8508	0.090462	1.08849	0.090462	0.846155	0.090462	0.090462	0.090462	0.846155	0.090462	0.904342	3.70217	3.5207	1.85174	0.090462	2.37119	0.090462	1.48903	0.846155	0.090462	1.39963	0.854502	0.090462	1.73859	1.38177	1.10696	1.44316	0.090462	1.07886	1.35263	0.090462	0.090462	0.918238	1.18091	0.902103	0.902103	0.902103	0.902103	0.902103	0.902103	0.902103	0.902103	0.902103	0.902103	0.902103	0.902103	0.902103
AC006460.2	2.30073	2.45548	1.27414	4.69323	3.39782	3.0886	1.27414	1.27414	2.29238	1.08096	1.27414	1.27414	1.27414	1.27414	1.27414	1.27414	1.27414	1.27414	2.40768	2.03423	4.32377	3.02567	3.46967	3.7567	2.3898	3.73701	1.27414	3.97166	1.27414	2.37726	2.68281	1.27414	1.27414	1.27414	1.27414	2.60612	1.99735	1.84325	3.18712	0.494799	4.59295	2.49423	3.41386	2.43074	1.75716	2.28513	2.21101	0.553599
AC006461.2	0.70613	0.70613	0.70613	2.88266	0.70613	1.34591	0.70613	0.70613	0.70613	0.000968958	0.70613	0.70613	0.70613	0.70613	0.70613	0.70613	0.70613	0.70613	0.70613	1.20793	0.70613	0.70613	0.70613	0.70613	0.70613	0.70613	0.70613	0.70613	0.70613	0.70613	0.70613	0.70613	0.70613	0.70613	0.70613	0.797053	1.23642	0.842906	1.72438	-0.0569773	1.82311	0.811376	-0.0569773	1.59018	1.26537	1.76473	0.758443	-0.0569773
AC006465.3	9.43965	8.91102	9.04441	9.23688	9.34937	8.67665	7.977	9.05413	8.85677	8.99146	9.13949	8.42262	8.24939	8.36953	8.47336	9.1099	9.64784	8.66552	8.86942	9.25704	9.02108	9.42074	8.3397	8.70795	10.0756	9.44091	8.32661	8.95581	9.56855	8.69652	9.20126	8.51707	9.11654	8.45418	9.056	9.32905	8.86195	8.62872	9.31172	8.91062	9.27565	8.93781	8.47286	8.82577	8.15605	8.59838	9.07352	9.13265
AC006465.4	0.81502	2.33715	2.10846	2.79294	0.81502	1.28414	0.81502	0.81502	0.81502	0.31735	0.81502	0.81502	0.81502	0.81502	0.81502	0.81502	0.81502	0.81502	0.81502	1.51767	0.81502	0.81502	0.81502	0.81502	0.81502	0.81502	2.27678	0.81502	0.81502	0.81502	0.81502	0.81502	0.81502	0.81502	0.81502	0.620993	1.15446	2.07388	0.943346	1.64726	1.03052	1.52898	0.641981	1.40893	1.91585	1.24985	-0.415945	0.775404
AC006483.5	0.59555	1.62316	0.59555	0.59555	0.59555	0.456193	3.00051	1.54822	0.59555	1.80577	0.59555	0.59555	0.59555	1.61816	0.59555	0.59555	0.59555	0.59555	2.48575	0.456193	0.59555	0.59555	0.59555	0.59555	0.59555	0.59555	0.59555	0.59555	0.59555	1.55326	0.59555	0.59555	2.56949	0.59555	0.59555	2.02024	1.01407	0.953331	1.51879	1.27784	-0.206732	1.62525	-0.206732	1.2271	1.04316	0.870159	1.24043	-0.206732
AC006486.1	4.49401	3.87166	5.1744	4.32585	4.90401	4.58025	5.52238	5.08621	3.57683	4.92743	5.35214	4.46633	5.08815	5.60688	3.97893	4.37246	4.53851	4.95308	4.27971	4.38863	4.22628	4.00363	5.2832	4.29651	3.9202	4.46701	4.18303	5.22509	5.13609	4.78692	4.40394	4.58534	5.75314	5.09351	4.9614	5.32175	5.53211	4.30901	3.76952	4.35157	4.47984	4.67168	5.9895	5.10003	4.70406	5.15365	4.28186	4.35609
AC006486.9	0.131739	0.131739	0.131739	3.77659	0.131739	0.740861	0.131739	1.96804	0.131739	0.740861	4.91378	0.131739	0.131739	2.85452	0.131739	2.27437	0.131739	0.131739	0.131739	0.740861	0.131739	0.131739	0.131739	0.131739	2.17434	0.131739	2.20381	0.131739	0.131739	1.49476	0.131739	0.131739	0.131739	1.86402	0.131739	0.78089	0.78089	0.78089	0.78089	0.78089	0.78089	0.78089	0.78089	0.78089	0.78089	0.78089	0.78089	0.78089
AC006499.1	0.580447	0.580447	0.580447	0.580447	0.580447	0.549485	0.580447	0.580447	0.580447	0.549485	0.580447	0.580447	0.580447	0.580447	0.580447	0.580447	0.580447	0.580447	0.580447	0.549485	0.580447	0.580447	0.580447	0.580447	0.580447	0.580447	0.580447	0.580447	0.580447	0.580447	0.580447	0.580447	0.580447	0.580447	0.580447	0.0164073	0.0164073	0.865072	0.0164073	0.806321	0.0164073	0.835337	1.14394	0.777983	0.0164073	1.61535	1.28207	0.0164073
AC006499.3	0.496219	0.496219	0.496219	0.496219	0.496219	0.473781	0.496219	0.496219	0.496219	0.473781	0.496219	0.496219	0.496219	0.496219	0.496219	0.496219	0.496219	0.496219	0.496219	0.473781	0.496219	0.496219	0.496219	0.496219	0.496219	0.496219	0.496219	0.496219	0.496219	0.496219	0.496219	0.496219	0.496219	0.496219	0.496219	0.0875917	0.0875917	1.25026	0.0875917	0.0875917	0.0875917	0.0875917	1.74484	0.849292	1.00212	1.1711	0.856726	0.0875917
AC006499.4	0.570682	0.570682	0.570682	0.570682	0.570682	0.540782	0.570682	0.570682	0.570682	0.540782	0.570682	0.570682	0.570682	0.570682	0.570682	0.570682	0.570682	0.570682	0.570682	0.540782	0.570682	0.570682	0.570682	0.570682	0.570682	0.570682	0.570682	0.570682	0.570682	0.570682	0.570682	0.570682	0.570682	0.570682	0.570682	0.0260483	0.0260483	0.0260483	0.79273	1.11194	0.0260483	0.0260483	1.1534	0.787505	0.940287	0.0260483	0.794937	0.951261
AC006499.5	0.418695	0.418695	0.418695	0.418695	0.418695	0.404098	0.418695	0.418695	0.418695	0.404098	0.418695	0.418695	0.418695	0.418695	0.418695	0.418695	0.418695	0.418695	0.418695	0.404098	0.418695	0.418695	0.418695	0.418695	0.418695	0.418695	0.418695	0.418695	0.418695	0.418695	0.418695	0.418695	0.418695	0.418695	0.418695	0.153202	0.153202	0.153202	0.153202	0.153202	0.153202	0.153202	1.4979	0.153202	0.153202	1.2368	0.153202	0.153202
AC006499.6	0.566247	0.566247	0.566247	0.566247	0.566247	0.536723	0.566247	0.566247	0.566247	0.536723	0.566247	0.566247	0.566247	0.566247	0.566247	0.566247	0.566247	0.566247	0.566247	0.536723	0.566247	0.566247	0.566247	0.566247	0.566247	0.566247	0.566247	0.566247	0.566247	0.566247	0.566247	0.566247	0.566247	0.566247	0.566247	0.83386	0.0284142	1.19093	0.0284142	0.0284142	0.847076	0.847368	1.80701	0.790013	0.0284142	1.48881	0.0284142	0.0284142
AC006499.7	0.579315	0.579315	0.579315	0.579315	0.579315	0.257597	0.579315	0.579315	0.579315	1.26911	0.579315	0.579315	0.579315	0.579315	0.579315	0.579315	0.579315	0.579315	0.579315	0.257597	0.579315	0.579315	0.579315	0.579315	0.579315	0.579315	0.579315	0.579315	0.579315	0.579315	0.579315	0.579315	0.579315	0.579315	0.579315	0.0416569	0.0416569	0.0416569	0.827879	0.0416569	0.0416569	0.881327	1.7406	1.63441	0.0416569	0.849429	0.830142	0.0416569
AC006499.8	0.677785	0.677785	0.677785	0.677785	0.677785	0.636917	0.677785	0.677785	0.677785	0.636917	0.677785	0.677785	0.677785	0.677785	0.677785	0.677785	0.677785	0.677785	0.677785	0.636917	0.677785	0.677785	0.677785	0.677785	0.677785	0.677785	0.677785	0.677785	0.677785	0.677785	0.677785	0.677785	0.677785	0.677785	0.677785	-0.0666657	-0.0666657	-0.0666657	0.700049	-0.0666657	-0.0666657	-0.0666657	2.0768	1.35061	1.18027	1.39352	0.991913	0.858587
AC006509.7	4.40871	5.23566	5.55218	4.64042	5.37723	6.03774	5.01837	5.10712	4.80688	4.37238	4.00868	5.06802	3.77899	2.5154	-0.0945965	5.95482	4.8524	6.13303	4.81898	4.50426	5.3507	4.85285	4.3419	4.61604	5.15794	4.74287	5.7431	4.15332	4.94764	4.37148	5.28377	4.92492	5.82047	4.55936	4.66629	4.33267	5.41317	4.44894	4.65563	2.04282	5.4616	5.16966	4.82539	4.97665	3.93542	3.67346	4.23413	5.51699
AC006538.1	4.03148	4.3307	8.14877	3.99194	3.53226	3.82198	5.57039	4.38529	3.51159	4.69282	5.17857	5.32739	4.75511	4.45927	5.47814	3.98484	4.33801	4.52249	5.22995	4.14208	4.44464	2.92598	5.18615	3.56292	3.48032	3.20807	3.05934	4.54943	5.17919	3.4561	2.85592	3.64021	3.32331	5.38075	5.06329	3.2746	4.0078	2.50078	4.90161	3.94861	4.33398	5.85836	4.4672	5.1622	3.09144	4.01231	5.12796	4.29833
AC006539.1	0.523937	0.523937	0.523937	0.523937	0.523937	1.5474	0.523937	0.523937	0.523937	0.133116	0.523937	0.523937	0.523937	0.523937	0.523937	0.523937	0.523937	0.523937	0.523937	0.133116	0.523937	0.523937	0.523937	0.523937	0.523937	0.523937	0.523937	0.523937	0.523937	0.523937	0.523937	0.523937	0.523937	0.523937	0.523937	0.972084	2.0209	1.3578	0.102022	0.102022	0.102022	0.102022	0.102022	0.102022	0.102022	0.953069	1.6464	0.102022
AC006539.2	1.67544	2.03021	1.85859	2.67844	1.01857	1.07377	2.86395	0.783884	1.66295	1.07377	2.25293	0.902149	0.0189989	0.840036	0.0189989	1.86239	1.15395	1.12024	0.0189989	1.07377	0.0189989	1.43959	0.848068	1.66383	1.10371	1.42021	2.07053	1.48683	0.0189989	1.09152	2.06651	0.0189989	0.0189989	1.40121	1.20226	2.37413	0.850971	3.04938	0.850971	0.850971	0.850971	0.850971	0.850971	0.850971	0.850971	0.850971	0.850971	0.850971
AC006539.3	0.672161	0.672161	0.672161	0.672161	0.672161	0.253306	0.672161	0.672161	0.672161	0.253306	0.672161	0.672161	0.672161	0.672161	0.672161	0.672161	0.672161	0.672161	0.672161	1.5565	0.672161	0.672161	0.672161	0.672161	0.672161	0.672161	0.672161	0.672161	0.672161	0.672161	0.672161	0.672161	0.672161	0.672161	0.672161	1.95609	2.21061	1.37995	-0.0308972	1.29115	-0.0308972	-0.0308972	-0.0308972	-0.0308972	0.901138	1.07335	1.791	-0.0308972
AC006547.13	2.46019	2.46019	2.46019	2.46019	2.46019	2.80626	2.46019	2.46019	2.46019	2.83538	2.46019	2.46019	2.46019	2.46019	2.46019	2.46019	2.46019	2.46019	2.46019	2.8626	2.46019	2.46019	2.46019	2.46019	2.46019	2.46019	2.46019	2.46019	2.46019	2.46019	2.46019	2.46019	2.46019	2.46019	2.46019	2.8067	2.80982	2.72621	2.79651	2.8374	2.76025	2.80085	2.7503	2.68579	2.80163	2.83074	2.75011	2.83108
AC006547.14	1.32316	2.20339	1.32316	3.22837	1.32316	2.76405	1.32316	3.33171	1.32316	1.64966	1.32316	1.32316	1.32316	3.89062	1.32316	1.32316	3.56758	1.32316	1.32316	1.47046	3.9375	1.32316	1.32316	1.32316	3.47979	1.32316	2.94355	2.45858	1.32316	1.32316	1.32316	1.32316	1.32316	1.32316	2.58556	1.15615	2.02923	2.01076	0.352995	2.02813	1.1949	3.6764	2.03337	3.02893	2.78993	2.20337	0.628768	2.97568
AC006547.15	1.43449	0.162364	0.162364	0.162364	1.43627	0.629321	0.162364	0.867266	0.162364	0.629321	0.162364	0.162364	0.162364	1.21586	0.162364	1.06389	1.60061	1.83348	1.56096	0.629321	0.162364	1.47155	0.162364	0.162364	1.16201	1.09668	1.17888	0.162364	0.162364	1.15078	0.162364	0.162364	1.62292	0.753459	0.162364	0.663711	0.663711	0.663711	0.663711	0.663711	0.663711	0.663711	0.663711	0.663711	0.663711	0.663711	0.663711	0.663711
AC006547.8	0.925993	1.7422	1.50099	2.04495	0.927332	1.0777	1.09345	1.93394	1.89255	1.0777	0.00666088	2.51008	0.00666088	2.22322	0.00666088	1.70455	2.12819	1.89358	0.00666088	1.0777	1.42782	0.953947	2.06942	1.11157	1.86854	1.55456	1.02261	0.986899	0.00666088	1.20087	2.0394	0.00666088	0.00666088	1.15532	1.09653	1.1633	1.1633	1.1633	1.1633	1.1633	1.1633	1.1633	1.1633	1.1633	1.1633	1.1633	1.1633	1.1633
AC006552.1	1.16714	0.147945	1.8046	0.147945	0.147945	0.793189	1.35279	0.147945	1.15885	0.793189	0.147945	0.147945	0.147945	2.60528	0.147945	0.147945	1.30687	1.69646	0.147945	0.793189	1.72348	1.59854	0.994525	0.147945	0.147945	0.147945	1.27426	1.23466	1.2373	0.933117	0.147945	2.3489	1.76626	1.68114	0.147945	0.536441	0.536441	0.536441	0.536441	0.536441	1.99455	0.536441	0.536441	2.40476	0.536441	0.536441	2.42213	0.536441
AC006557.1	0.824665	0.824665	0.824665	0.824665	0.824665	1.16331	0.824665	0.824665	0.824665	-0.0614367	0.824665	0.824665	0.824665	0.824665	0.824665	0.824665	0.824665	0.824665	0.824665	1.73029	0.824665	0.824665	0.824665	0.824665	0.824665	0.824665	0.824665	0.824665	0.824665	0.824665	0.824665	0.824665	0.824665	0.824665	0.824665	1.93058	1.40866	0.782317	1.21387	1.89985	1.6201	0.751297	1.96257	-0.10303	1.63028	-0.10303	-0.10303	1.2126
AC006942.4	1.95185	2.19684	0.170535	2.34127	1.24545	0.450193	0.170535	1.75296	0.170535	0.450193	0.170535	1.12026	0.170535	1.65426	2.22579	1.62657	3.26897	0.170535	1.80255	2.45579	0.170535	0.170535	1.0621	1.46056	1.33702	0.170535	0.170535	1.315	0.170535	0.99743	0.170535	0.170535	1.87485	1.51164	3.23668	0.503782	0.503782	0.503782	0.503782	1.9142	0.503782	0.503782	2.90419	1.8636	0.503782	0.503782	0.503782	2.15604
AC006946.12	0.855242	0.855242	0.855242	0.855242	0.855242	1.6737	0.855242	0.855242	0.855242	0.445799	0.855242	0.855242	0.855242	0.855242	0.855242	0.855242	0.855242	0.855242	0.855242	0.445799	0.855242	0.855242	0.855242	0.855242	0.855242	0.855242	0.855242	0.855242	0.855242	0.855242	0.855242	0.855242	0.855242	0.855242	0.855242	0.94536	-0.208312	1.41664	1.65127	0.615419	0.645374	0.645678	1.5196	1.09986	1.52431	1.58326	0.895712	0.756663
AC006946.15	0.544415	0.544415	0.544415	2.84798	0.544415	0.243176	0.544415	0.544415	0.544415	1.9554	0.544415	0.544415	0.544415	0.544415	0.544415	0.544415	0.544415	0.544415	0.544415	0.243176	0.544415	0.544415	0.544415	0.544415	0.544415	0.544415	0.544415	0.544415	0.544415	2.19978	0.544415	2.60284	0.544415	0.544415	0.544415	-0.0371592	-0.0371592	1.71216	-0.0371592	-0.0371592	1.87152	0.997841	-0.0371592	0.925355	1.11848	0.958522	1.56244	1.85314
AC006947.1	0.795712	0.795712	0.795712	0.795712	2.14469	2.25737	0.795712	0.795712	0.795712	0.798343	0.795712	1.98757	0.795712	2.33844	0.795712	0.795712	2.32739	0.795712	0.795712	0.798343	0.795712	2.18368	3.52139	0.795712	2.25959	2.16393	0.795712	0.795712	2.23545	0.795712	0.795712	0.795712	2.93455	2.26648	0.795712	0.933623	-0.446856	0.612129	0.509978	1.55285	0.955098	-0.446856	2.02386	1.32186	2.44617	2.31491	2.2666	1.64761
AC006953.1	1.12063	1.12063	1.12063	1.12063	1.12063	1.03356	1.12063	1.12063	1.12063	1.03356	1.12063	1.12063	1.12063	1.12063	1.12063	1.12063	1.12063	1.12063	1.12063	1.03356	1.12063	1.12063	1.12063	1.12063	1.12063	1.12063	1.12063	1.12063	1.12063	1.12063	1.12063	1.12063	1.12063	1.12063	1.12063	1.80808	1.19748	0.957246	1.52264	0.664033	0.913626	0.701249	1.6277	0.990015	1.05142	1.38858	1.35395	1.52106
AC006960.7	0.418287	0.418287	1.74515	0.418287	0.418287	0.481249	0.418287	0.418287	0.418287	0.481249	0.418287	0.418287	0.418287	0.418287	0.418287	0.418287	0.418287	0.418287	0.418287	0.481249	0.418287	0.418287	0.418287	0.418287	0.418287	0.418287	0.418287	0.418287	0.418287	1.87973	0.418287	0.418287	0.418287	0.418287	0.418287	0.119877	0.119877	0.119877	1.22166	0.119877	0.119877	0.119877	0.119877	0.914619	1.42127	0.119877	0.119877	1.68069
AC006967.1	0.183787	1.52091	0.857248	0.183787	0.183787	0.593396	0.183787	1.21312	0.183787	0.593396	0.183787	1.03574	0.183787	0.975821	0.183787	1.12747	0.183787	1.24612	0.183787	0.593396	0.183787	0.183787	1.52706	0.183787	0.183787	1.5355	0.183787	1.21043	0.183787	1.43454	1.505	1.47034	0.183787	0.802524	0.183787	0.522173	0.522173	0.522173	0.522173	0.522173	0.522173	0.522173	0.522173	0.522173	0.522173	2.22852	0.522173	0.522173
AC006978.6	7.1339	7.33763	6.25484	6.6224	6.74448	6.51562	6.3745	5.9588	5.86205	7.15941	5.72054	6.7979	6.76147	7.22621	7.17391	6.33639	6.66426	5.84781	6.95141	6.73194	7.18164	6.89178	7.22655	5.9754	8.53927	7.28533	7.27462	6.85178	6.92897	6.77411	6.91823	5.65332	7.79958	5.2403	7.5058	6.98768	6.34117	7.5538	7.49863	6.80935	7.78204	6.26599	6.48686	6.86362	5.41624	6.0656	6.44412	7.67155
AC006994.1	1.16711	2.74253	1.16711	1.16711	1.16711	0.718143	1.16711	1.16711	1.16711	0.718143	1.16711	1.16711	1.16711	1.16711	1.16711	1.16711	1.16711	1.16711	1.16711	2.49834	1.16711	1.16711	1.16711	1.16711	1.16711	1.16711	1.16711	3.19925	1.16711	1.16711	1.16711	1.16711	1.16711	1.16711	1.16711	0.194801	0.981358	1.98218	1.38975	0.175848	0.210952	0.848354	2.27351	1.59172	1.71585	1.83527	2.19569	1.73907
AC006994.2	0.635721	1.68824	0.635721	2.53969	1.91087	1.54169	0.635721	1.61148	0.635721	0.194872	0.635721	0.635721	0.635721	2.09402	0.635721	0.635721	0.635721	2.04057	0.635721	1.85001	0.635721	0.635721	2.41209	0.635721	0.635721	0.635721	0.635721	0.635721	1.99666	1.61664	2.38291	0.635721	0.635721	3.0332	0.635721	1.28007	0.996237	1.64992	-0.192716	1.25312	-0.192716	-0.192716	1.30833	1.47731	-0.192716	1.52978	2.04911	1.48616
AC007000.10	2.46511	2.47208	2.42922	2.10194	2.80494	1.24152	0.779497	0.779497	2.45193	1.24152	3.5074	2.27763	0.779497	2.69829	0.779497	1.97404	2.68522	0.779497	2.12529	2.28118	0.779497	2.03538	1.79189	0.779497	2.10407	0.779497	0.779497	0.779497	0.779497	1.71846	2.45194	2.40806	0.779497	0.779497	2.2244	1.21365	1.99527	2.65901	0.471107	-0.55788	2.20616	1.65928	1.66565	2.49622	2.32573	1.74757	2.78063	2.35179
AC007000.11	1.16147	1.16147	1.16147	1.16147	1.16147	1.54545	1.16147	1.16147	1.16147	0.86265	1.16147	1.16147	1.16147	1.16147	1.16147	1.16147	1.16147	1.16147	1.16147	1.75908	1.16147	1.16147	1.16147	1.16147	1.16147	1.16147	1.16147	1.16147	1.16147	1.16147	1.16147	1.16147	1.16147	2.51162	1.16147	1.22179	0.943363	2.0971	0.773713	0.498631	0.843769	0.52865	2.10587	1.69728	0.971601	1.90346	1.71252	0.638758
AC007000.12	2.23477	2.05838	2.98706	3.27484	1.21747	1.38523	2.42007	2.71725	2.22649	2.91249	1.21747	3.10429	1.21747	2.38258	1.21747	1.21747	4.37078	3.06565	3.50703	1.92825	1.21747	2.2657	1.21747	1.21747	1.21747	2.25078	1.21747	2.30216	3.01264	1.21747	1.21747	1.21747	1.21747	1.21747	2.8723	1.70514	1.38078	3.47232	1.20018	1.05505	2.05822	1.37567	2.44389	2.59967	2.53578	3.35006	2.63	3.03722
AC007009.1	0.88117	-0.390034	0.508772	-0.390034	2.28198	2.23931	2.71141	1.23226	3.23725	2.23931	-0.390034	3.22782	3.21911	2.82344	2.83446	2.93698	-0.390034	4.61172	2.89855	2.23931	2.12768	3.92002	3.97232	3.61038	2.52991	4.06348	3.11328	1.90489	4.94761	2.61591	3.67124	5.19529	-0.390034	4.06559	5.63348	2.45173	2.45173	2.45173	2.45173	2.45173	2.45173	2.45173	2.45173	2.45173	2.45173	2.45173	2.45173	2.45173
AC007009.2	0.753748	0.753748	0.753748	0.753748	0.753748	1.79798	0.753748	0.753748	0.753748	0.319318	0.753748	0.753748	0.753748	0.753748	0.753748	0.753748	0.753748	0.753748	0.753748	0.319318	0.753748	0.753748	0.753748	0.753748	0.753748	0.753748	0.753748	0.753748	0.753748	0.753748	0.753748	0.753748	0.753748	0.753748	0.753748	-0.132689	-0.132689	1.38332	-0.132689	0.732489	-0.132689	-0.132689	1.52686	1.0162	1.23321	0.730195	1.25357	1.24859
AC007014.1	2.75289	1.70584	1.85608	0.884629	2.75533	2.26577	2.05905	2.50317	2.24784	2.11452	3.78283	0.884629	0.884629	2.25792	0.884629	2.23229	3.49785	2.39404	2.69079	1.64469	2.42039	0.884629	3.11372	2.83551	1.96429	0.884629	0.884629	2.34562	0.884629	1.64998	2.24785	0.884629	0.884629	1.77867	0.884629	2.57779	3.0733	1.66493	1.02868	1.08732	1.579	1.57984	1.91889	1.72948	2.20243	3.00779	2.01807	1.8811
AC007016.3	0.539552	2.1457	0.539552	0.539552	0.539552	0.22345	0.539552	2.02858	0.539552	1.76596	0.539552	0.539552	0.539552	0.539552	0.539552	0.539552	0.539552	0.539552	0.539552	0.22345	0.539552	0.539552	0.539552	0.539552	0.539552	0.539552	0.539552	0.539552	0.539552	0.539552	0.539552	0.539552	0.539552	0.539552	0.539552	1.33364	0.0207916	1.66333	0.930751	0.958178	0.0207916	0.0207916	0.995927	0.0207916	1.77693	0.0207916	1.27714	0.0207916
AC007036.4	0.771262	1.89185	1.71945	0.771262	0.771262	1.2824	0.771262	2.22049	0.771262	1.2824	0.771262	0.771262	0.771262	2.64519	0.771262	0.771262	2.89092	0.771262	0.771262	1.2824	0.771262	2.70071	1.8973	0.771262	3.20027	0.771262	2.26937	0.771262	0.771262	1.81562	0.771262	0.771262	2.9238	1.6424	2.37837	2.02287	0.643228	2.5979	1.59446	-0.436422	1.38925	-0.436422	2.39651	1.44146	0.668954	2.72241	1.72432	1.77465
AC007036.5	0.23999	0.23999	0.23999	0.23999	0.23999	0.410622	0.23999	0.23999	0.23999	0.410622	0.23999	0.23999	0.23999	0.23999	0.23999	0.23999	0.23999	0.23999	2.1298	0.410622	0.23999	0.23999	0.23999	0.23999	0.23999	0.23999	0.23999	0.23999	0.23999	2.72871	0.23999	0.23999	2.20703	0.23999	0.23999	0.418972	0.418972	0.418972	0.418972	0.418972	0.418972	0.418972	0.418972	0.418972	0.418972	0.418972	0.418972	0.418972
AC007036.6	0.834583	0.834583	1.74944	0.834583	0.834583	1.1903	0.834583	2.23286	0.834583	1.1903	0.834583	2.44231	0.834583	1.91051	0.834583	0.834583	0.834583	0.834583	0.834583	1.1903	0.834583	0.834583	1.92104	3.40308	0.834583	0.834583	2.82491	2.22921	0.834583	2.24007	2.13192	0.834583	0.834583	0.834583	0.834583	1.64602	0.988416	2.52216	1.24441	0.454833	2.03105	0.869395	1.35508	1.03147	1.31124	2.36806	-0.525659	2.63322
AC007038.7	4.13905	4.20903	3.55139	5.18415	5.51331	3.61439	4.28202	5.14099	4.36407	5.36898	4.85832	6.01668	5.14298	5.42117	4.65406	3.67912	5.73917	4.20601	4.87687	5.33029	5.28637	4.98131	5.86858	5.12263	4.76277	3.64359	3.38474	4.21581	5.38392	4.83259	5.20981	4.36309	5.47322	4.75239	5.98308	4.85079	4.56474	6.16321	4.50033	4.64976	4.13064	3.2868	5.54442	5.14409	5.31906	5.05631	5.26936	3.71646
AC007040.10	6.43743	2.43155	0.572882	6.39772	6.83303	6.38618	4.43406	3.03682	0.572882	1.9337	3.20343	3.46913	0.572882	2.93119	3.55393	4.71039	0.572882	2.98522	3.74829	1.9337	3.79221	6.00005	3.52736	3.41511	2.6788	3.22466	3.75038	4.34999	6.22276	2.65708	2.767	6.01505	5.18334	4.31927	0.572882	1.30059	4.53364	3.4311	5.42465	5.10193	1.84822	2.2252	3.33955	3.34057	-0.879712	5.5559	4.2039	2.5375
AC007040.11	1.21672	1.21672	1.21672	4.09094	1.21672	0.821035	1.21672	1.21672	1.21672	2.01752	1.21672	1.21672	1.21672	1.21672	1.21672	1.21672	1.21672	1.21672	1.21672	2.18691	1.21672	1.21672	1.21672	3.86409	1.21672	1.21672	1.21672	1.21672	1.21672	1.21672	1.21672	1.21672	1.21672	1.21672	3.12119	0.992501	1.13666	-0.483914	0.696866	1.66324	0.431627	1.20559	0.435078	2.83198	1.91932	2.05951	2.98362	1.56162
AC007040.5	0.207086	0.207086	0.207086	4.01005	0.207086	2.1584	0.207086	0.207086	1.31566	0.170409	0.207086	0.207086	0.207086	1.12647	0.207086	0.207086	0.207086	1.44024	0.207086	0.170409	0.207086	0.207086	0.207086	2.40187	0.207086	0.207086	0.207086	1.85074	2.17938	1.65894	1.31567	1.7005	0.207086	0.207086	2.02519	0.468013	1.92191	0.468013	0.468013	0.468013	0.468013	0.468013	0.468013	0.468013	0.468013	0.468013	0.468013	3.9978
AC007040.6	2.28845	0.891209	0.891209	0.891209	0.891209	1.05966	0.891209	0.891209	0.891209	1.05966	0.891209	0.891209	0.891209	2.04056	0.891209	0.891209	0.891209	0.891209	0.891209	1.05966	3.05115	0.891209	0.891209	0.891209	0.891209	0.891209	0.891209	0.891209	0.891209	0.891209	2.80848	0.891209	0.891209	2.41682	0.891209	2.41608	1.7415	-0.510598	0.397058	1.02466	1.27703	0.819749	2.11176	1.69739	0.571748	1.94802	1.48272	1.25982
AC007040.7	0.18562	0.18562	4.71186	2.73916	0.18562	0.977704	2.69705	1.88359	2.54824	3.50005	0.18562	3.02373	0.18562	3.46017	2.39094	0.18562	0.18562	1.93549	2.77773	0.977704	1.96603	2.15065	1.14229	2.0836	1.43728	2.78416	1.45839	2.70114	1.88328	0.18562	2.54825	3.79086	2.64783	2.52786	2.70324	1.55681	3.04153	0.325127	0.325127	1.98598	1.57702	1.57746	1.58174	3.17768	1.72343	1.52989	4.06063	0.325127
AC007041.2	2.97846	2.84218	2.59411	3.12103	2.98093	2.87533	3.03273	1.08813	2.96465	2.56636	4.46204	1.08813	1.08813	3.42202	3.01288	2.72551	1.08813	2.91432	2.61651	1.50014	1.08813	2.80316	2.68489	1.08813	1.08813	1.08813	1.08813	2.15992	1.08813	2.16827	2.74376	1.08813	1.08813	2.18568	2.72327	2.03029	2.33315	2.36608	3.4722	2.31656	1.36786	2.07791	2.08771	1.67554	3.19318	1.96769	1.70154	2.95835
AC007050.17	1.27363	1.27363	1.27363	1.27363	1.27363	1.45407	1.27363	1.27363	1.27363	0.628523	1.27363	1.27363	1.27363	1.27363	1.27363	1.27363	1.27363	1.27363	1.27363	1.98795	1.27363	1.27363	1.27363	1.27363	1.27363	1.27363	1.27363	1.27363	1.27363	1.27363	1.27363	1.27363	1.27363	1.27363	1.27363	1.64323	1.61828	2.19657	1.23099	1.14093	0.583678	1.67343	1.77044	1.54337	1.97372	1.50543	0.939777	1.0166
AC007050.18	1.26795	1.26795	1.26795	1.26795	1.26795	1.16585	1.26795	1.26795	1.26795	1.16585	1.26795	1.26795	1.26795	1.26795	1.26795	1.26795	1.26795	1.26795	1.26795	1.16585	1.26795	1.26795	1.26795	1.26795	1.26795	1.26795	1.26795	1.26795	1.26795	1.26795	1.26795	1.26795	1.26795	1.26795	1.26795	1.68884	1.85793	1.37838	1.72628	1.16937	1.93614	1.32524	2.15819	1.39275	0.701652	1.51943	0.88152	0.946586
AC007064.24	0.330643	1.2652	1.43618	0.330643	0.330643	0.932845	0.330643	0.330643	1.88201	0.932845	2.86107	0.330643	0.330643	1.6255	2.49548	0.330643	2.44195	1.57804	0.330643	0.932845	2.07837	0.330643	1.6378	2.19378	0.330643	0.330643	0.330643	0.330643	2.99332	0.330643	0.330643	0.330643	0.330643	2.0314	0.330643	1.30024	0.129988	1.36307	1.24412	1.708	0.129988	0.129988	0.129988	1.65407	2.76156	2.25183	2.2072	0.129988
AC007078.4	1.60879	1.60879	1.60879	1.60879	1.60879	1.77939	1.60879	1.60879	1.60879	2.62923	1.60879	1.60879	1.60879	1.60879	1.60879	1.60879	1.60879	1.60879	1.60879	0.924631	1.60879	1.60879	1.60879	1.60879	1.60879	1.60879	1.60879	1.60879	1.60879	1.60879	1.60879	1.60879	1.60879	1.60879	1.60879	0.993485	1.88271	2.46041	2.15982	2.07207	2.15919	0.878048	2.42727	1.5088	0.931218	2.45479	1.53091	2.13204
AC007092.1	2.09329	2.80781	1.24628	2.25427	1.27562	1.00092	0.0313681	1.63722	1.73621	1.00092	0.0313681	1.87095	0.0313681	2.36679	0.0313681	3.96493	2.35155	2.82577	0.0313681	3.44719	1.95201	2.66603	2.38695	3.0359	1.38161	2.83457	3.22506	3.92383	2.22383	2.76317	3.81938	0.0313681	3.51069	1.38795	0.0313681	3.86924	3.70621	2.62469	1.54733	0.503509	2.03291	2.91783	3.69355	0.503509	2.76524	0.503509	0.503509	0.503509
AC007099.1	3.62029	4.05954	2.96613	3.87197	3.47441	1.76225	2.85811	2.07331	2.09874	3.98613	4.5318	2.39434	-0.245573	3.41562	-0.245573	3.06927	4.42598	3.19655	3.41065	3.88451	2.72295	2.5038	3.33234	3.44767	1.30126	2.96577	2.9601	3.49445	2.59487	2.88398	3.86199	2.82813	2.79729	6.00117	2.515	2.50481	1.99206	1.93871	3.59776	2.22375	5.424	2.5289	4.2815	1.83414	0.91973	4.19316	2.19089	0.91973
AC007106.1	0.333662	2.07104	0.333662	0.333662	0.333662	1.36473	0.333662	1.49067	0.333662	0.136027	0.333662	0.333662	0.333662	0.333662	0.333662	0.333662	0.333662	0.333662	0.333662	0.136027	0.333662	1.88937	0.333662	0.333662	0.333662	0.333662	0.333662	0.333662	0.333662	0.333662	0.333662	0.333662	0.333662	0.333662	0.333662	0.238118	0.238118	0.238118	0.238118	1.23524	2.1445	0.238118	0.238118	0.238118	0.238118	0.238118	0.238118	0.238118
AC007126.1	4.69022	5.22916	5.54013	3.61959	3.55358	3.90099	3.5371	2.73737	4.59441	3.1441	6.11101	3.96028	6.12172	5.58804	4.62607	4.28849	5.75839	4.96298	4.85203	5.09837	4.62781	3.67844	5.37701	4.41772	4.30632	3.70125	4.61935	4.47393	4.32288	4.36959	4.87035	4.87291	4.95738	5.1887	4.32232	5.40757	3.68318	3.68318	3.68318	6.19096	3.68318	3.68318	3.68318	5.53465	3.68318	5.09823	4.68766	5.33046
AC007128.1	6.23381	6.66866	7.57189	7.26586	6.06071	4.60073	0.945313	2.0157	2.59445	3.35052	0.945313	2.4278	0.945313	2.09206	4.20795	5.74313	6.47441	2.46657	0.945313	3.35052	6.73639	0.945313	2.53582	4.9719	7.2251	1.96233	5.20599	7.18887	0.945313	6.56812	2.99928	3.10754	6.45638	6.38576	5.65977	4.91604	3.57083	1.44109	4.88058	5.80741	4.85627	2.94572	-0.219211	5.91596	5.64865	5.89094	5.79085	2.13221
AC007131.2	0.603353	0.603353	0.603353	0.603353	0.603353	1.3152	0.603353	0.603353	0.603353	0.264789	0.603353	0.603353	0.603353	0.603353	0.603353	0.603353	0.603353	0.603353	0.603353	0.264789	0.603353	0.603353	0.603353	0.603353	0.603353	0.603353	0.603353	0.603353	0.603353	0.603353	0.603353	0.603353	0.603353	0.603353	0.603353	1.36792	1.26563	0.0224145	0.0224145	0.0224145	0.0224145	0.0224145	0.0224145	1.09151	1.71582	1.51082	1.47951	0.0224145
AC007161.5	0.997193	0.997193	0.997193	0.997193	0.997193	1.01679	0.997193	0.997193	0.997193	1.01679	0.997193	0.997193	0.997193	2.47198	0.997193	2.75435	0.997193	0.997193	0.997193	1.01679	0.997193	0.997193	0.997193	0.997193	0.997193	0.997193	0.997193	0.997193	0.997193	0.997193	0.997193	0.997193	0.997193	0.997193	0.997193	0.956098	0.504768	2.21364	0.676723	-0.439115	0.976851	1.15747	1.44056	1.70045	1.72753	1.37659	1.07181	1.74762
AC007163.3	3.02596	4.06999	1.90207	2.43651	2.60847	2.3312	0.892154	0.892154	2.82019	1.83584	4.6958	2.16164	0.892154	2.31981	0.892154	3.15264	0.892154	0.892154	2.4625	1.86442	0.892154	0.892154	2.53275	0.892154	0.892154	2.34206	0.892154	1.99337	2.41451	2.23376	0.892154	0.892154	0.892154	3.61385	3.36109	2.32772	1.9359	0.589254	2.75932	2.09732	2.1859	1.97717	3.06446	1.80649	2.25171	-0.876564	2.03203	0.721718
AC007163.4	0.523566	1.58153	1.41877	0.523566	0.523566	0.729309	0.523566	0.523566	2.27979	0.729309	0.523566	0.523566	0.523566	0.523566	0.523566	0.523566	0.523566	0.523566	0.523566	0.729309	0.523566	0.523566	0.523566	0.523566	0.523566	0.523566	1.93796	0.523566	0.523566	0.523566	0.523566	0.523566	2.55581	1.67537	0.523566	0.924704	-0.0938572	-0.0938572	1.24134	-0.0938572	0.941418	1.60102	1.33205	-0.0938572	-0.0938572	1.54242	0.878655	1.07638
AC007163.6	0.72721	1.67027	2.07863	0.72721	0.72721	0.904717	0.72721	0.72721	0.72721	0.904717	0.72721	2.12954	0.72721	0.72721	0.72721	1.84537	0.72721	0.72721	0.72721	0.904717	0.72721	0.72721	0.72721	2.09838	0.72721	0.72721	0.72721	0.72721	0.72721	0.72721	0.72721	0.72721	0.72721	2.44345	0.72721	1.37059	1.22676	0.694942	1.7179	0.61075	-0.521209	1.08935	1.09456	1.27647	1.59945	0.607749	0.995924	0.804845
AC007182.6	2.53283	1.79742	0.289652	0.289652	0.289652	0.742725	0.289652	0.289652	0.289652	0.742725	0.289652	1.25033	0.289652	0.289652	2.36861	1.35376	0.289652	1.48756	0.289652	0.742725	0.289652	0.289652	0.289652	0.289652	1.46959	1.39248	0.289652	0.289652	1.45012	0.289652	0.289652	0.289652	2.01362	0.98735	2.0558	1.46722	1.60323	0.21788	0.21788	1.90255	0.21788	0.21788	0.21788	1.39921	0.21788	1.8983	0.21788	1.65326
AC007193.6	1.39195	3.07634	1.39195	1.39195	1.39195	0.711255	1.39195	2.9535	1.39195	3.35183	1.39195	1.39195	1.39195	4.20871	1.39195	1.39195	1.39195	1.39195	1.39195	0.711255	1.39195	1.39195	1.39195	1.39195	1.39195	1.39195	1.39195	1.39195	1.39195	1.39195	1.39195	1.39195	1.39195	1.39195	1.39195	3.59964	2.7196	0.114763	1.02558	2.28726	3.19628	1.24472	3.26166	0.88691	0.551284	2.70001	0.901101	2.03829
AC007204.1	0.733119	0.733119	0.733119	0.733119	0.733119	-0.14942	0.733119	0.733119	0.733119	1.38411	0.733119	0.733119	0.733119	0.733119	0.733119	0.733119	0.733119	0.733119	0.733119	1.60407	0.733119	0.733119	0.733119	0.733119	0.733119	0.733119	0.733119	0.733119	0.733119	0.733119	0.733119	0.733119	0.733119	0.733119	0.733119	1.19393	-0.00250714	0.915298	1.36267	2.0738	-0.00250714	-0.00250714	1.45138	-0.00250714	-0.00250714	1.39678	1.69146	-0.00250714
AC007204.2	0.366324	0.366324	1.54326	0.366324	0.366324	1.00931	2.31897	0.366324	0.366324	-0.0259856	0.366324	0.366324	0.366324	0.366324	0.366324	3.16942	0.366324	1.69428	0.366324	1.52231	0.366324	2.07938	0.366324	0.366324	0.366324	0.366324	0.366324	2.13634	1.65278	0.366324	0.366324	0.366324	0.366324	1.44948	0.366324	1.33509	1.91262	0.212509	1.68407	1.31347	0.212509	0.212509	0.212509	0.212509	0.212509	2.44108	1.97656	0.212509
AC007228.1	2.0992	1.83174	3.52101	0.506497	0.506497	0.0469112	1.86791	0.506497	0.506497	1.87406	0.506497	0.506497	0.506497	2.31954	0.506497	2.06873	1.81602	1.77713	2.87186	2.34211	0.506497	0.506497	2.11315	0.506497	2.2312	0.506497	2.60183	0.506497	0.506497	2.39179	0.506497	0.506497	0.506497	0.506497	4.29758	1.18865	1.8133	3.28432	1.13043	-0.025514	1.20857	-0.025514	1.67423	-0.025514	-0.025514	1.60759	1.57046	-0.025514
AC007228.11	2.49515	1.85838	3.55752	0.418318	0.418318	0.420164	2.44855	0.418318	0.418318	0.420164	0.418318	0.418318	0.418318	0.418318	0.418318	2.9588	0.418318	3.63091	0.418318	3.66609	0.418318	0.418318	1.86519	0.418318	3.90644	0.418318	3.44876	2.62173	2.9157	2.27234	0.418318	0.418318	0.418318	0.418318	3.40989	-0.00114338	3.61007	2.72279	2.65916	-0.00114338	2.8027	-0.00114338	2.95273	-0.00114338	-0.00114338	1.17416	-0.00114338	-0.00114338
AC007228.9	1.76332	3.49162	5.27573	4.218	4.12322	2.30437	4.25084	5.0321	3.10062	4.96859	4.64595	4.95155	5.81241	3.52556	3.27195	5.05849	5.00673	3.21269	4.79314	4.77584	4.02326	4.40085	3.97241	3.85525	3.54531	2.18463	3.1071	4.93982	3.99559	3.46873	5.17588	4.27905	5.43133	4.83554	3.631	3.54266	4.06159	2.95327	3.4291	5.16833	4.05575	3.27419	5.18977	2.74827	4.55589	4.14514	4.53671	5.07664
AC007229.3	2.91224	2.70221	2.41639	2.55629	3.54709	3.31685	3.36659	2.27324	2.10796	1.66082	2.58317	2.60566	-0.281055	2.80445	4.20828	3.48589	2.10877	3.0042	2.81579	2.55085	3.22426	3.40282	2.14523	2.54994	2.77506	2.78911	2.34932	1.08346	1.97722	2.14398	2.34416	2.48253	2.93471	2.12854	2.20099	3.08635	3.08523	2.4759	2.33637	2.65187	0.955387	0.955387	3.1227	2.59622	3.63687	0.955387	2.61086	3.90813
AC007237.2	0.305675	0.305675	1.84969	0.305675	0.305675	0.38108	0.305675	0.305675	0.305675	0.38108	0.305675	0.305675	0.305675	0.305675	0.305675	0.305675	0.305675	0.305675	0.305675	0.38108	0.305675	0.305675	1.61725	0.305675	0.305675	0.305675	0.305675	0.305675	0.305675	0.305675	0.305675	0.305675	0.305675	0.305675	0.305675	0.228344	1.58392	0.228344	0.228344	0.228344	0.228344	0.228344	0.228344	0.228344	1.61425	0.228344	0.228344	0.228344
AC007238.1	2.68467	2.17727	2.65064	4.27478	2.90747	3.67084	3.20419	3.37862	2.89132	2.20996	3.93881	2.70835	5.77917	2.17184	1.02978	3.05411	3.13152	1.02978	3.27405	2.77329	1.02978	1.02978	2.18269	1.02978	2.11347	2.42967	2.13176	2.49623	2.78944	2.32511	2.67219	1.02978	3.16158	2.2757	1.02978	2.83803	3.48547	2.07041	2.30933	2.59688	2.2539	2.49307	1.65062	2.06092	5.37605	2.15029	1.818	3.07303
AC007246.3	8.34075	7.83419	5.39385	9.11329	8.30832	7.72737	6.55702	7.36382	7.05111	7.46063	7.30353	7.45478	7.83546	9.15535	8.20691	8.58943	6.96019	7.30295	8.02717	8.01491	7.07297	8.01336	7.59217	6.07889	8.89113	9.0938	7.24342	8.25276	8.57335	8.83273	7.86409	7.96924	8.01859	7.46735	7.81147	7.09198	7.75026	7.68858	8.93319	7.46235	6.43152	8.60376	7.44677	7.65256	8.57122	7.83437	7.62375	7.93372
AC007249.3	1.88451	1.70075	2.6682	3.1744	1.88605	1.09044	0.824732	2.19449	1.87588	1.09044	0.824732	2.12737	0.824732	0.824732	2.85398	0.824732	0.824732	0.824732	2.43609	2.38668	2.463	2.63288	1.70502	0.824732	2.41185	0.824732	0.824732	0.824732	1.95746	2.20138	0.824732	0.824732	0.824732	2.41897	2.08109	2.60865	1.47492	0.447963	1.15555	1.73749	0.396602	1.82245	1.58803	1.65342	1.8383	2.54916	0.807225	2.34421
AC007250.4	3.08373	2.67473	2.92948	1.47344	1.561	1.65194	2.86902	1.32423	2.22385	1.65194	2.93549	1.18564	-0.19555	1.67621	-0.19555	2.20086	3.52147	2.87655	2.87826	1.65194	1.74999	1.78259	2.22245	1.86806	0.818227	2.0424	1.90541	1.66205	2.56531	1.45865	-0.19555	1.50307	1.79871	1.76568	2.58446	1.68799	1.68799	1.68799	1.68799	1.68799	1.68799	1.68799	1.68799	3.63015	1.68799	1.68799	1.68799	1.68799
AC007251.2	0.636705	0.636705	0.636705	0.636705	0.636705	0.238235	0.636705	0.636705	0.636705	0.238235	0.636705	0.636705	0.636705	0.636705	0.636705	0.636705	0.636705	0.636705	0.636705	1.62357	0.636705	0.636705	0.636705	0.636705	0.636705	0.636705	0.636705	0.636705	0.636705	0.636705	0.636705	0.636705	0.636705	0.636705	0.636705	0.860251	0.955387	0.907171	-0.0136739	-0.0136739	-0.0136739	-0.0136739	1.20976	1.79885	-0.0136739	0.84115	1.13507	-0.0136739
AC007255.7	3.92292	3.69217	5.2904	4.79626	5.09658	4.0548	4.39504	4.59436	4.65644	5.17975	5.13793	5.38192	0.749657	3.9459	4.29295	3.94748	5.39543	4.54068	4.54262	5.37328	5.16439	5.70113	6.04702	4.86488	5.21415	4.28206	5.00924	4.56259	5.40602	5.27806	5.07202	4.1595	5.43809	3.94065	5.85714	5.77198	5.06093	3.91681	4.14848	5.04226	3.93111	4.6961	4.16877	5.61955	3.29366	5.53179	5.11813	5.10504
AC007255.8	5.86737	5.00969	1.80594	5.86156	6.59312	7.36238	6.16108	3.94412	6.31507	4.04289	0.798216	5.61539	4.84472	5.85345	7.40069	6.17284	5.53832	4.10806	6.49772	4.52267	6.06394	7.04984	6.03417	5.32568	7.09428	7.02672	5.69227	4.88207	6.47856	4.98923	6.36685	6.43591	5.58184	4.08317	6.05694	5.77278	5.3973	5.78178	6.06894	6.48751	3.0292	4.27539	5.68454	5.23927	6.6824	6.62804	4.21304	7.31934
AC007256.5	3.72713	2.78009	4.33485	4.46601	4.27158	3.67631	3.8912	3.54268	4.11583	4.28744	4.8829	4.09892	0.848479	3.93229	0.848479	3.7746	4.58231	3.32291	3.32451	2.76448	2.98246	3.33241	3.77894	2.53463	3.44311	2.79976	3.61469	3.87122	3.25822	3.34639	4.42551	3.32807	4.33039	3.45303	3.08513	3.71248	2.15585	4.13227	2.44149	3.24234	3.22717	3.85334	5.09084	4.36923	4.37536	4.04422	3.65757	3.15151
AC007272.1	0.708895	0.708895	0.708895	0.708895	0.708895	0.393297	0.708895	0.708895	0.708895	0.393297	0.708895	0.708895	0.708895	0.708895	0.708895	0.708895	0.708895	0.708895	0.708895	1.32029	0.708895	0.708895	0.708895	0.708895	0.708895	0.708895	0.708895	0.708895	0.708895	0.708895	0.708895	0.708895	0.708895	0.708895	0.708895	-0.0734889	1.17086	1.33851	-0.0734889	0.732332	0.761635	1.07304	1.07675	1.20624	1.43617	0.730195	1.52441	0.870504
AC007272.2	1.41845	1.41845	1.41845	3.44323	3.48957	2.90302	3.35528	3.18549	1.41845	1.4971	1.41845	1.41845	1.41845	3.83236	1.41845	3.26751	2.98388	1.41845	1.41845	2.42595	1.41845	1.41845	3.17315	1.41845	1.41845	1.41845	1.41845	1.41845	1.41845	1.41845	3.06746	3.24152	1.41845	2.31944	1.41845	2.3163	1.40702	2.96605	2.04784	2.02265	0.916606	0.307661	2.26875	2.68294	2.73793	2.87271	2.71515	2.10068
AC007272.3	2.92284	2.61941	1.1917	2.28119	1.96177	2.22154	1.91047	2.01005	3.88537	2.22154	3.14907	3.88107	5.54214	3.63473	3.52868	3.01827	2.77112	-0.38639	2.90666	2.22154	1.24191	2.83178	3.35816	2.7855	1.19108	2.27546	2.4613	1.91422	3.1602	3.01759	2.45629	1.88828	2.26046	2.08248	1.32705	1.4811	2.94769	3.75402	1.4811	1.4811	1.4811	1.4811	2.83048	1.4811	3.52897	1.4811	2.74392	4.23741
AC007276.5	4.05006	2.14126	4.35849	5.07758	3.15776	3.18554	2.14126	3.63768	3.14802	3.12778	2.14126	3.38889	2.14126	3.73921	4.08481	2.14126	2.14126	2.14126	3.68457	4.46739	4.6332	3.87304	3.55731	2.14126	3.66135	3.5662	2.14126	5.03859	3.22615	3.80289	3.53405	2.14126	2.14126	3.40947	5.16616	4.1234	2.81146	2.45269	2.63264	3.64041	2.99026	2.79923	2.5257	4.25023	2.10483	4.37851	4.48063	4.33679
AC007277.3	1.80757	1.58446	1.42082	2.4449	0.520824	0.540061	0.520824	1.50689	0.520824	0.540061	3.40075	0.520824	0.520824	0.520824	0.520824	0.520824	0.520824	0.520824	0.520824	2.04668	0.520824	0.520824	0.520824	2.0673	1.91921	0.520824	0.520824	1.89281	0.520824	0.520824	1.7971	0.520824	0.520824	1.92578	2.04625	0.960721	-0.0931748	-0.0931748	-0.0931748	2.00377	-0.0931748	1.37745	1.66592	1.76154	-0.0931748	1.59987	0.913074	2.30011
AC007279.2	1.74568	1.74568	2.60288	1.74568	3.44297	1.89081	1.74568	3.05584	1.74568	2.19353	1.74568	1.74568	1.74568	1.74568	1.74568	1.74568	1.74568	1.74568	1.74568	1.9406	1.74568	1.74568	1.74568	1.74568	1.74568	1.74568	3.61058	1.74568	1.74568	1.74568	1.74568	1.74568	1.74568	1.74568	1.74568	2.32937	1.34102	2.04496	2.14585	1.48422	1.33627	1.1576	3.0374	2.29735	2.40071	2.7248	1.66843	2.08817
AC007283.4	1.50756	1.50756	1.50756	1.50756	1.50756	1.08959	1.50756	1.50756	1.50756	2.01339	1.50756	1.50756	1.50756	1.50756	1.50756	1.50756	1.50756	1.50756	1.50756	2.04981	1.50756	1.50756	1.50756	1.50756	1.50756	1.50756	1.50756	1.50756	1.50756	1.50756	1.50756	1.50756	1.50756	1.50756	1.50756	1.28724	1.3403	2.13197	1.40325	1.13798	1.19537	1.31499	2.01589	1.47663	2.16426	1.6879	1.40814	2.6219
AC007283.5	3.978	3.26054	3.33431	4.2143	4.08611	3.23549	3.23569	3.21646	3.85874	3.23549	3.37772	3.76799	5.19915	4.88664	4.32669	4.0836	3.18079	2.34419	4.75827	3.23549	3.11711	2.26354	3.75173	3.95306	3.95073	4.65458	4.3606	3.70592	3.73124	4.86127	4.10007	3.98471	3.44354	3.47247	2.9989	3.62364	3.62364	3.62364	3.62364	3.62364	3.62364	3.62364	3.62364	3.62364	3.62364	3.62364	3.62364	3.62364
AC007285.6	2.78392	4.11824	3.58064	3.92668	4.00726	3.53996	3.02186	3.16364	2.77318	3.4458	3.63405	3.75954	1.40909	2.78326	3.9305	3.5849	1.40909	2.5059	1.40909	3.36893	4.13205	3.32935	3.42066	3.36123	4.48084	3.3049	2.50767	3.74559	4.02632	3.17194	3.04645	3.8182	3.90713	3.10855	4.58645	3.62856	2.8838	4.32873	4.08226	4.11424	2.28475	4.16568	3.365	3.67074	4.01887	3.34002	3.08028	1.77112
AC007285.7	1.42043	1.42043	1.42043	1.42043	1.42043	1.6365	1.42043	1.42043	1.42043	1.97235	1.42043	1.42043	1.42043	1.42043	1.42043	1.42043	1.42043	1.42043	1.42043	1.72857	1.42043	1.42043	1.42043	1.42043	1.42043	1.42043	1.42043	1.42043	1.42043	1.42043	1.42043	1.42043	1.42043	1.42043	1.42043	1.81017	1.03942	1.64947	1.28189	1.77753	1.68066	1.10414	1.10885	1.37996	1.67049	2.02202	1.57931	1.57304
AC007292.1	0.894187	0.894187	0.894187	0.894187	0.894187	1.17466	0.894187	0.894187	0.894187	0.329206	0.894187	0.894187	0.894187	0.894187	0.894187	0.894187	0.894187	0.894187	0.894187	1.56606	0.894187	0.894187	0.894187	0.894187	0.894187	0.894187	0.894187	0.894187	0.894187	0.894187	0.894187	0.894187	0.894187	0.894187	0.894187	1.2398	0.749375	1.31328	0.60433	0.970979	1.01399	-0.276281	1.62663	0.598329	1.15589	0.628467	0.939551	1.44138
AC007292.3	3.95001	3.6865	3.58928	5.29599	4.20629	4.09779	3.89323	3.44769	4.52062	5.09431	5.28393	4.24004	5.03657	5.95394	5.45592	4.54908	4.80817	3.04561	4.91206	3.15817	3.77507	4.42254	4.64184	2.95129	3.22378	3.98658	3.98168	4.57674	4.51436	3.37831	2.32286	2.28461	3.84019	3.29566	4.15078	4.05964	4.64695	5.07547	4.116	4.51827	4.36882	2.6411	4.93776	3.83064	2.79706	3.7504	4.62227	4.60982
AC007292.4	1.82378	0.494278	1.42419	2.4823	0.494278	1.57146	2.06595	1.91557	0.494278	0.000108494	0.494278	2.12846	0.494278	2.58733	0.494278	0.494278	2.00605	0.494278	0.494278	1.41515	0.494278	0.494278	0.494278	0.494278	0.494278	0.494278	0.494278	0.494278	0.494278	0.494278	0.494278	0.494278	0.494278	1.34863	0.494278	1.47297	0.0472247	2.0554	0.0472247	1.44688	1.49515	0.0472247	0.0472247	0.0472247	0.0472247	1.06252	0.0472247	1.97476
AC007292.6	2.4882	2.49429	3.85592	3.37553	2.49026	2.0686	3.74023	2.39194	2.4767	2.88855	4.12029	4.95847	1.01705	3.15148	3.7151	2.46005	3.00354	2.63325	3.20189	3.60203	1.01705	3.07183	3.03385	2.29552	3.37878	2.09754	3.20349	3.13533	3.6782	3.25711	1.01705	1.01705	2.70611	2.17853	3.74654	3.8216	3.86687	3.59484	2.16111	3.71572	2.97697	1.13129	3.67554	1.681	1.36374	3.18145	2.80379	3.32816
AC007292.7	2.331	0.840725	2.60603	2.45771	0.840725	2.07267	0.840725	1.98277	0.840725	0.182892	0.840725	0.840725	0.840725	0.840725	0.840725	2.30133	0.840725	0.840725	0.840725	1.81422	0.840725	0.840725	0.840725	2.63183	0.840725	2.35446	0.840725	0.840725	0.840725	0.840725	0.840725	0.840725	0.840725	1.79839	0.840725	1.49994	-0.377874	1.08825	1.98748	1.64327	0.654596	1.03959	2.57769	1.20427	-0.377874	0.615727	1.21838	1.92891
AC007308.6	2.62025	3.60835	3.34369	3.33971	3.18534	2.98597	3.33965	3.23081	3.54671	3.94885	4.62717	3.67516	0.974098	4.11293	2.87341	1.94626	3.58324	2.77615	3.77323	2.22314	3.92071	3.23935	3.61832	2.60871	0.974098	1.98162	2.77881	0.974098	3.31017	2.85373	3.16732	2.29948	3.09464	3.05952	3.80759	3.34171	3.31007	2.97914	2.11081	2.57626	2.31342	2.31454	4.32543	2.45884	4.40848	2.72958	3.29365	2.92164
AC007312.3	0.47643	0.47643	0.47643	0.47643	0.47643	0.455975	0.47643	0.47643	0.47643	0.455975	0.47643	0.47643	0.47643	0.47643	0.47643	0.47643	0.47643	0.47643	0.47643	0.455975	0.47643	0.47643	0.47643	0.47643	0.47643	0.47643	0.47643	0.47643	0.47643	0.47643	0.47643	0.47643	0.47643	0.47643	0.47643	0.10402	0.10402	0.10402	1.16004	0.894096	0.10402	0.10402	1.23178	1.77481	0.10402	0.10402	0.873187	0.10402
AC007318.5	4.252	2.10478	4.97864	4.58338	2.10478	4.4939	2.10478	4.46928	2.10478	3.56496	2.10478	2.10478	2.10478	3.74094	2.10478	3.12337	2.10478	2.10478	4.44383	2.5143	4.9515	2.10478	3.30638	2.10478	2.10478	4.2814	4.24095	2.10478	4.84096	2.10478	4.23676	2.10478	3.755	3.97498	2.10478	3.76955	2.27619	3.43543	3.19181	2.33919	3.66565	2.80767	2.7541	2.72362	5.83882	2.86125	2.50749	5.54247
AC007319.1	4.04277	3.53055	4.1732	2.5387	3.38977	4.13755	3.44473	5.94478	1.38151	2.91462	5.30933	3.35961	1.38151	3.75511	4.08658	4.896	3.0491	4.50638	4.12114	4.2835	5.24226	4.23263	3.87768	2.66331	3.54147	4.20046	3.32196	2.51868	5.30162	5.40064	4.02516	1.38151	3.66155	4.14506	4.28204	4.49066	5.00829	5.88164	3.67968	4.59962	3.56277	3.49262	4.75143	4.7757	4.70985	3.22541	3.54147	2.40069
AC007347.1	4.28137	3.98207	4.40758	4.34657	4.18593	3.3356	3.59957	5.26183	4.21348	3.3356	5.70427	3.37308	5.44237	4.91721	4.53771	4.17513	4.6287	3.4364	3.84127	3.3356	4.33072	3.39085	4.27751	4.41004	4.00602	3.78695	4.16836	3.91685	4.11378	4.00027	4.24277	4.26941	4.10993	2.96884	4.1103	4.01201	4.01201	4.01201	4.01201	4.01201	4.01201	4.01201	4.01201	4.01201	4.01201	4.01201	4.01201	4.01201
AC007362.1	8.81152	8.26935	2.15566	7.32678	9.48255	6.53865	8.57618	8.20543	8.80733	6.04793	6.78283	3.44795	4.92466	8.60569	7.8953	8.04396	9.7141	3.55189	9.13353	8.4314	5.63315	5.69471	6.81633	6.10281	7.67791	8.84609	7.01669	6.76272	6.96501	7.64987	6.68509	6.52772	8.80366	4.54514	5.6508	6.98166	6.26728	7.51451	4.78248	4.88224	8.0513	8.62123	9.2181	7.77361	10.6048	6.41637	6.33204	4.59898
AC007362.3	1.53888	1.53888	1.53888	1.53888	1.53888	0.993482	1.53888	3.11596	1.53888	0.993482	1.53888	1.53888	1.53888	3.23174	1.53888	1.53888	1.53888	1.53888	1.53888	2.73475	1.53888	1.53888	1.53888	1.53888	1.53888	1.53888	1.53888	1.53888	1.53888	1.53888	1.53888	1.53888	1.53888	1.53888	1.53888	1.73044	1.80653	2.52928	1.1732	-0.0949774	2.50941	2.15367	2.73834	2.11683	3.10163	1.4492	1.59206	0.416225
AC007364.1	0.672483	0.672483	0.672483	0.672483	0.672483	2.03373	0.672483	2.06685	0.672483	0.552604	0.672483	0.672483	0.672483	2.16632	0.672483	0.672483	0.672483	0.672483	0.672483	0.552604	0.672483	2.01646	2.7444	0.672483	0.672483	0.672483	2.11388	0.672483	0.672483	2.07403	0.672483	0.672483	0.672483	0.672483	4.39839	2.82061	0.867358	1.4948	1.07526	2.06006	0.772207	2.35886	-0.27387	-0.27387	1.31968	0.732826	2.01011	-0.27387
AC007365.1	0.551156	1.54345	0.551156	1.85365	2.21366	1.19379	1.97025	0.551156	1.74182	1.19379	0.551156	0.551156	0.551156	1.53862	0.551156	0.551156	0.551156	0.551156	0.551156	1.19379	2.40686	2.2597	1.54828	1.99391	2.34893	2.57235	0.551156	1.83112	0.551156	2.11052	0.551156	0.551156	2.45725	2.71133	0.551156	-0.219365	1.73164	-0.219365	1.48025	1.24291	2.1679	-0.219365	1.82067	1.46965	2.2192	2.09378	0.816028	1.79441
AC007365.3	2.7473	3.12059	1.32117	3.16613	3.45438	2.73183	3.56977	2.65399	2.34398	2.97247	3.62915	3.05701	1.32117	2.94459	3.2957	1.32117	1.32117	2.45891	1.32117	2.96413	3.47185	2.38373	3.4078	2.56052	3.61063	2.3686	2.46075	1.32117	3.57814	3.3888	2.34398	3.54805	3.5257	3.73817	3.32119	4.20674	2.99488	1.67295	2.28297	2.26833	2.56277	2.47028	1.58859	3.76916	3.6763	3.26937	3.24803	1.90645
AC007365.4	0.686482	0.686482	1.81421	2.43589	2.30116	0.961237	3.30221	1.92206	0.686482	0.961237	0.686482	2.1131	0.686482	0.686482	0.686482	2.2667	0.686482	0.686482	0.686482	0.961237	0.686482	0.686482	0.686482	0.686482	0.686482	0.686482	0.686482	0.686482	0.686482	0.686482	0.686482	0.686482	0.686482	0.686482	0.686482	0.660867	-0.226036	-0.226036	0.936579	-0.226036	1.59279	1.24977	0.678819	1.72675	2.73752	2.27827	2.09697	1.16266
AC007382.1	0.895183	2.33754	2.12549	0.895183	3.35787	0.690023	0.895183	2.96825	0.895183	2.86798	0.895183	2.17183	0.895183	2.08472	0.895183	1.91313	2.51917	0.895183	2.04202	1.92454	0.895183	0.895183	2.09602	0.895183	2.45064	2.64395	0.895183	2.72392	0.895183	2.73698	1.92536	2.78644	2.54436	1.56261	3.37806	2.96886	1.83549	1.6923	3.28987	1.15861	2.13119	0.80494	1.89401	2.13182	1.0566	1.15221	1.70888	1.56447
AC007383.3	4.52516	4.56701	5.45022	4.95488	4.99847	5.31685	4.75476	4.85372	6.1939	5.06403	5.13709	5.93408	5.5753	6.11288	5.44698	5.20992	5.90709	5.25688	5.68654	5.67756	5.23712	4.89677	5.88523	5.55618	6.32044	5.43476	4.78401	5.91447	6.92097	5.85678	5.65805	5.39149	5.62855	6.22027	4.97043	5.72962	5.54167	4.7303	5.07346	5.6961	4.56356	5.23513	5.94569	5.50245	6.12842	5.81451	6.33385	4.51059
AC007383.4	0.0684064	0.828704	0.967803	0.0684064	0.989524	0.909529	0.0684064	0.0684064	1.58333	0.909529	2.12701	0.882244	4.44916	2.68348	0.0684064	1.76712	1.78604	2.1371	0.0684064	0.909529	1.49026	1.01615	1.35158	0.0684064	0.0684064	1.00266	1.74187	0.0684064	0.0684064	0.776988	0.980703	1.2974	1.52886	0.659461	0.0684064	0.9727	0.9727	0.9727	0.9727	0.9727	0.9727	0.9727	0.9727	0.9727	0.9727	0.9727	0.9727	0.9727
AC007386.2	1.84621	1.98311	2.15559	-0.0684105	2.20125	1.11659	1.58331	1.85195	1.32863	1.11659	3.34886	2.70401	-0.0684105	4.33777	1.88107	1.59001	3.27317	2.02126	1.05577	2.17826	1.50546	-0.0684105	1.54887	1.15522	1.99354	-0.0684105	1.48084	1.01716	1.96337	1.73701	-0.0684105	1.29198	2.10816	1.84859	1.58775	2.4952	1.03	2.57387	1.03	1.03	1.03	1.03	1.03	2.41544	3.72212	1.03	1.03	1.03
AC007386.3	0.323321	1.29396	1.71427	0.323321	1.49927	0.305135	1.71145	0.323321	0.323321	0.305135	0.323321	2.06193	0.323321	1.66818	0.323321	0.323321	1.65855	0.323321	0.323321	1.68527	2.13854	0.323321	0.323321	0.323321	0.323321	0.323321	0.323321	1.57536	0.323321	0.323321	0.323321	0.323321	0.323321	0.323321	1.71538	1.4063	0.21052	0.21052	0.21052	0.21052	0.21052	1.42635	0.21052	1.3412	2.06201	0.21052	0.21052	1.58436
AC007386.4	1.66081	0.42155	1.63335	0.42155	0.42155	0.437054	1.88654	1.37123	2.12203	0.437054	0.42155	2.72004	0.42155	0.42155	0.42155	0.42155	0.42155	0.42155	1.78991	1.93037	0.42155	0.42155	0.42155	0.42155	0.42155	0.42155	0.42155	0.42155	0.42155	2.03134	1.65073	2.67813	0.42155	1.96994	0.42155	0.0493864	0.0493864	1.20409	1.48593	1.5271	1.87231	0.0493864	0.0493864	2.16297	1.29351	2.03636	1.09571	0.0493864
AC007387.2	0.577551	1.42352	1.29338	0.577551	0.577551	1.91647	0.577551	1.36183	1.59265	0.71997	0.577551	1.4831	4.59604	3.66207	5	1.58059	0.577551	0.577551	2.13364	0.71997	0.577551	1.63209	0.577551	0.577551	0.577551	0.577551	0.577551	0.577551	0.577551	0.577551	0.577551	0.577551	0.577551	0.577551	0.577551	0.99973	1.74331	-0.445611	0.930425	1.50335	-0.445611	1.95943	1.96686	1.43674	1.19526	-0.445611	1.82563	-0.445611
AC007389.1	0.815437	0.815437	0.815437	0.815437	0.815437	0.760708	0.815437	0.815437	0.815437	0.760708	0.815437	0.815437	0.815437	0.815437	0.815437	0.815437	0.815437	0.815437	0.815437	0.760708	0.815437	0.815437	0.815437	0.815437	0.815437	0.815437	0.815437	0.815437	0.815437	0.815437	0.815437	0.815437	0.815437	0.815437	0.815437	0.925121	1.03849	-0.18019	0.874661	0.609011	1.32867	0.638001	-0.18019	1.59159	2.45643	0.606918	1.08433	-0.18019
AC007389.3	2.96474	4.01678	3.17843	4.02585	2.62172	2.57325	3.0316	3.02984	3.57145	3.59845	4.41152	3.25602	5.10195	4.20348	3.15761	2.69559	4.19821	2.95443	2.87701	2.57325	1.84378	2.7185	3.88406	2.90661	3.12238	3.41712	2.8799	3.87601	3.43744	2.78296	3.86045	3.47326	3.03648	3.22907	3.12669	2.67609	4.61062	2.67609	2.67609	2.67609	4.63842	3.64901	2.67609	3.92228	2.67609	4.21327	2.67609	3.77545
AC007389.4	0.947967	2.06634	0.947967	4.7983	4.46871	2.67603	2.09687	2.9854	1.91193	2.03179	0.947967	4.91197	0.947967	2.06106	0.947967	2.92094	0.947967	0.947967	2.02109	1.11675	2.45035	1.9494	0.947967	2.11602	2.00417	2.80139	2.71623	1.98423	0.947967	0.947967	0.947967	0.947967	0.947967	1.5725	0.947967	2.59006	1.01471	2.76433	1.1066	2.70864	0.806845	0.807663	3.16455	2.21009	1.07365	2.09055	2.01706	3.43032
AC007390.5	9.79786	8.83365	9.25367	11.0974	9.91689	10.1499	9.3703	10.0748	10.1185	10.4082	10.6802	10.2022	10.3747	10.6146	9.78802	9.98477	9.81265	8.45885	9.4121	10.1304	10.466	9.88159	10.5013	10.0568	10.5763	10.3787	9.05186	10.526	10.1522	10.3154	10.0216	10.7085	10.6122	10.4587	10.9173	10.7622	9.71074	9.1991	10.0169	9.65206	10.4581	9.58667	9.54008	10.5032	10.1721	10.0548	10.3519	10.1798
AC007392.3	0.67972	0.67972	0.67972	0.67972	0.67972	1.89139	0.67972	0.67972	0.67972	-0.0151587	0.67972	0.67972	0.67972	0.67972	0.67972	0.67972	0.67972	3.43077	0.67972	1.12921	0.67972	0.67972	2.79227	0.67972	0.67972	0.67972	0.67972	0.67972	2.91177	0.67972	0.67972	0.67972	0.67972	0.67972	0.67972	-0.119089	-0.119089	1.26132	-0.119089	1.17058	-0.119089	0.853361	-0.119089	1.56407	-0.119089	1.921	2.21218	1.65697
AC007394.3	0.426027	0.426027	0.426027	0.426027	0.426027	0.576695	0.426027	0.426027	0.426027	0.576695	0.426027	0.426027	0.426027	0.426027	0.426027	0.426027	1.96742	2.88872	0.426027	0.576695	0.426027	0.426027	1.552	0.426027	0.426027	0.426027	0.426027	0.426027	0.426027	0.426027	0.426027	0.426027	0.426027	1.29711	0.426027	1.03616	1.53735	0.0619561	0.0619561	0.0619561	1.05214	0.0619561	1.05588	0.983125	0.0619561	1.62697	0.0619561	0.0619561
AC007395.4	0.255985	0.255985	0.255985	1.54268	0.255985	0.470574	1.65786	0.255985	1.8832	0.470574	0.255985	0.255985	0.255985	0.255985	0.255985	0.255985	0.255985	0.255985	0.255985	0.470574	0.255985	1.47791	1.24101	0.255985	0.255985	0.255985	0.255985	0.255985	0.255985	0.255985	0.255985	0.255985	0.255985	1.5508	0.255985	0.291648	0.291648	1.87863	0.291648	0.291648	0.291648	0.291648	0.291648	0.291648	0.291648	0.291648	0.291648	2.01329
AC007401.1	3.98425	3.21089	4.41577	3.71217	3.55581	2.50659	2.83053	3.80964	1.25907	4.64588	5.46743	4.91616	1.25907	3.50808	1.25907	2.57306	3.807	2.73077	3.74729	2.94486	1.25907	3.13014	4.29867	3.92228	3.57228	3.44453	3.02144	3.80432	3.80925	3.87907	2.21983	1.25907	3.97165	3.08292	4.44773	3.09415	3.03781	3.19917	4.0148	3.94441	1.88355	2.93737	3.37972	3.79075	3.72946	4.12939	3.69044	2.72728
AC007401.2	2.55691	0.927014	2.07944	2.6893	2.10727	1.33896	0.927014	1.83016	0.927014	2.76279	3.56476	3.11289	0.927014	0.927014	0.927014	0.927014	2.26712	0.927014	3.57946	1.19052	0.927014	0.927014	2.28961	0.927014	0.927014	2.1241	0.927014	0.927014	2.18668	0.927014	0.927014	2.50176	0.927014	2.21383	2.32417	2.26674	0.638886	1.33927	1.16556	1.97024	0.532675	2.30377	-0.635008	1.15433	2.77753	2.09777	2.84923	2.15678
AC007405.2	3.50364	4.73603	1.5382	3.20289	3.50701	3.5023	4.19316	3.98001	2.68769	3.5023	0.491163	3.89272	0.491163	3.16193	5.4599	4.08396	2.748	1.67255	6.18545	3.5023	5.50783	3.46803	3.09328	4.79725	5.91053	3.53994	4.51429	5.67971	5.4556	4.5805	4.54347	5.02977	4.29653	5.56969	5.02132	2.91935	3.41098	2.63605	3.82328	4.45956	-0.443051	5.74788	5.82362	4.19471	3.67021	4.15524	4.22195	5.16939
AC007405.4	3.32673	2.78864	2.76398	3.75516	3.33012	2.23334	2.57001	3.28059	2.87958	4.17422	4.16172	4.07768	0.404451	3.71737	4.0521	3.15233	2.49489	2.10523	2.70362	2.75768	4.13887	2.77823	3.02443	0.404451	3.3909	1.54149	2.44114	2.8494	3.48438	2.52569	3.30776	2.44281	3.53926	5.06191	4.3698	3.30877	3.56294	2.79659	2.36997	4.20881	1.43264	4.17349	5.44656	3.29348	2.09382	2.98197	2.58655	3.51546
AC007405.6	2.61531	4.25001	4.32487	4.47658	4.42265	2.28244	3.42319	3.55376	3.38683	5.97617	0.766716	5.21672	0.766716	2.86052	4.67431	4.56816	2.03332	4.03042	3.05456	4.13772	5.1717	3.86352	4.94668	4.98383	5.1327	4.13404	2.46171	5.92416	5.08673	2.8775	5.02948	5.61024	4.14671	6.53603	5.74951	2.68937	2.84165	2.69783	3.61802	5.47927	0.96329	4.99332	4.46012	4.90741	4.0917	4.89984	3.91853	6.33697
AC007405.8	2.0087	1.77737	1.6077	0.674536	2.01064	1.47674	0.674536	2.10081	0.674536	2.50319	0.674536	0.674536	0.674536	2.20255	0.674536	0.674536	0.674536	0.674536	2.7031	0.653585	0.674536	0.674536	0.674536	0.674536	2.12446	2.0297	0.674536	2.63656	0.674536	1.70235	1.99785	3.10394	0.674536	2.95533	0.674536	-0.0763666	2.17751	-0.0763666	1.90623	2.10833	-0.0763666	2.02006	2.64368	-0.0763666	2.52487	1.29822	0.899391	1.5238
AC007421.1	0.959533	0.959533	0.959533	0.959533	0.959533	1.37446	0.959533	0.959533	0.959533	0.832616	0.959533	0.959533	0.959533	0.959533	0.959533	0.959533	0.959533	0.959533	0.959533	1.6012	0.959533	0.959533	0.959533	0.959533	0.959533	0.959533	0.959533	0.959533	0.959533	0.959533	0.959533	0.959533	0.959533	0.959533	0.959533	1.07801	1.4275	0.815291	1.23711	1.05737	1.31608	1.09594	0.78782	1.65325	0.882302	1.58034	1.54712	0.893494
AC007422.1	0.816563	0.816563	0.816563	0.816563	0.816563	0.273346	0.816563	0.816563	0.816563	2.0422	0.816563	0.816563	0.816563	0.816563	0.816563	0.816563	0.816563	0.816563	0.816563	0.273346	0.816563	0.816563	0.816563	0.816563	0.816563	0.816563	0.816563	0.816563	0.816563	0.816563	0.816563	0.816563	0.816563	0.816563	0.816563	-0.157556	-0.157556	-0.157556	0.95375	0.985603	-0.157556	-0.157556	1.43727	0.946532	-0.157556	1.76084	0.651879	1.41675
AC007461.1	1.2321	1.66376	1.43704	1.32652	0.121601	2.16721	1.43437	0.121601	1.22306	0.658746	2.60706	0.121601	0.121601	2.20902	2.93822	1.93051	0.121601	0.121601	1.81009	0.658746	0.121601	0.121601	0.121601	0.121601	0.121601	1.99137	2.62269	1.7547	2.08124	2.09085	1.64541	3.05405	0.121601	1.50911	1.43809	0.542996	2.42525	0.542996	0.542996	1.76192	0.542996	0.542996	0.542996	3.27951	1.95398	0.542996	2.74908	0.542996
AC007461.2	0.979576	0.979576	0.979576	0.979576	0.979576	0.26609	0.979576	0.979576	0.979576	1.26831	0.979576	0.979576	0.979576	0.979576	0.979576	0.979576	0.979576	0.979576	0.979576	1.49682	0.979576	0.979576	0.979576	0.979576	0.979576	0.979576	0.979576	0.979576	0.979576	0.979576	0.979576	0.979576	0.979576	0.979576	0.979576	0.868009	-0.265872	2.50158	1.19569	1.37662	-0.265872	0.573468	1.11199	1.32625	1.01229	1.37292	1.66072	0.682549
AC007464.1	0.424243	0.424243	0.424243	1.92986	0.424243	0.627332	0.424243	1.90768	0.424243	0.627332	0.424243	0.424243	0.424243	0.424243	3.08128	1.78424	0.424243	0.424243	0.424243	0.627332	0.424243	0.424243	0.424243	0.424243	0.424243	0.424243	0.424243	0.424243	0.424243	0.424243	0.424243	0.424243	0.424243	1.31595	0.424243	1.83206	0.0593376	1.44341	0.0593376	0.0593376	1.03402	0.0593376	0.0593376	0.0593376	0.0593376	1.34917	0.974935	1.16109
AC007486.1	0.672135	0.672135	0.672135	0.672135	0.672135	0.357784	0.672135	0.672135	0.672135	0.357784	0.672135	0.672135	0.672135	0.672135	0.672135	0.672135	0.672135	0.672135	0.672135	1.29458	0.672135	0.672135	0.672135	0.672135	0.672135	0.672135	0.672135	0.672135	0.672135	0.672135	0.672135	0.672135	0.672135	0.672135	0.672135	1.08671	1.43601	1.54729	-0.0407384	0.764271	-0.0407384	-0.0407384	-0.0407384	1.40379	-0.0407384	0.762137	1.03819	-0.0407384
AC007528.1	1.03881	1.03881	1.03881	1.03881	1.03881	1.91413	1.03881	1.03881	1.03881	0.566552	1.03881	1.03881	1.03881	1.03881	1.03881	1.03881	1.03881	1.03881	1.03881	0.566552	1.03881	1.03881	1.03881	1.03881	1.03881	1.03881	1.03881	1.03881	1.03881	1.03881	1.03881	1.03881	1.03881	1.03881	1.03881	0.470246	0.89597	1.5187	0.939692	-0.35726	0.483824	1.0197	0.486995	2.18208	3.05506	1.40787	1.25205	0.59347
AC007551.1	0.69711	0.69711	0.69711	0.69711	0.69711	0.654379	0.69711	0.69711	0.69711	0.654379	0.69711	0.69711	0.69711	0.69711	0.69711	0.69711	0.69711	0.69711	0.69711	0.654379	0.69711	0.69711	0.69711	0.69711	0.69711	0.69711	0.69711	0.69711	0.69711	0.69711	0.69711	0.69711	0.69711	0.69711	0.69711	1.02488	-0.080902	0.767359	1.18084	-0.080902	1.57004	-0.080902	0.740431	1.17297	0.833045	0.706542	0.687741	1.74726
AC007551.3	2.47414	3.03589	3.68813	5.92	3.11358	2.45684	3.61481	3.78382	3.48997	3.57903	4.3266	3.29998	1.50794	2.61453	1.50794	3.99005	3.54439	1.50794	3.68249	4.24258	3.52306	2.88311	4.33289	1.50794	1.50794	3.94961	3.49388	3.61824	3.92506	2.25228	4.11547	3.26731	3.04211	3.40237	4.77458	3.38996	2.73369	3.01188	2.99001	3.43441	2.86633	2.16027	2.17346	4.37449	3.85224	4.25303	3.85061	3.08821
AC007556.3	1.80313	0.568231	0.568231	0.568231	2.27847	2.52798	0.568231	1.51457	0.568231	0.698741	0.568231	0.568231	0.568231	5.13538	0.568231	3.44422	1.97243	0.568231	0.568231	0.698741	0.568231	0.568231	1.99599	0.568231	0.568231	1.82257	1.93292	0.568231	0.568231	1.89519	2.26274	0.568231	3.67134	3.16452	0.568231	0.89226	-0.185543	-0.185543	0.840578	2.59954	3.01922	-0.185543	-0.185543	1.49317	3.76683	1.95413	2.06794	-0.185543
AC007560.1	0.864626	0.864626	0.864626	0.864626	0.864626	0.736388	0.864626	0.864626	0.864626	1.30507	0.864626	0.864626	0.864626	0.864626	0.864626	0.864626	0.864626	0.864626	0.864626	1.08446	0.864626	0.864626	0.864626	0.864626	0.864626	0.864626	0.864626	0.864626	0.864626	0.864626	0.864626	0.864626	0.864626	0.864626	0.864626	1.07654	1.19086	0.816975	0.734501	0.757786	1.09388	0.787018	0.789833	1.52697	1.45288	1.26551	-0.0380188	1.2325
AC007566.10	3.05913	2.70047	2.5434	4.94386	3.06205	2.2899	3.01048	3.55402	4.66255	4.1118	4.25568	2.82343	0.701361	3.34267	0.701361	4.80828	4.81243	2.6252	3.80591	4.21648	3.84711	3.2721	3.73424	3.89018	2.846	3.61279	4.19278	3.19026	3.93347	3.79614	4.08291	2.98817	3.36233	3.4453	6.88784	3.84908	4.0704	5.10754	3.70765	3.09733	2.36243	1.45928	3.73741	2.57057	4.4544	3.61684	3.6345	5.63656
AC007620.3	4.10542	4.29353	4.33992	4.65067	3.9697	6.29243	2.5973	4.40529	3.02761	3.40513	6.05908	4.84346	-0.412851	4.90997	4.65743	4.51344	5.62788	4.94343	3.08912	2.40085	2.83236	2.59278	4.82055	3.62463	3.53289	3.32011	3.98094	4.32783	1.88071	4.05519	3.44412	4.2351	2.05782	3.47419	4.84786	2.50597	3.10291	5.1884	6.464	4.99146	3.45482	4.88157	4.53144	4.92411	5.09753	2.09044	2.57388	1.63376
AC007679.3	0.613808	0.613808	0.613808	0.613808	0.613808	0.669267	0.613808	0.613808	0.613808	0.669267	0.613808	0.613808	0.613808	1.96975	0.613808	0.613808	0.613808	2.4325	0.613808	0.669267	0.613808	0.613808	0.613808	0.613808	0.613808	0.613808	0.613808	0.613808	0.613808	0.613808	0.613808	0.613808	0.613808	0.613808	0.613808	0.786969	0.882638	-0.0918492	1.28553	0.770047	-0.0918492	-0.0918492	0.804757	1.45476	1.52287	0.767762	0.747238	-0.0918492
AC007679.4	0.849129	0.849129	0.849129	0.849129	0.849129	0.790961	0.849129	0.849129	0.849129	0.790961	0.849129	0.849129	0.849129	0.849129	0.849129	0.849129	0.849129	0.849129	0.849129	0.790961	0.849129	0.849129	0.849129	0.849129	0.849129	0.849129	0.849129	0.849129	0.849129	0.849129	0.849129	0.849129	0.849129	0.849129	0.849129	-0.209181	0.683163	1.81915	-0.209181	-0.209181	1.29976	1.30023	1.44639	1.81355	1.4509	1.38841	0.848621	0.715393
AC007682.1	1.92509	1.22192	1.41732	0.11319	0.11319	0.788585	0.11319	1.3585	0.11319	0.788585	0.11319	0.965707	0.11319	2.15679	0.11319	0.11319	1.61969	1.57707	1.17706	0.788585	1.60262	1.10598	1.22716	0.11319	0.11319	1.73545	0.11319	1.14051	0.11319	0.855448	0.11319	0.11319	1.64306	1.56259	2.21934	0.704483	0.704483	0.704483	0.704483	0.704483	0.704483	0.704483	0.704483	2.96857	0.704483	0.704483	0.704483	0.704483
AC007690.1	0.625428	3.2749	2.68781	2.3983	0.625428	1.24989	2.91907	3.11096	0.625428	1.24989	3.27903	2.62122	0.625428	4.26065	0.625428	3.2204	4.51678	4.32994	1.93457	4.39484	3.09817	0.625428	4.15954	0.625428	0.625428	1.82971	3.29571	3.21498	3.88752	2.72789	1.80141	0.625428	0.625428	4.30164	4.01227	-0.521928	3.12782	4.35231	0.634222	1.11559	3.84223	4.42121	4.71265	2.53045	2.56909	2.36677	1.83976	0.873287
AC007731.1	1.09442	1.49064	1.60224	1.18109	1.76902	1.14287	0.0751107	1.39257	1.47379	1.14287	2.35649	2.11775	0.0751107	3.03384	0.0751107	1.07412	0.0751107	0.0751107	0.0751107	1.14287	2.201	1.52588	1.69429	1.30018	0.0751107	1.11047	0.0751107	2.10491	1.57759	2.00666	1.08613	0.0751107	2.63648	2.46425	2.05207	2.10255	0.668889	0.668889	0.668889	0.668889	0.668889	0.668889	0.668889	0.668889	2.2965	2.07122	0.668889	0.668889
AC007743.1	7.93539	7.21506	6.78995	7.53311	6.8558	6.08305	7.66401	6.51965	7.60763	6.0981	9.69792	8.37266	8.81829	9.43423	6.7531	7.44086	9.18465	8.47372	7.18133	9.34376	6.78942	7.57875	9.45833	7.16398	7.32256	6.04817	7.37165	7.90078	6.89503	7.17169	7.06037	6.59629	8.32559	7.36579	7.98187	7.51827	5.53419	6.9499	9.35659	9.5203	7.37339	8.57954	7.1714	5.53419	8.53102	6.49362	7.92509	7.76165
AC007750.5	2.17675	0.514049	0.514049	0.514049	0.514049	0.589181	0.514049	0.514049	0.514049	0.589181	0.514049	0.514049	0.514049	0.514049	0.514049	0.514049	2.40469	0.514049	0.514049	0.589181	0.514049	0.514049	0.514049	0.514049	0.514049	0.514049	0.514049	0.514049	0.514049	0.514049	0.514049	0.514049	0.514049	0.514049	0.514049	1.21261	0.98062	0.93227	0.00884373	0.00884373	0.00884373	1.80662	1.47163	0.00884373	0.00884373	0.866064	0.00884373	1.01572
AC007773.1	0.78477	0.78477	0.78477	0.78477	0.78477	0.733205	0.78477	0.78477	0.78477	0.733205	0.78477	0.78477	0.78477	0.78477	0.78477	0.78477	0.78477	0.78477	0.78477	0.733205	0.78477	0.78477	0.78477	0.78477	0.78477	0.78477	0.78477	0.78477	0.78477	0.78477	0.78477	0.78477	0.78477	0.78477	0.78477	0.952702	0.739835	-0.15184	-0.15184	0.636812	0.665491	0.665782	0.973891	1.26333	1.32566	1.30618	1.41202	-0.15184
AC007773.2	3.36231	4.14966	3.79224	4.17921	2.38299	3.59906	4.90836	3.97449	4.09637	4.29026	3.18706	5.0497	5.93277	3.94652	2.74189	2.49946	5.223	3.88078	4.65792	3.55776	4.51001	3.69111	3.38628	2.9909	4.18382	2.41448	3.7206	4.00097	4.41599	3.76768	2.67458	3.08009	3.93109	4.2969	5.71458	4.48232	1.17625	4.13175	5.0574	3.41386	3.28494	2.31971	4.36218	4.19095	4.41346	4.64354	4.12182	4.44143
AC007787.2	0.900599	0.900599	0.900599	0.900599	0.900599	0.837224	0.900599	0.900599	0.900599	0.837224	0.900599	0.900599	0.900599	0.900599	0.900599	0.900599	0.900599	0.900599	0.900599	0.837224	0.900599	0.900599	0.900599	0.900599	0.900599	0.900599	0.900599	0.900599	0.900599	0.900599	0.900599	0.900599	0.900599	0.900599	0.900599	-0.251582	0.640449	0.909506	-0.251582	1.46815	1.0866	0.870969	1.40341	1.77044	0.994003	1.82301	1.53367	-0.251582
AC007790.4	4.7743	4.46015	4.30075	3.58378	2.6378	3.86691	4.29536	3.47203	3.21376	2.14716	2.36573	2.38411	0.0244907	2.24322	2.02748	3.81078	3.90697	4.90479	4.84863	3.69584	3.67089	3.93752	4.01229	2.90055	2.81524	3.8497	4.26348	3.21153	4.12958	3.48461	4.6464	4.39721	4.12789	3.0652	4.07764	3.86597	2.17353	4.17359	2.82307	2.51298	2.57887	3.25995	4.72488	5.02568	4.53889	4.60312	3.90917	2.82093
AC007842.1	0.563022	0.563022	0.563022	0.563022	0.563022	0.533854	0.563022	0.563022	0.563022	0.533854	0.563022	0.563022	0.563022	0.563022	0.563022	0.563022	0.563022	0.563022	0.563022	0.533854	0.563022	0.563022	0.563022	0.563022	0.563022	0.563022	0.563022	0.563022	0.563022	0.563022	0.563022	0.563022	0.563022	0.563022	0.563022	1.13796	0.031667	0.880317	0.798455	0.031667	0.031667	0.031667	1.54682	1.08059	0.946032	0.819472	0.031667	0.031667
AC007875.2	0.397076	0.397076	0.397076	0.397076	0.397076	0.189187	0.397076	0.397076	1.96428	0.189187	0.397076	0.397076	0.397076	2.20673	0.397076	0.397076	0.397076	0.397076	0.397076	1.64712	0.397076	0.397076	1.70954	0.397076	0.397076	0.397076	0.397076	2.08182	0.397076	0.397076	0.397076	0.397076	0.397076	1.41244	0.397076	0.146202	0.146202	1.7807	0.146202	0.146202	0.146202	0.146202	0.146202	1.04554	0.146202	1.07653	1.64081	2.12832
AC007875.3	0.225184	0.225184	1.08814	0.225184	0.225184	1.08004	0.225184	1.17067	2.25729	1.08004	0.225184	1.31686	0.225184	2.54434	0.225184	2.23491	2.15431	0.225184	2.46826	1.08004	2.13244	1.49648	2.18505	0.225184	0.225184	0.225184	2.10261	2.39753	0.225184	1.17567	1.91816	0.225184	2.18423	1.57232	2.61812	0.256992	0.256992	1.36731	1.26021	1.29045	0.256992	2.01042	0.256992	1.89823	0.256992	0.256992	2.92524	3.09379
AC007879.1	0.767569	0.767569	0.767569	0.767569	0.767569	1.50485	0.767569	0.767569	0.767569	0.445566	0.767569	0.767569	0.767569	0.767569	0.767569	0.767569	0.767569	0.767569	0.767569	0.445566	0.767569	0.767569	0.767569	0.767569	0.767569	0.767569	0.767569	0.767569	0.767569	0.767569	0.767569	0.767569	0.767569	0.767569	0.767569	-0.199638	-0.199638	0.765945	1.00162	1.03605	1.07866	0.732113	0.735292	1.22765	1.4841	0.696716	0.675315	1.23522
AC007879.2	2.02287	3.26247	2.65082	3.24487	3.84667	3.41606	2.64769	3.12364	3.50753	3.38746	3.26596	3.58568	1.01888	3.81068	1.01888	3.97417	1.01888	1.01888	3.08098	1.76597	1.01888	3.14789	4.1694	2.22553	3.05222	3.77921	2.54663	3.52557	2.79057	2.9214	2.89315	1.01888	1.01888	2.82555	3.74937	1.54312	2.77466	3.56499	4.21957	1.76815	2.67344	3.33812	3.11296	3.39969	3.59311	3.21103	1.42576	1.91852
AC007879.3	0.621325	1.79043	1.61057	0.621325	2.58006	1.79185	0.621325	2.1333	0.621325	0.473674	0.621325	2.35978	0.621325	0.621325	0.621325	2.00749	0.621325	0.621325	0.621325	0.473674	0.621325	0.621325	0.621325	0.621325	0.621325	0.621325	0.621325	0.621325	0.621325	0.621325	0.621325	0.621325	0.621325	1.53018	0.621325	0.820006	1.83172	1.74555	1.12783	1.16504	1.47697	1.8611	1.21602	1.1194	-0.170211	-0.170211	1.13139	-0.170211
AC007879.4	0.655017	0.655017	0.655017	0.655017	0.655017	0.817108	2.52247	0.655017	0.655017	0.817108	0.655017	0.655017	0.655017	0.655017	0.655017	0.655017	0.655017	0.655017	0.655017	0.817108	3.05574	0.655017	1.61115	0.655017	0.655017	1.82423	0.655017	0.655017	0.655017	0.655017	0.655017	0.655017	0.655017	1.39471	0.655017	-0.381418	1.34635	1.26518	-0.381418	0.737455	0.778142	0.778555	0.782513	1.39547	0.913759	0.734488	1.11818	1.40489
AC007879.5	2.42623	3.91022	3.34681	3.30536	2.72009	4.30083	2.21456	2.68571	4.70879	1.65617	0.968662	4.0647	0.968662	4.61419	4.07587	4.2317	2.93681	2.88338	4.52231	3.22914	3.55613	3.78613	4.75233	2.70547	4.99665	3.63202	2.5724	3.27057	2.52216	3.08187	2.41484	0.968662	3.61701	2.77038	3.83496	2.73396	3.70252	3.60204	4.95836	1.87455	1.59283	3.4817	3.63036	4.14872	4.4124	3.73239	3.53387	2.5223
AC007879.7	4.38032	5.93209	1.83461	0.807946	3.14851	3.25083	3.31185	3.69711	0.807946	1.33753	3.87086	2.91193	4.93049	2.01042	0.807946	1.83696	2.00181	0.807946	3.17093	1.33753	2.43098	0.807946	0.807946	0.807946	0.807946	1.8744	0.807946	1.92743	0.807946	2.1718	0.807946	0.807946	0.807946	5.30763	0.807946	2.35927	1.81356	0.48816	2.23369	0.388285	6.71961	2.40251	2.25004	1.45504	1.56116	2.91155	2.38287	1.89883
AC007880.1	0.369932	0.369932	0.369932	1.77747	0.369932	0.20622	0.369932	0.369932	1.65661	1.62605	0.369932	0.369932	0.369932	0.369932	2.85388	0.369932	0.369932	0.369932	0.369932	0.20622	0.369932	0.369932	1.44746	0.369932	0.369932	0.369932	1.80351	0.369932	0.369932	0.369932	0.369932	0.369932	0.369932	1.20355	0.369932	0.164409	0.164409	1.74354	0.164409	1.23744	1.69062	0.164409	0.164409	0.164409	0.164409	1.2346	0.164409	1.42143
AC007881.1	0.698119	0.698119	0.698119	0.698119	0.698119	0.391065	0.698119	0.698119	0.698119	0.391065	0.698119	0.698119	0.698119	0.698119	0.698119	0.698119	0.698119	0.698119	0.698119	1.29581	0.698119	0.698119	0.698119	0.698119	0.698119	0.698119	0.698119	0.698119	0.698119	0.698119	0.698119	0.698119	0.698119	0.698119	0.698119	-0.0658634	1.18212	0.802424	1.01435	1.04531	-0.0658634	1.30534	1.08774	-0.0658634	-0.0658634	1.25793	1.01731	-0.0658634
AC007899.3	1.41341	1.41341	1.41341	1.41341	1.41341	2.10807	1.41341	1.41341	1.41341	1.35982	1.41341	1.41341	1.41341	1.41341	3.38433	1.41341	1.41341	1.41341	1.41341	1.62532	1.41341	2.47402	1.41341	2.6505	1.41341	2.45892	1.41341	1.41341	1.41341	1.41341	1.41341	1.41341	1.41341	2.33971	2.63365	1.37762	2.55151	1.20026	1.37876	1.80885	2.19993	0.917133	1.69733	1.98643	2.13064	2.32674	1.25202	2.38404
AC007919.1	0.711016	0.711016	0.711016	0.711016	0.711016	0.666935	0.711016	0.711016	0.711016	0.666935	0.711016	0.711016	0.711016	0.711016	0.711016	0.711016	0.711016	0.711016	0.711016	0.666935	0.711016	0.711016	0.711016	0.711016	0.711016	0.711016	0.711016	0.711016	0.711016	0.711016	0.711016	0.711016	0.711016	0.711016	0.711016	-0.0906859	-0.0906859	1.0706	0.964029	0.99426	1.03167	1.24815	0.730191	1.46112	0.822753	0.991525	0.67753	-0.0906859
AC007919.18	1.01289	1.01289	1.01289	1.01289	1.01289	0.983633	1.01289	2.60811	1.01289	0.983633	1.01289	1.01289	1.01289	1.01289	1.01289	1.01289	1.01289	1.01289	1.01289	0.983633	1.01289	1.01289	1.01289	1.01289	1.01289	1.01289	1.01289	1.01289	1.01289	1.01289	1.01289	1.01289	1.01289	1.01289	1.01289	0.957637	1.42162	1.02271	-0.385136	0.934103	1.52653	2.05137	1.86824	1.67401	1.45708	1.10025	0.397053	1.13617
AC007919.19	1.55029	1.55029	1.55029	1.55029	1.55029	1.25615	1.55029	1.55029	1.55029	2.63228	1.55029	1.55029	1.55029	1.55029	1.55029	1.55029	1.55029	1.55029	1.55029	1.52848	1.55029	1.55029	1.55029	1.55029	1.55029	1.55029	1.55029	1.55029	1.55029	1.55029	1.55029	1.55029	1.55029	1.55029	1.55029	1.06622	0.631036	2.05725	1.4976	1.03791	0.528707	1.75394	1.43915	2.0507	2.19523	2.55003	2.39014	1.11864
AC007919.2	1.40605	1.40605	1.40605	1.40605	1.40605	1.56964	1.40605	1.40605	1.40605	0.689914	1.40605	1.40605	1.40605	1.40605	1.40605	1.40605	1.40605	1.40605	1.40605	2.13856	1.40605	1.40605	1.40605	1.40605	1.40605	1.40605	1.40605	1.40605	1.40605	1.40605	1.40605	1.40605	1.40605	1.40605	1.40605	0.439945	1.1983	1.83063	1.64387	0.655794	1.19464	1.42295	1.20082	1.3932	1.50817	2.31295	2.30323	1.83461
AC007950.1	0.329792	0.329792	0.329792	1.65239	0.329792	0.223827	0.329792	0.329792	0.329792	0.223827	0.329792	0.329792	0.329792	0.329792	0.329792	0.329792	0.329792	0.329792	0.329792	1.40546	0.329792	2.40954	1.73913	0.329792	0.329792	1.56794	0.329792	0.329792	1.63266	0.329792	1.53884	0.329792	0.329792	0.329792	0.329792	1.34628	0.2168	0.2168	0.2168	0.2168	0.2168	0.2168	0.2168	1.2848	1.49908	0.2168	0.2168	1.98533
AC007952.4	0.228756	0.989252	1.12839	1.227	0.228756	0.43498	0.228756	1.58512	0.228756	0.43498	0.228756	1.04281	0.228756	0.228756	0.228756	0.228756	1.66728	0.228756	0.228756	0.43498	0.228756	0.228756	0.228756	0.228756	0.228756	0.228756	0.228756	0.228756	0.228756	0.937522	0.228756	0.228756	0.228756	0.819965	0.228756	0.44839	0.44839	0.44839	0.44839	0.44839	0.44839	0.44839	0.44839	0.44839	0.44839	0.44839	0.44839	0.44839
AC007952.5	4.05696	3.07986	3.94128	3.85973	3.68453	3.33415	3.91035	1.41761	2.55712	1.81769	4.93891	3.82877	5.07594	4.39811	3.54469	2.10583	5.60982	2.21495	5.05631	4.03617	2.88891	4.28566	2.83172	2.21484	3.73006	3.89939	2.21891	2.61498	3.87772	1.26153	4.12516	3.51421	-0.736157	2.89396	3.76153	4.29874	1.54583	2.69425	5.01941	1.54583	3.35884	1.54583	1.54583	3.64791	1.54583	4.35655	3.25853	5.51936
AC007952.6	3.8252	2.53974	3.17773	3.36267	2.91294	2.33277	2.8052	2.14088	1.76466	2.33277	3.01753	1.9571	-0.450063	2.77083	4.00476	2.46505	4.11561	2.40375	3.80892	2.33277	3.3625	3.87436	2.12545	1.82684	2.54096	3.60778	0.590441	3.00517	3.57807	1.53267	3.19177	3.54086	2.18665	1.94667	2.55931	2.34481	2.34481	2.34481	2.34481	2.34481	2.34481	2.34481	2.34481	2.34481	2.34481	4.23014	2.34481	2.34481
AC007956.1	0.155837	0.155837	1.05541	1.15401	0.155837	0.657189	0.155837	0.155837	2.043	0.657189	0.155837	2.231	0.155837	1.42751	0.155837	0.155837	2.43688	0.155837	0.155837	0.657189	0.155837	0.155837	0.155837	0.155837	0.155837	2.48064	1.82963	0.155837	1.51186	1.51878	0.155837	0.155837	0.155837	0.155837	2.35501	0.692007	0.692007	0.692007	0.692007	0.692007	0.692007	0.692007	0.692007	0.692007	0.692007	0.692007	0.692007	0.692007
AC007966.1	0.479581	1.64854	0.479581	0.479581	0.479581	0.870552	0.479581	0.479581	0.479581	0.870552	0.479581	0.479581	0.479581	1.64285	0.479581	0.479581	0.479581	0.479581	0.479581	0.870552	0.479581	0.479581	2.45246	0.479581	3.3436	0.479581	2.63147	2.55924	2.56406	0.479581	1.88223	0.479581	0.479581	0.479581	0.479581	1.71341	-0.0382975	2.10987	1.44685	-0.0382975	0.924835	-0.0382975	3.51532	0.857701	2.37363	0.888576	0.866446	-0.0382975
AC007969.4	0.592547	0.592547	0.592547	0.592547	0.592547	0.205065	0.592547	0.592547	0.592547	0.205065	0.592547	0.592547	0.592547	0.592547	0.592547	0.592547	0.592547	0.592547	0.592547	1.54006	0.592547	0.592547	0.592547	0.592547	0.592547	0.592547	0.592547	0.592547	0.592547	0.592547	0.592547	0.592547	0.592547	0.592547	0.592547	0.0323	0.0323	0.0323	1.16126	0.876943	0.0323	0.90797	0.910958	0.846643	0.0323	0.874704	1.16435	0.0323
AC007969.5	4.46686	4.51244	4.60862	3.3061	3.80489	5.25629	6.16234	4.39703	2.83356	3.85555	4.58457	3.18618	7.24703	6.70689	6.73679	3.12451	4.25949	4.01916	5.18173	3.50282	4.06078	3.46759	3.7022	3.50393	2.51011	3.18663	3.00299	4.10798	3.94751	2.49627	3.7843	3.72582	3.70127	1.27851	3.4765	3.65727	3.64758	3.92066	3.28256	3.63715	3.93557	3.63584	3.00569	3.60124	7.23798	3.56612	3.71326	7.59477
AC007970.1	2.34725	1.25214	2.89282	2.44036	1.25214	2.10485	1.25214	2.09135	1.25214	2.44303	4.44686	2.59821	1.25214	2.50637	1.25214	2.73768	3.56029	2.91599	1.25214	2.37144	1.25214	2.38055	2.51827	3.40261	1.25214	1.25214	1.25214	2.4198	1.25214	2.87457	2.33834	1.25214	3.5933	1.95586	3.03354	2.00711	2.14032	2.9059	2.18826	1.57112	1.30413	0.497715	3.55616	3.49109	1.74265	2.70984	2.82702	1.06571
AC008040.1	2.80289	1.53059	0.472722	4.35344	2.70239	2.32719	3.12634	1.07085	1.73478	2.32719	-0.425212	3.07272	-0.425212	3.15624	2.56704	3.13616	1.0106	3.07104	2.67107	2.32719	2.63822	3.67183	3.63968	3.05132	2.32677	3.75851	3.37408	3.55924	4.45231	2.61224	3.87241	3.29804	3.99509	3.49929	2.67942	2.55744	2.55744	2.55744	2.55744	2.55744	2.55744	2.55744	2.55744	2.55744	2.55744	2.55744	2.55744	2.55744
AC008063.2	2.2947	0.409496	0.409496	3.16629	0.409496	2.17932	2.62097	0.409496	0.409496	-0.170624	0.409496	1.61563	0.409496	0.409496	0.409496	0.409496	2.54088	0.409496	0.409496	0.945183	0.409496	0.409496	0.409496	0.409496	1.89091	0.409496	0.409496	0.409496	0.409496	0.409496	0.409496	0.409496	0.409496	0.409496	0.409496	0.216379	0.216379	0.216379	1.64255	1.28339	0.216379	1.32259	0.216379	1.24511	3.4481	0.216379	0.216379	0.216379
AC008063.3	2.32515	1.33543	0.353251	2.12998	1.54318	0.778834	2.2809	0.353251	0.353251	0.778834	0.353251	0.353251	0.353251	2.41753	0.353251	0.353251	0.353251	0.353251	0.353251	0.778834	0.353251	0.353251	0.353251	0.353251	0.353251	0.353251	1.66632	1.62017	0.353251	0.353251	1.53178	0.353251	0.353251	2.49141	0.353251	1.62053	0.113485	1.26956	0.113485	0.113485	1.64397	1.93916	1.23286	0.113485	2.12939	1.87604	0.113485	0.113485
AC008065.1	0.515151	0.515151	0.515151	0.515151	2.39093	0.956343	0.515151	2.26575	0.515151	0.640472	0.515151	2.17998	0.515151	0.515151	0.515151	2.35247	0.515151	0.515151	0.515151	1.3934	0.515151	2.44288	0.515151	0.515151	0.515151	0.515151	0.515151	0.515151	0.515151	0.515151	0.515151	0.515151	0.515151	1.38552	0.515151	0.164565	0.164565	1.8496	1.09807	0.164565	0.164565	0.164565	1.16493	2.19817	0.164565	1.73973	1.70538	0.164565
AC008070.1	0.747962	0.747962	0.747962	0.747962	0.747962	0.37076	0.747962	0.747962	0.747962	0.37076	0.747962	0.747962	0.747962	2.45343	0.747962	0.747962	0.747962	0.747962	0.747962	1.7763	0.747962	0.747962	0.747962	0.747962	0.747962	0.747962	0.747962	0.747962	0.747962	0.747962	0.747962	0.747962	0.747962	0.747962	0.747962	0.725635	0.822801	0.773557	1.00311	1.03665	-0.166939	-0.166939	1.51219	0.995509	1.67434	1.60502	1.00632	1.23064
AC008072.1	1.8394	2.56306	1.1847	1.31497	0.861184	1.26388	-0.0590154	1.775	1.65633	1.26388	2.62155	1.78233	-0.0590154	1.53734	-0.0590154	2.30149	2.35797	-0.0590154	1.61152	1.26388	2.19686	1.7159	1.90612	1.04532	1.31707	1.23094	1.3392	0.92072	1.56245	1.4452	1.45441	1.16875	2.51416	1.32324	1.72312	1.37243	1.37243	1.37243	1.37243	1.37243	1.37243	1.37243	1.37243	1.37243	1.37243	1.37243	1.37243	1.37243
AC008073.7	1.63931	0.151338	1.60763	1.31873	1.93931	0.701824	0.151338	1.30153	1.2185	0.701824	0.151338	2.30741	0.151338	1.03637	0.151338	1.61084	1.83362	2.35964	1.78724	2.01632	0.151338	1.98702	1.04503	1.44443	0.151338	2.40466	2.10889	1.73358	2.04995	1.30746	1.62769	0.151338	0.151338	1.76986	0.151338	1.83018	0.501001	1.90154	1.76645	0.501001	0.501001	0.501001	0.501001	0.501001	0.501001	2.28881	0.501001	2.02811
AC008073.9	0.477927	1.75882	0.477927	2.15925	0.477927	0.591694	0.477927	0.477927	0.477927	0.591694	0.477927	0.477927	0.477927	0.477927	0.477927	0.477927	0.477927	0.477927	0.477927	0.591694	0.477927	0.477927	0.477927	2.34029	0.477927	0.477927	0.477927	0.477927	0.477927	0.477927	0.477927	0.477927	0.477927	0.477927	0.477927	0.0286031	1.02947	1.33136	1.21181	0.0286031	0.0286031	0.0286031	0.0286031	1.43445	0.0286031	0.911488	1.21506	1.4419
AC008074.3	2.88037	2.88801	1.93121	2.04391	2.65037	2.87794	3.4106	2.26206	1.94596	1.01074	0.903067	3.0101	0.903067	2.10729	0.903067	2.61578	4.05493	0.903067	3.06264	2.54551	0.903067	2.93408	2.36993	2.16676	2.78703	1.97106	2.8161	0.903067	2.02689	3.11722	2.34585	2.30799	0.903067	2.59771	2.14955	2.42986	0.310811	1.22253	2.43106	1.6281	2.31823	2.62281	1.46587	2.41147	2.45905	2.87525	3.18812	2.67854
AC008074.5	0.988817	0.988817	2.45174	0.988817	0.988817	1.59088	0.988817	0.988817	0.988817	1.25814	0.988817	0.988817	0.988817	0.988817	0.988817	0.988817	0.988817	0.988817	0.988817	0.354917	0.988817	0.988817	0.988817	0.988817	0.988817	0.988817	0.988817	0.988817	0.988817	0.988817	0.988817	0.988817	0.988817	0.988817	0.988817	0.842566	0.963087	1.13763	0.48198	2.08759	-0.33243	0.537344	1.86148	1.44173	1.43222	1.21859	1.33118	0.650381
AC008088.4	0.222038	0.222038	1.75161	0.222038	0.222038	1.2343	0.222038	0.222038	1.51328	0.222744	2.32817	0.222038	0.222038	0.996106	0.222038	1.14431	0.222038	0.222038	0.222038	0.222744	0.222038	0.222038	1.31002	1.353	0.222038	0.222038	0.222038	1.22539	0.222038	0.222038	0.222038	0.222038	0.222038	1.06888	0.222038	0.534376	0.534376	0.534376	0.534376	0.534376	0.534376	0.534376	0.534376	0.534376	0.534376	0.534376	0.534376	0.534376
AC008103.5	2.04679	1.36781	1.60513	1.76922	1.36401	1.20414	-0.0242586	1.45358	1.62678	1.20414	2.21931	1.20788	3.91175	1.36141	1.89517	1.33555	2.28901	-0.0242586	1.49989	1.20414	-0.0242586	1.40246	1.13471	1.18051	1.06513	0.993939	1.5011	1.74072	-0.0242586	1.05289	1.35125	1.80106	-0.0242586	1.4837	1.91994	0.93334	0.93334	0.93334	0.93334	0.93334	0.93334	0.93334	0.93334	2.35384	0.93334	0.93334	2.3677	0.93334
AC008132.12	0.585661	0.585661	0.585661	0.585661	0.585661	0.613377	0.585661	0.585661	0.585661	0.613377	0.585661	0.585661	0.585661	2.68432	0.585661	0.585661	0.585661	0.585661	0.585661	0.613377	0.585661	0.585661	0.585661	0.585661	0.585661	0.585661	0.585661	0.585661	0.585661	0.585661	0.585661	0.585661	0.585661	0.585661	0.585661	1.12951	-0.0357335	-0.0357335	1.46625	-0.0357335	0.826518	-0.0357335	-0.0357335	0.766415	1.27778	1.32708	0.774244	0.938923
AC008132.14	0.242983	0.242983	0.242983	0.242983	1.772	0.396419	0.242983	0.242983	0.242983	0.396419	0.242983	0.242983	0.242983	0.242983	0.242983	0.242983	0.242983	0.242983	0.242983	0.396419	0.242983	0.242983	0.242983	0.242983	0.242983	0.242983	0.242983	0.242983	0.242983	0.242983	0.242983	1.91839	0.242983	1.62709	1.33374	0.404798	0.404798	0.404798	0.404798	0.404798	0.404798	0.404798	0.404798	0.404798	0.404798	0.404798	0.404798	0.404798
AC008147.2	0.861805	0.861805	0.861805	0.861805	0.861805	1.13302	0.861805	0.861805	0.861805	0.249462	0.861805	0.861805	0.861805	0.861805	0.861805	0.861805	0.861805	0.861805	0.861805	1.34645	0.861805	0.861805	0.861805	0.861805	0.861805	0.861805	0.861805	0.861805	0.861805	0.861805	0.861805	0.861805	0.861805	0.861805	0.861805	1.85378	0.752493	0.706163	1.30813	0.953685	0.992734	-0.178685	0.996919	1.12927	1.36427	0.642722	0.925151	1.1362
AC008155.1	1.23843	1.39171	0.932819	1.32489	1.62983	0.595486	1.42365	0.221615	1.61687	2.64211	2.49741	1.93325	4.21417	2.48462	2.16862	1.60096	2.12047	1.34349	2.07024	0.815615	0.221615	1.66883	0.221615	0.221615	0.221615	0.221615	0.221615	0.221615	0.221615	0.221615	0.221615	0.221615	1.83616	1.86044	0.221615	0.666743	0.666743	0.666743	2.23334	0.666743	0.666743	0.666743	2.34555	0.666743	0.666743	2.27628	0.666743	2.55728
AC008174.3	1.90743	2.7009	0.542697	0.542697	0.542697	0.649521	0.542697	1.58854	0.542697	0.649521	0.542697	0.542697	0.542697	2.4292	0.542697	1.88026	2.09453	0.542697	0.542697	2.30332	0.542697	0.542697	2.12057	2.18292	0.542697	0.542697	2.05086	5.03217	2.00138	0.542697	1.89633	0.542697	0.542697	1.77086	0.542697	1.71474	-0.112462	2.58199	1.4367	-0.112462	-0.112462	-0.112462	2.83425	2.17671	3.36299	1.21701	1.44077	-0.112462
AC008264.4	2.20627	0.863699	1.80275	2.87126	0.863699	1.04067	0.863699	0.863699	2.70594	1.04067	0.863699	0.863699	0.863699	1.96808	0.863699	0.863699	0.863699	0.863699	0.863699	1.04067	0.863699	0.863699	1.97889	0.863699	0.863699	0.863699	0.863699	0.863699	0.863699	0.863699	0.863699	0.863699	0.863699	0.863699	0.863699	0.832765	2.16157	0.519463	1.65593	1.06466	0.853693	1.3245	1.32996	0.76301	1.28701	1.70378	2.13178	1.71161
AC008265.2	0.594439	0.594439	1.6845	2.26136	1.71083	0.599593	1.91226	0.594439	0.594439	0.599593	0.594439	1.96467	4.97157	1.51143	0.594439	0.594439	0.594439	0.594439	0.594439	1.64921	0.594439	0.594439	0.594439	0.594439	0.594439	0.594439	0.594439	0.594439	0.594439	1.45324	0.594439	0.594439	0.594439	0.594439	0.594439	0.912777	-0.302154	-0.302154	-0.302154	0.889383	2.18938	1.97663	0.937368	0.846638	-0.302154	2.28938	0.85785	1.09369
AC008267.1	0.758706	0.758706	0.758706	2.57289	0.758706	1.02293	0.758706	0.758706	1.96208	1.02293	3.47413	3.00896	0.758706	0.758706	0.758706	1.94779	0.758706	0.758706	0.758706	1.02293	0.758706	0.758706	0.758706	0.758706	0.758706	1.99105	0.758706	0.758706	0.758706	0.758706	0.758706	0.758706	0.758706	1.53834	0.758706	0.982375	1.43838	1.352	1.40773	0.561427	-0.489513	1.00578	1.87675	2.46333	1.16966	2.05949	1.88852	0.741629
AC008268.1	0.366507	0.366507	0.366507	0.366507	0.366507	0.194766	0.366507	2.30733	0.366507	1.93436	0.366507	1.53134	0.366507	1.44941	0.366507	0.366507	0.366507	0.366507	0.366507	0.194766	0.366507	0.366507	0.366507	0.366507	0.366507	0.366507	2.36974	0.366507	1.77359	0.366507	0.366507	2.76367	0.366507	1.21247	0.366507	0.168553	2.17186	1.34183	0.168553	0.168553	0.168553	1.30072	0.168553	1.61872	0.168553	0.168553	0.168553	0.168553
AC008268.2	0.428822	0.428822	0.428822	0.428822	1.57641	1.02627	0.428822	0.428822	0.428822	1.02627	0.428822	1.44275	0.428822	0.428822	0.428822	0.428822	0.428822	0.428822	5.57689	1.02627	0.428822	0.428822	5.25346	0.428822	0.428822	1.59278	0.428822	0.428822	1.65362	0.428822	2.31622	0.428822	5.43647	1.46006	0.428822	-0.0369603	-0.0369603	-0.0369603	1.05625	1.0892	1.56482	-0.0369603	3.46355	1.4585	3.37392	-0.0369603	-0.0369603	-0.0369603
AC008269.2	2.43995	0.756535	2.4041	3.65951	2.4423	0.866779	0.756535	3.62372	3.25352	0.866779	3.48088	1.83356	0.756535	2.15063	0.756535	2.7393	4.64456	3.25489	3.25661	3.89271	0.756535	0.756535	0.756535	0.756535	0.756535	0.756535	0.756535	2.05441	0.756535	1.69427	3.61972	0.756535	0.756535	2.0856	0.756535	2.14916	2.54668	5.01818	1.69415	0.493009	0.537666	3.4928	2.81229	1.21524	2.08073	2.24353	2.43562	2.48169
AC008277.1	1.87984	1.87984	1.87984	1.87984	1.87984	1.31496	1.87984	1.87984	1.87984	3.15311	1.87984	1.87984	1.87984	1.87984	1.87984	1.87984	1.87984	1.87984	1.87984	1.88288	1.87984	1.87984	1.87984	1.87984	1.87984	1.87984	1.87984	1.87984	1.87984	1.87984	1.87984	1.87984	1.87984	1.87984	1.87984	2.20754	1.80869	2.83856	1.66097	1.98656	0.2476	1.74285	2.65981	2.53944	2.5782	1.61006	2.42206	0.983341
AC008278.3	1.46892	1.85188	1.04031	1.1537	1.47097	1.17079	0.00582783	1.72939	1.45749	1.17079	0.00582783	1.78666	0.00582783	0.876065	0.00582783	2.46966	1.65998	0.00582783	1.61438	1.17079	1.64123	1.51155	1.68634	0.00582783	1.15554	2.80208	2.1803	1.86854	1.13658	0.820836	2.17604	1.41941	1.68564	1.59728	1.72674	0.757267	0.757267	0.757267	2.00676	0.757267	2.58802	0.757267	0.757267	0.757267	2.24724	2.041	0.757267	2.26512
AC008279.1	4.18728	3.33563	4.09078	3.62371	2.93267	2.94159	4.01889	2.69933	2.43817	2.45349	2.56172	2.28245	-0.404465	2.48636	1.54243	3.36948	3.95749	3.35435	4.09834	3.20353	3.80234	3.81598	2.78615	3.44492	1.41735	2.03483	3.41579	1.81628	2.39304	2.46113	3.82144	4.11942	3.47054	3.56038	2.20447	2.06412	3.66856	4.55068	2.06412	2.06412	3.53479	4.08319	3.54033	3.43228	3.70679	2.06412	2.06412	2.06412
AC008280.1	0.861862	0.861862	0.861862	0.861862	0.861862	0.802431	0.861862	0.861862	0.861862	0.802431	0.861862	0.861862	0.861862	0.861862	0.861862	0.861862	0.861862	0.861862	0.861862	0.802431	0.861862	0.861862	0.861862	0.861862	0.861862	0.861862	0.861862	0.861862	0.861862	0.861862	0.861862	0.861862	0.861862	0.861862	0.861862	1.41054	1.40969	0.94536	0.550975	-0.213319	1.12208	0.602933	0.605718	0.545767	1.44274	0.866467	1.34792	0.709013
AC008281.1	0.958959	0.958959	0.958959	0.958959	0.958959	0.592588	0.958959	0.958959	0.958959	0.592588	0.958959	0.958959	0.958959	0.958959	0.958959	0.958959	0.958959	0.958959	0.958959	1.58778	0.958959	0.958959	0.958959	0.958959	0.958959	0.958959	0.958959	0.958959	0.958959	0.958959	0.958959	0.958959	0.958959	0.958959	0.958959	-0.283544	-0.283544	1.11621	0.491914	1.45768	1.24372	1.38734	1.24874	0.985088	1.67711	1.1933	0.996406	-0.283544
AC008372.1	0.76328	0.76328	0.76328	0.76328	0.76328	0.713864	0.76328	0.76328	0.76328	0.713864	0.76328	0.76328	0.76328	0.76328	0.76328	0.76328	0.76328	0.76328	0.76328	0.713864	0.76328	0.76328	0.76328	0.76328	0.76328	0.76328	0.76328	0.76328	0.76328	0.76328	0.76328	0.76328	0.76328	0.76328	0.76328	-0.1357	-0.1357	1.42114	0.630412	1.68914	-0.1357	0.682493	0.990818	1.28046	1.34283	0.946654	1.12882	1.35863
AC008391.1	0.81873	0.81873	0.81873	0.81873	0.81873	0.414987	0.81873	0.81873	0.81873	0.414987	0.81873	0.81873	0.81873	0.81873	0.81873	0.81873	0.81873	0.81873	0.81873	1.93019	0.81873	0.81873	0.81873	0.81873	0.81873	0.81873	0.81873	0.81873	2.93907	0.81873	0.81873	0.81873	0.81873	0.81873	0.81873	1.4164	1.88055	-0.254061	0.930487	0.964439	-0.254061	0.664729	1.44588	1.73557	1.40625	1.19759	0.608721	0.784135
AC008394.1	3.97947	3.96047	3.31954	3.83382	2.99185	3.56701	3.2602	2.76701	3.73801	3.58507	4.83661	2.97804	-0.830957	4.5047	3.61131	4.03424	4.682	4.80841	4.02212	2.96316	3.80108	3.43616	4.61866	4.01451	4.00618	2.8758	3.82132	4.10427	3.63596	3.66663	3.56825	3.1164	4.4131	4.31635	4.26709	2.74119	4.85932	2.74119	2.74119	2.74119	2.74119	4.16325	2.74119	2.74119	4.90672	2.74119	4.93899	4.34806
AC008427.2	0.760925	0.760925	0.760925	1.96581	1.87301	2.31138	0.760925	0.760925	0.760925	1.38007	3.24632	0.760925	0.760925	0.760925	0.760925	1.84928	0.760925	0.760925	3.04172	0.919882	0.760925	2.65556	0.760925	0.760925	2.42397	0.760925	3.45002	2.97225	0.760925	2.73012	0.760925	0.760925	0.760925	1.76027	0.760925	1.66865	1.01661	1.42791	2.21805	-0.34703	0.902913	-0.34703	1.96643	2.0248	3.41022	0.855856	1.58545	1.06586
AC008440.10	3.9606	2.14508	2.01566	2.40807	3.57258	1.20217	3.90914	1.30383	2.70031	2.39254	1.30383	2.20432	1.30383	2.14099	1.30383	1.30383	1.30383	1.30383	3.7666	3.02738	1.30383	1.30383	3.08749	1.30383	1.30383	4.53745	3.59593	1.30383	1.30383	2.39741	1.30383	1.30383	1.30383	1.30383	3.91518	1.9801	0.604358	2.78047	1.40355	2.04466	0.718993	2.98533	2.76246	2.25357	3.4936	3.35599	2.37759	1.76641
AC008440.5	0.180057	0.180057	0.180057	0.180057	0.180057	0.604785	0.180057	0.885143	1.09265	0.604785	0.180057	0.180057	5.02577	4.59952	3.59986	0.180057	0.180057	1.57798	0.180057	0.604785	0.180057	0.180057	0.180057	0.180057	0.180057	0.180057	0.180057	0.180057	0.180057	0.180057	0.180057	0.180057	0.180057	0.180057	0.180057	0.628639	0.628639	0.628639	0.628639	0.628639	0.628639	0.628639	0.628639	0.628639	0.628639	0.628639	0.628639	0.628639
AC008443.1	2.45101	3.08751	2.89933	3.84544	3.43194	2.85612	2.00188	2.53622	3.40959	2.85612	3.64595	4.49531	4.53894	3.57377	2.60254	1.74491	4.29637	3.24644	3.31687	2.85612	4.26719	3.82065	3.55189	3.29477	4.08999	2.98472	2.1702	1.90676	3.86955	3.42345	2.9312	3.10168	3.52033	4.1013	4.21388	3.17249	3.17249	3.17249	3.17249	3.17249	3.17249	3.17249	3.17249	3.17249	3.17249	3.17249	3.17249	3.17249
AC008498.1	0.681289	0.681289	0.681289	0.681289	0.681289	0.640129	0.681289	0.681289	0.681289	0.640129	0.681289	0.681289	0.681289	0.681289	0.681289	0.681289	0.681289	0.681289	0.681289	0.640129	0.681289	0.681289	0.681289	0.681289	0.681289	0.681289	0.681289	0.681289	0.681289	0.681289	0.681289	0.681289	0.681289	0.681289	0.681289	1.25141	-0.0683522	1.09379	-0.0683522	0.721332	1.05484	-0.0683522	0.753134	1.60161	1.59266	-0.0683522	1.49755	-0.0683522
AC008536.1	0.534187	2.179	0.534187	0.534187	0.534187	0.554081	0.534187	0.534187	0.534187	0.554081	0.534187	0.534187	0.534187	0.534187	0.534187	0.534187	0.534187	0.534187	0.534187	0.554081	0.534187	0.534187	0.534187	0.534187	0.534187	0.534187	0.534187	0.534187	0.534187	0.534187	0.534187	0.534187	0.534187	0.534187	0.534187	0.85724	0.0269896	0.901816	0.0269896	0.0269896	1.18514	0.0269896	0.0269896	0.812042	0.0269896	1.53236	0.819704	0.0269896
AC008555.2	1.63944	1.51489	1.9186	0.908603	1.18411	1.34755	0.99783	1.40852	1.62681	1.34755	1.96796	2.08392	3.51901	2.2749	-0.0881832	2.05135	2.32832	2.2702	1.58201	1.34755	-0.0881832	1.21935	1.65357	1.01594	1.55788	1.66378	1.98088	1.52935	1.92252	1.54091	0.823022	-0.0881832	1.37053	1.78011	2.10794	1.46619	1.46619	1.46619	1.46619	1.46619	1.46619	1.46619	1.46619	1.46619	1.46619	1.46619	1.46619	1.46619
AC008581.1	0.49351	0.49351	0.49351	0.49351	0.49351	0.471369	0.49351	0.49351	0.49351	0.471369	0.49351	0.49351	0.49351	0.49351	0.49351	0.49351	0.49351	0.49351	0.49351	0.471369	0.49351	0.49351	0.49351	0.49351	0.49351	0.49351	0.49351	0.49351	0.49351	0.49351	0.49351	0.49351	0.49351	0.49351	0.49351	0.0902478	0.0902478	0.939036	0.0902478	0.0902478	0.0902478	0.0902478	0.0902478	1.13935	0.0902478	1.38431	0.859368	0.0902478
AC008592.3	2.47546	0.883316	1.68854	0.883316	3.26485	2.84967	2.75101	1.76555	2.46302	1.8762	0.883316	2.29838	0.883316	3.32513	0.883316	2.445	0.883316	2.1535	2.15449	1.76664	3.28435	0.883316	2.71206	0.883316	2.60741	2.49949	2.15555	0.883316	0.883316	2.58891	3.03247	2.97963	3.34448	2.8514	0.883316	2.66476	3.2599	2.30726	2.96222	2.00291	-0.467414	2.70321	1.70647	1.76132	2.61565	0.662901	1.58374	1.94079
AC008592.4	0.445248	0.445248	0.445248	0.445248	0.445248	0.548433	2.16835	0.445248	0.445248	0.548433	0.445248	0.445248	0.445248	2.11464	0.445248	0.445248	0.445248	0.445248	0.445248	0.548433	0.445248	0.445248	0.445248	0.445248	0.445248	0.445248	0.445248	0.445248	0.445248	0.445248	0.445248	0.445248	0.445248	1.38191	0.445248	0.98996	1.46893	1.03995	0.0589518	1.31436	0.0589518	0.0589518	0.0589518	0.939277	0.0589518	0.0589518	0.947869	0.0589518
AC008592.5	0.72116	1.68146	0.72116	0.72116	0.72116	1.85373	0.72116	1.96309	0.72116	0.739649	0.72116	3.20309	0.72116	2.32704	0.72116	0.72116	2.53762	0.72116	0.72116	0.739649	0.72116	0.72116	2.34188	0.72116	0.72116	1.90117	2.48894	0.72116	0.72116	0.72116	0.72116	0.72116	0.72116	2.32995	0.72116	1.85139	1.26426	0.732018	1.32529	1.61416	-0.48509	2.0585	1.44291	1.01925	2.1124	0.644756	1.33005	-0.48509
AC008592.7	0.92503	0.92503	0.92503	0.92503	0.92503	0.859117	0.92503	0.92503	0.92503	0.859117	0.92503	0.92503	0.92503	0.92503	0.92503	0.92503	0.92503	0.92503	0.92503	0.859117	0.92503	0.92503	0.92503	0.92503	0.92503	0.92503	0.92503	0.92503	0.92503	0.92503	0.92503	0.92503	0.92503	0.92503	0.92503	1.2181	0.950142	-0.264382	0.499113	1.02703	0.550726	0.551016	1.07418	1.39886	1.66602	1.32766	1.41234	1.22484
AC008625.1	0.644753	0.644753	0.644753	0.644753	0.644753	0.607276	0.644753	0.644753	0.644753	0.607276	0.644753	0.644753	0.644753	0.644753	0.644753	0.644753	0.644753	0.644753	0.644753	0.607276	0.644753	0.644753	0.644753	0.644753	0.644753	0.644753	0.644753	0.644753	0.644753	0.644753	0.644753	0.644753	0.644753	0.644753	0.644753	-0.0379148	1.41093	0.810629	-0.0379148	-0.0379148	0.780606	-0.0379148	0.783691	1.37932	1.44173	1.5608	1.22756	-0.0379148
AC008671.1	1.10073	1.10073	1.10073	1.10073	1.10073	1.27898	1.10073	1.10073	1.10073	0.394535	1.10073	1.10073	1.10073	1.10073	1.10073	1.10073	1.10073	1.10073	1.10073	1.71723	1.10073	1.10073	1.10073	1.10073	1.10073	1.10073	1.10073	1.10073	1.10073	1.10073	1.10073	1.10073	1.10073	1.10073	1.10073	1.16226	0.541914	0.495648	1.73085	1.13608	-0.387976	1.18494	1.98775	1.86006	1.74655	1.27683	1.2429	0.925091
AC008686.1	3.1246	2.64893	2.69871	5.0873	5.2549	2.71142	2.69519	5.01619	2.41054	1.05218	0.779728	5.63897	0.779728	2.14841	0.779728	1.75014	2.62875	1.87216	0.779728	2.12408	2.31034	0.779728	1.9245	0.779728	1.85577	0.779728	2.58121	0.779728	0.779728	0.779728	0.779728	2.10273	0.779728	2.64405	0.779728	1.05562	3.53092	2.69918	2.39993	3.49694	-1.14139	1.52014	1.09777	1.34986	0.674479	2.98347	2.59158	2.96759
AC008694.2	0.214238	0.214238	1.57581	1.3057	0.214238	0.623861	0.214238	0.214238	0.214238	0.623861	0.214238	1.10431	0.214238	0.214238	0.214238	1.20014	1.35808	0.214238	1.32497	0.623861	0.214238	0.214238	0.214238	0.214238	0.214238	1.62643	1.74494	0.214238	1.28942	0.214238	1.21199	0.214238	2.36476	0.214238	1.40677	0.404499	0.404499	0.404499	0.404499	0.404499	0.404499	0.404499	0.404499	0.404499	0.404499	1.86107	1.82629	0.404499
AC008697.1	2.69731	2.94104	2.52499	4.94676	3.13415	1.93092	2.65755	1.74351	2.39043	2.83335	0.925219	3.44991	5.11795	3.06777	4.07333	3.09292	0.925219	3.11687	4.6761	3.37601	3.15223	2.02549	0.925219	3.02207	0.925219	2.42426	2.868	0.925219	3.59651	2.81875	0.925219	3.74492	0.925219	2.64622	2.19109	2.65461	2.79631	1.98931	3.18451	2.92551	2.10405	2.10489	1.40735	4.37044	2.55421	3.4021	3.19231	-0.77737
AC008703.1	1.02963	1.02963	1.02963	1.02963	1.02963	0.119746	1.02963	1.02963	1.02963	1.9266	1.02963	1.02963	1.02963	2.71754	1.02963	1.02963	1.02963	1.02963	1.02963	2.15843	1.02963	1.02963	2.73406	1.02963	1.02963	1.02963	1.02963	1.02963	1.02963	1.02963	1.02963	1.02963	1.02963	1.02963	1.02963	1.1501	0.6534	0.601717	1.08286	-0.385364	1.17294	-0.385364	0.570382	2.53917	1.33586	2.44725	1.80096	0.690918
AC008731.1	2.14942	-0.144479	3.11018	2.30495	-0.144479	1.52154	-0.144479	2.53168	1.88817	1.52154	1.91304	3.2617	-0.144479	3.10252	-0.144479	2.3133	-0.144479	-0.144479	1.9245	1.52154	2.37356	1.63126	2.90882	2.91162	2.18669	2.38298	2.55234	2.38005	-0.144479	1.79138	2.91039	1.84074	2.42991	1.78826	2.35566	1.65509	1.65509	1.65509	1.65509	1.65509	1.65509	1.65509	1.65509	1.65509	1.65509	1.65509	1.65509	1.65509
AC008738.1	4.4288	2.57988	3.30868	5.1085	3.71887	2.96529	5.17965	3.42267	3.77027	2.96529	2.97998	1.52974	-0.642393	3.7825	4.88425	4.6174	5.55612	7.82094	3.6946	2.96529	4.15767	5.53873	2.19427	2.94884	-0.642393	-0.642393	2.31159	3.37344	4.58067	1.45685	2.66443	4.44264	4.35489	5.08828	2.5401	3.26329	3.26329	3.26329	3.26329	3.26329	3.26329	3.26329	3.26329	3.26329	3.26329	3.26329	3.26329	3.26329
AC008738.2	1.23122	1.23122	2.62068	1.23122	1.23122	1.76454	1.23122	1.23122	1.23122	0.665043	1.23122	1.23122	1.23122	1.23122	1.23122	1.23122	1.23122	1.23122	1.23122	1.37534	1.23122	1.23122	1.23122	1.23122	1.23122	1.23122	1.23122	1.23122	1.23122	1.23122	1.23122	1.23122	1.23122	1.23122	1.23122	1.76062	1.77808	1.36965	1.59853	1.64913	1.62562	1.17957	1.93612	0.922586	0.371983	1.56041	1.21433	1.7444
AC008746.12	2.68664	3.80526	1.97102	4.27532	3.68807	2.76627	2.64755	3.33278	3.54656	1.87963	4.00687	3.80303	0.944561	3.56284	0.944561	2.36853	4.38986	3.30551	2.10364	4.0862	3.81984	2.73555	4.1858	3.66835	2.82542	3.14302	2.85445	3.23728	3.41678	3.34321	3.41372	4.08019	0.944561	3.00274	4.40011	4.03205	3.16013	3.2692	2.36059	2.67011	3.65355	0.810299	4.23672	3.53535	3.67666	3.75673	3.56699	3.86498
AC008746.3	2.52193	0.808666	1.81814	0.808666	1.84252	0.914197	0.808666	1.91229	2.22523	0.914197	0.808666	2.33719	0.808666	1.99102	0.808666	0.808666	0.808666	0.808666	0.808666	2.3687	0.808666	0.808666	2.24889	2.0494	0.808666	0.808666	0.808666	2.86442	1.91208	2.33812	0.808666	0.808666	3.4028	2.09853	2.03251	1.34998	0.54525	1.79865	0.851849	0.350802	1.38699	1.97576	2.59345	1.22622	0.585353	2.29678	1.24731	1.68075
AC008746.5	1.86103	1.86103	1.86103	1.86103	1.86103	2.22671	1.86103	1.86103	1.86103	2.44555	1.86103	1.86103	1.86103	1.86103	1.86103	1.86103	1.86103	1.86103	1.86103	2.14556	1.86103	1.86103	1.86103	1.86103	1.86103	1.86103	1.86103	1.86103	1.86103	1.86103	1.86103	1.86103	1.86103	1.86103	1.86103	1.89735	1.59287	2.16677	1.54111	1.81406	1.77298	1.36063	2.56694	2.17579	2.13212	2.26974	2.09499	2.05242
AC008752.2	0.732531	0.732531	0.732531	0.732531	0.732531	0.686236	0.732531	0.732531	0.732531	0.686236	0.732531	0.732531	0.732531	0.732531	0.732531	0.732531	0.732531	0.732531	0.732531	0.686236	0.732531	0.732531	0.732531	0.732531	0.732531	0.732531	0.732531	0.732531	0.732531	0.732531	0.732531	0.732531	0.732531	0.732531	0.732531	-0.109865	0.782531	-0.109865	1.15148	0.679425	0.708127	-0.109865	1.54581	0.65111	1.36883	1.48782	0.658537	1.15026
AC008752.3	0.681686	0.681686	0.681686	0.681686	0.681686	0.640488	0.681686	0.681686	0.681686	0.640488	0.681686	0.681686	0.681686	0.681686	0.681686	0.681686	0.681686	0.681686	0.681686	0.640488	0.681686	0.681686	0.681686	0.681686	0.681686	0.681686	0.681686	0.681686	0.681686	0.681686	0.681686	0.681686	0.681686	0.681686	0.681686	1.25113	0.824208	1.86472	1.19334	1.01711	0.749768	-0.0686237	1.27533	1.18547	-0.0686237	-0.0686237	0.700154	1.19211
AC008753.3	1.78209	0.264849	0.264849	1.4552	2.08798	1.85898	2.38719	1.43766	1.77023	0.703147	0.264849	1.61334	0.264849	2.70646	0.264849	2.29101	1.51232	0.264849	1.47621	1.73619	2.55292	1.82629	2.48478	0.264849	1.45711	1.80499	1.93424	0.264849	2.84859	2.46457	2.0718	2.26253	2.00682	1.63559	0.264849	2.01546	2.19187	1.61493	0.295616	0.295616	0.295616	0.295616	2.04845	2.24579	2.2343	1.52034	0.295616	2.25613
AC008753.6	1.08682	1.08682	2.00715	1.08682	1.08682	1.52866	1.08682	1.08682	2.39193	2.80919	1.08682	3.03505	1.08682	2.16919	1.08682	1.08682	1.08682	2.53858	2.53972	0.687305	1.08682	1.08682	2.92251	2.66824	1.08682	1.08682	1.08682	1.08682	3.02635	1.08682	1.08682	2.84499	1.08682	2.73087	2.64671	1.81518	2.14369	1.92565	1.47828	1.23588	-0.914092	1.95459	3.10009	1.16994	2.29561	2.0552	2.00326	1.09249
AC008781.7	2.6269	2.36342	1.0126	3.92421	2.62908	3.08838	2.1625	1.0126	2.61472	3.35305	1.0126	4.42753	6.13553	3.07577	1.0126	2.98728	1.0126	1.0126	1.0126	1.56305	3.4007	2.67221	2.9809	2.18167	1.0126	3.20726	2.49277	2.44308	3.89149	2.73752	3.30064	2.31233	2.55712	3.44255	3.33791	3.06111	2.90227	2.7245	2.38449	2.83707	3.2645	1.89347	0.0667925	3.14102	2.5237	2.26817	3.63216	3.22468
AC008850.3	1.63885	2.0893	1.85271	0.480003	1.64054	1.01257	1.84993	1.71886	1.62942	1.01257	0.480003	1.90442	0.480003	2.6583	0.480003	1.61577	2.64409	0.480003	2.242	2.80559	2.27142	2.71848	1.44258	3.48696	0.480003	1.65709	1.76064	2.52041	2.18816	1.72524	2.3887	2.02844	0.480003	1.22469	2.36509	1.00601	2.73252	2.19063	1.725	2.04196	2.33774	1.02726	2.34599	1.71262	-0.261384	1.77463	1.40456	2.09217
AC008865.1	0.210687	1.48835	0.210687	0.210687	0.210687	0.494785	0.210687	0.210687	0.210687	0.494785	0.210687	1.57292	0.210687	0.210687	0.210687	0.210687	0.210687	1.88217	0.210687	0.494785	0.210687	0.210687	0.210687	0.210687	0.210687	0.210687	0.210687	0.210687	1.56683	1.40582	0.210687	0.210687	2.78716	1.21525	0.210687	0.512642	0.512642	0.512642	0.512642	0.512642	0.512642	0.512642	0.512642	0.512642	0.512642	0.512642	0.512642	0.512642
AC008937.2	1.49584	1.49584	1.49584	1.49584	1.49584	1.06895	1.49584	1.49584	1.49584	1.06895	1.49584	1.49584	1.49584	1.49584	1.49584	1.49584	1.49584	1.49584	3.66918	2.70859	1.49584	1.49584	1.49584	3.85137	1.49584	1.49584	1.49584	1.49584	1.49584	1.49584	1.49584	1.49584	1.49584	1.49584	1.49584	1.3836	2.6636	1.80122	0.770376	0.836698	1.86963	1.62085	2.79066	1.89174	1.80945	2.32136	2.25684	1.03726
AC008937.3	1.34576	1.34576	1.34576	1.34576	2.61572	1.5856	2.84486	1.34576	1.34576	2.1229	1.34576	1.34576	1.34576	1.34576	1.34576	1.34576	1.34576	1.34576	1.34576	1.6369	1.34576	1.34576	2.3991	1.34576	1.34576	1.34576	1.34576	1.34576	1.34576	1.34576	1.34576	1.34576	1.34576	1.34576	1.34576	1.87031	1.74268	1.15625	1.56542	2.08532	1.90364	1.57123	1.70026	1.55235	1.79062	1.61755	1.86738	0.339943
AC008940.1	0.488525	0.488525	0.488525	0.488525	0.488525	0.17108	0.488525	0.488525	0.488525	0.17108	0.488525	0.488525	0.488525	0.488525	0.488525	0.488525	0.488525	0.488525	0.488525	1.25082	0.488525	0.488525	0.488525	0.488525	0.488525	0.488525	0.488525	0.488525	0.488525	0.488525	0.488525	0.488525	0.488525	0.488525	0.488525	0.124032	0.124032	0.124032	0.124032	0.124032	0.124032	0.981876	0.124032	0.124032	1.08186	1.47939	0.929583	0.124032
AC008948.1	3.32535	1.28156	0.470706	0.825198	1.87718	1.60587	-0.172336	0.810503	3.55614	1.60587	-0.172336	0.641137	-0.172336	4.07354	3.05283	3.11063	3.491	-0.172336	2.05245	1.60587	2.3459	2.90621	3.22013	2.79567	3.19248	1.58094	1.89828	2.78221	1.99289	2.41875	2.69896	-0.172336	1.28747	-0.172336	2.32801	1.74759	1.74759	1.74759	1.74759	1.74759	1.74759	1.74759	1.74759	1.74759	1.74759	1.74759	1.74759	1.74759
AC008982.2	4.24152	4.16553	4.46805	4.2794	4.56844	3.30497	2.90524	4.17604	3.37834	4.74165	3.97985	5.70759	6.54901	6.37037	5.01821	3.7681	5.53967	3.99101	3.55234	5.08392	5.62253	2.75083	4.55298	3.37924	3.52561	3.41566	4.68753	4.49681	3.498	4.57026	4.5473	4.16835	4.25938	3.97068	3.35761	5.24388	3.96332	4.4933	6.63537	3.71533	3.7899	3.81808	4.31634	4.38791	5.08887	4.22355	4.19406	3.7681
AC008984.2	2.82452	2.24012	2.04727	2.12453	1.68942	1.76306	1.5636	1.88307	2.67854	1.76306	-0.251118	1.6287	-0.251118	3.09503	3.55187	2.05158	2.97745	2.59212	2.76333	1.76306	1.70531	1.89115	3.04978	2.328	1.83155	2.11944	2.02047	2.21377	2.0956	1.89239	0.679311	1.77462	2.10608	1.99783	1.79943	1.81365	1.81365	1.81365	1.81365	3.75028	1.81365	1.81365	1.81365	1.81365	1.81365	1.81365	1.81365	1.81365
AC008993.5	6.75486	5.95954	6.66484	5.42438	5.70951	5.32892	4.98221	4.60015	6.30212	7.39016	7.24009	7.63415	7.50353	7.57923	6.84544	5.1701	7.25701	6.37085	6.33108	4.98244	6.59442	5.36808	7.1604	6.06807	5.71935	6.23879	5.10474	5.58472	6.78231	5.16241	5.50211	5.33904	6.45737	5.07491	5.82505	5.37204	6.82307	7.04309	6.35449	7.54892	7.47155	5.47356	8.08897	5.44497	4.97785	5.32675	5.13229	6.7558
AC009005.2	1.61566	5.35274	5.72416	6.4031	3.99535	6.42792	5.26768	4.80008	7.50168	4.00096	4.91009	6.31024	8.01015	6.19381	6.25941	5.90573	2.77072	6.1332	5.12062	6.66258	5.13059	5.74483	6.15716	5.19541	2.4413	5.51707	6.69928	6.13678	5.8836	4.09701	4.64767	6.6562	4.66335	5.36138	6.46363	6.1161	5.58012	6.78664	6.05551	7.77504	3.95754	3.65716	6.35376	4.31027	5.83526	4.41324	4.51994	5.98371
AC009060.1	4.70049	4.4969	4.55455	4.77347	3.98494	3.57237	3.97173	4.39006	4.04228	3.57237	5.51241	5.49979	5.08366	5.06298	4.23374	3.67672	5.30748	4.10934	4.11145	3.57237	3.98833	4.04679	4.7578	3.46342	3.88044	3.27183	4.19112	3.82939	3.90732	3.81288	3.54276	2.94935	4.71281	3.98189	3.9164	5.16501	5.31585	3.77937	3.77937	3.77937	5.18775	3.77937	3.77937	3.77937	3.77937	3.77937	3.77937	3.77937
AC009061.1	1.19884	1.19884	3.06086	1.19884	4.288	2.4732	2.75749	1.19884	2.99237	2.78047	1.19884	1.19884	5.7747	3.51524	4.32945	1.19884	3.22379	3.35967	1.19884	2.52374	1.19884	1.19884	3.25354	3.97262	2.24294	1.19884	2.94684	1.19884	4.49896	3.90654	4.3307	1.19884	3.61304	2.39924	3.81171	3.39946	0.677482	3.84127	2.74141	4.02853	3.18791	1.38903	1.84162	1.38856	3.16464	3.39851	2.26812	3.75643
AC009065.1	1.08538	1.44295	0.165502	1.16359	0.165502	0.621744	0.165502	0.870433	0.165502	0.621744	0.165502	0.979428	0.165502	1.21904	1.92688	1.41334	1.21149	1.56312	1.83788	0.621744	0.165502	0.165502	0.929586	0.165502	0.165502	0.165502	0.165502	1.99729	0.165502	0.165502	0.165502	0.165502	0.165502	1.31484	0.165502	0.654836	0.654836	0.654836	0.654836	0.654836	0.654836	0.654836	0.654836	0.654836	0.654836	0.654836	0.654836	0.654836
AC009093.1	3.70276	3.66099	3.49374	3.5569	3.02452	3.07848	3.96281	3.42139	3.91992	3.07848	4.84577	3.73608	4.72071	4.45269	1.77552	4.50784	4.48303	2.99631	3.57055	3.07848	2.92414	3.62637	4.41362	3.06913	3.00946	3.16603	3.57326	2.88877	3.07201	3.32164	2.40137	3.34054	4.07569	3.63331	3.34736	2.84046	2.84046	4.98569	2.84046	4.20898	2.84046	3.87237	3.87589	2.84046	2.84046	4.68061	2.84046	2.84046
AC009095.4	3.04154	1.41047	1.41047	1.41047	1.41047	1.96686	2.57232	1.41047	1.41047	1.75467	1.41047	1.41047	1.41047	1.41047	1.41047	2.37373	2.52804	2.49484	3.19729	1.91049	1.41047	1.41047	2.22684	1.41047	1.41047	1.41047	1.41047	1.41047	1.41047	1.41047	1.41047	1.41047	2.97104	2.04204	1.41047	2.27899	0.70907	2.23061	1.78089	1.60531	1.39357	1.56391	1.72892	2.37772	1.73914	2.10008	1.78995	1.35997
AC009107.1	1.41507	0.14297	1.52104	1.51839	1.67154	0.687181	0.14297	1.1263	1.40513	0.687181	0.14297	0.14297	0.14297	1.59105	0.14297	0.14297	0.14297	1.5405	0.14297	0.687181	0.14297	0.14297	1.20645	0.14297	0.14297	0.14297	1.54265	1.12373	0.14297	1.13136	0.14297	1.81789	0.14297	1.71544	1.63923	0.727506	0.727506	0.727506	0.727506	0.727506	0.727506	0.727506	0.727506	0.727506	0.727506	0.727506	0.727506	0.727506
AC009120.10	0.478628	0.478628	1.64816	0.478628	0.478628	0.584266	2.4553	0.478628	0.478628	0.584266	0.478628	0.478628	0.478628	0.478628	0.478628	0.478628	0.478628	0.478628	0.478628	0.584266	0.478628	0.478628	1.86754	0.478628	0.478628	0.478628	0.478628	0.478628	0.478628	0.478628	0.478628	0.478628	0.478628	0.478628	0.478628	0.039224	1.00903	0.960775	0.039224	0.039224	0.039224	1.25964	0.039224	1.85313	1.03214	0.894703	0.039224	1.66335
AC009120.3	2.85346	3.20432	3.89817	3.71517	2.20382	2.3099	1.21526	2.67055	4.06396	3.32897	5.50392	4.76109	5.09121	4.70184	3.71896	3.21918	4.93768	2.71504	3.4369	4.50732	2.74121	3.30851	3.61413	2.40164	2.28803	1.21526	1.21526	1.21526	3.93121	3.08581	3.3979	3.01273	2.78265	3.68119	3.37306	2.29082	3.55281	4.541	2.78157	3.76793	2.34636	2.34758	3.84466	4.51594	3.64216	3.68601	3.8677	1.35954
AC009120.4	2.33287	2.05336	1.84528	2.46805	1.8737	1.83529	2.62092	2.22396	2.91515	2.03801	3.36205	2.14775	0.668453	1.65843	4.21662	0.668453	2.03694	2.49697	2.85646	2.57279	0.668453	2.38136	1.66812	2.11488	1.97636	2.35799	0.668453	0.668453	0.668453	2.45146	1.86216	2.85991	0.668453	2.33508	2.62616	2.77181	2.7705	1.49132	-0.0765981	2.91436	2.31487	-0.0765981	1.96703	2.43932	1.91939	2.5075	3.27896	2.1873
AC009120.5	1.75593	1.75593	2.48439	1.75593	1.75593	1.79349	1.75593	1.75593	1.75593	3.16536	1.75593	1.75593	5.84537	4.3537	1.75593	1.75593	3.38439	1.75593	2.90593	2.258	1.75593	2.82909	1.75593	1.75593	1.75593	1.75593	1.75593	1.75593	1.75593	1.75593	1.75593	1.75593	1.75593	2.6932	1.75593	-0.00181304	2.25327	3.41612	0.944683	2.79568	1.46847	1.91472	3.07414	2.76139	2.39946	2.42327	2.54172	2.70044
AC009120.6	3.72645	3.40342	4.04855	4.54649	3.18785	3.30742	2.73036	3.60234	4.07655	4.61455	5.74661	5.13679	1.60287	4.70808	3.42914	4.05305	5.76654	3.33563	4.58465	3.9095	4.21534	4.15258	4.54785	4.47495	2.63939	2.57165	2.65687	4.10904	4.67332	3.99929	4.26939	3.3396	1.60287	3.67011	4.82748	3.55558	3.19113	4.75127	2.62715	4.30546	3.57307	3.17054	4.01576	4.49528	4.05106	4.61249	4.80983	3.01375
AC009120.8	1.26612	1.08414	1.45982	1.35536	1.26765	0.559672	0.21656	1.57312	0.21656	0.559672	0.21656	1.14524	0.21656	0.21656	2.22626	1.64032	0.21656	0.21656	0.21656	0.559672	0.21656	0.21656	0.21656	0.21656	0.21656	0.21656	0.21656	0.21656	0.21656	0.21656	0.21656	1.61897	0.21656	0.21656	0.21656	0.386718	0.386718	0.386718	0.386718	0.386718	0.386718	0.386718	0.386718	0.386718	0.386718	0.386718	0.386718	2.47877
AC009132.1	0.40197	0.40197	0.40197	0.40197	2.06	0.51705	0.40197	0.40197	0.40197	0.51705	0.40197	0.40197	0.40197	2.29815	0.40197	0.40197	0.40197	0.40197	0.40197	0.51705	0.40197	0.40197	0.40197	0.40197	0.40197	0.40197	0.40197	0.40197	0.40197	0.40197	0.40197	0.40197	0.40197	1.46588	0.40197	0.116175	0.116175	0.116175	0.116175	0.116175	0.116175	0.116175	0.116175	0.946325	1.11289	1.29705	1.4958	1.9458
AC009133.12	6.24239	4.48723	5.53267	6.55656	5.90305	5.56311	4.80277	6.04646	4.80624	5.85664	1.80726	5.71163	1.80726	7.9985	5.29794	5.52081	6.28809	3.91953	5.52555	5.42554	5.77048	6.02309	6.73277	6.07607	6.01689	6.91752	5.04375	5.25369	7.53493	5.37043	7.15072	4.74707	5.38647	5.59828	6.04249	5.53218	6.05051	5.25179	4.86426	6.34587	5.4347	3.57108	5.50569	4.7919	5.60286	5.83892	6.1534	6.93237
AC009133.14	4.50449	3.60767	5.55812	6.28773	4.54326	3.59703	4.98657	5.01158	3.84578	5.20046	3.45322	5.03191	8.00337	8.73795	6.73201	4.59129	5.56526	3.96118	4.88312	5.4748	4.25051	4.20223	5.78587	4.66871	4.8437	5.79376	3.6573	4.89026	6.55528	3.90049	6.56054	4.6157	3.34015	4.60416	4.92237	6.33646	3.89129	5.34794	4.02869	5.46397	4.38859	3.57382	5.90686	4.68561	5.49362	4.89827	4.72307	7.03739
AC009133.15	1.63727	1.55933	1.71696	1.47349	2.20532	1.99198	1.16123	2.47732	1.35071	0.863615	-0.0174981	1.98064	-0.0174981	1.55225	1.89175	1.3351	2.45485	1.49745	2.03046	0.863615	-0.0174981	1.40166	2.00014	1.62567	1.76909	-0.0174981	-0.0174981	-0.0174981	2.16486	0.750655	2.77019	1.79815	-0.0174981	1.36332	1.60448	0.994391	0.994391	0.994391	0.994391	3.13898	0.994391	0.994391	0.994391	0.994391	0.994391	0.994391	2.51291	0.994391
AC009133.17	2.22087	2.86971	2.86009	2.08925	1.90589	1.79721	1.84905	1.3741	3.08224	1.79721	-0.487008	3.54297	-0.487008	2.71767	3.16518	1.85852	2.20199	2.12899	2.75374	1.79721	1.73893	0.99671	2.74386	1.24359	1.07786	3.15183	2.99992	1.63056	2.05397	3.32012	2.20109	1.43701	-0.487008	2.44135	2.30576	1.73768	0.800379	0.800379	0.800379	0.800379	2.86378	0.800379	3.87746	1.68666	0.800379	2.06109	1.69531	5.0984
AC009133.20	1.85342	1.1289	2.94324	3.4321	0.980706	1.30874	1.90702	2.60054	-0.013479	1.30874	-0.013479	1.45639	-0.013479	2.29148	1.88741	-0.013479	1.53875	1.08183	1.49596	1.30874	-0.013479	-0.013479	-0.013479	1.93598	1.99707	1.65802	-0.013479	1.44644	3.25788	1.45729	4.2348	1.79422	1.56283	1.93299	1.6014	0.921628	0.921628	0.921628	0.921628	0.921628	0.921628	0.921628	0.921628	0.921628	3.32241	2.43828	0.921628	3.34944
AC009133.21	0.258687	0.258687	0.992561	0.258687	0.258687	0.669975	0.258687	0.258687	0.258687	0.669975	0.258687	0.258687	0.258687	1.70906	0.258687	1.28702	0.258687	2.95222	0.258687	0.669975	0.258687	1.75203	1.47178	0.258687	1.83002	1.32443	0.258687	0.258687	0.258687	0.258687	0.258687	0.258687	1.92469	1.20292	1.50255	0.287971	0.287971	0.287971	0.287971	1.59947	0.287971	0.287971	0.287971	0.287971	1.80613	1.59599	1.56476	0.287971
AC009223.1	0.274119	0.274119	0.274119	0.274119	1.36633	1.52686	0.274119	0.274119	1.35587	0.242979	0.274119	0.274119	0.274119	0.274119	0.274119	2.05065	0.274119	0.274119	1.47836	0.242979	1.96007	1.39791	0.274119	1.58489	0.274119	0.274119	0.274119	0.274119	0.274119	1.44605	0.274119	0.274119	2.00585	0.274119	0.274119	0.316459	0.316459	0.316459	1.60582	0.316459	0.316459	0.316459	0.316459	1.59703	0.316459	1.64116	0.316459	1.87243
AC009227.2	1.78567	0.033251	1.74964	0.033251	1.49565	0.998678	1.74635	1.1621	0.033251	0.998678	2.39661	0.967571	0.033251	1.49291	0.033251	0.033251	2.65149	1.19829	1.1992	0.998678	0.033251	2.07296	1.71062	0.033251	1.92527	1.81117	1.20017	1.15915	1.89662	1.40492	1.08061	1.44419	0.033251	1.83842	0.033251	2.8817	0.721508	0.721508	0.721508	0.721508	0.721508	0.721508	0.721508	2.43793	2.76214	0.721508	0.721508	0.721508
AC009228.1	0.761835	0.761835	0.761835	0.761835	0.761835	0.769666	0.761835	2.76047	0.761835	0.769666	0.761835	0.761835	0.761835	0.761835	0.761835	0.761835	0.761835	0.761835	0.761835	0.769666	0.761835	0.761835	0.761835	0.761835	0.761835	0.761835	0.761835	0.761835	0.761835	0.761835	0.761835	0.761835	0.761835	0.761835	0.761835	-0.195459	1.08063	0.692381	-0.195459	0.630917	0.660968	-0.195459	0.98412	1.28741	1.54273	1.33231	1.12863	1.36926
AC009229.4	1.22446	0.177867	2.10681	2.05037	1.9171	1.68745	0.177867	1.72083	1.90166	0.556387	0.177867	2.53868	0.177867	1.62459	0.177867	2.30251	1.36794	1.33259	1.33349	0.556387	0.177867	1.25628	0.177867	0.177867	0.177867	0.177867	0.177867	0.177867	1.2965	0.177867	2.13166	1.57631	0.177867	1.32061	0.177867	0.490897	0.490897	0.490897	0.490897	0.490897	1.90024	0.490897	1.90555	1.80201	0.490897	0.490897	2.66982	2.08397
AC009229.6	0.575208	0.575208	0.575208	0.575208	0.575208	0.957258	0.575208	0.575208	0.575208	-0.00462728	0.575208	0.575208	0.575208	0.575208	0.575208	0.575208	0.575208	0.575208	0.575208	1.18961	0.575208	0.575208	0.575208	0.575208	0.575208	0.575208	0.575208	0.575208	0.575208	2.63634	0.575208	0.575208	0.575208	0.575208	0.575208	0.915067	0.0496126	0.961533	1.58192	0.0496126	1.48926	0.0496126	1.26119	1.17674	1.03215	0.0496126	0.0496126	0.0496126
AC009236.1	2.30532	3.16762	2.5318	1.97597	1.49519	1.88126	2.14891	2.45161	2.47784	1.88126	2.51001	3.17675	-0.152019	3.77183	4.4824	2.04464	3.13671	3.66793	3.20439	2.9285	2.32859	2.37015	2.93098	2.1836	2.68835	1.85059	1.65785	2.81756	2.45119	2.83642	3.64607	-0.152019	2.83673	2.4993	2.15481	3.15305	2.42415	1.91356	0.745944	4.34726	1.87225	1.87265	3.3395	3.1858	4.03755	2.23641	0.745944	2.01907
AC009236.2	2.23191	0.456585	0.456585	0.456585	0.456585	0.543967	0.456585	0.456585	0.456585	0.543967	0.456585	0.456585	0.456585	2.48987	0.456585	0.456585	0.456585	0.456585	0.456585	0.543967	0.456585	0.456585	0.456585	0.456585	0.456585	0.456585	0.456585	0.456585	0.456585	0.456585	0.456585	0.456585	0.456585	0.456585	0.456585	1.24761	2.31633	0.070653	0.886419	1.22607	0.070653	0.070653	0.944849	1.18658	1.39736	0.070653	0.070653	0.070653
AC009237.10	0.845892	0.845892	0.845892	0.845892	0.845892	0.411915	0.845892	0.845892	0.845892	1.76901	0.845892	0.845892	0.845892	0.845892	0.845892	0.845892	0.845892	0.845892	0.845892	0.411915	0.845892	0.845892	0.845892	0.845892	0.845892	0.845892	0.845892	0.845892	0.845892	0.845892	0.845892	0.845892	0.845892	0.845892	0.845892	-0.208344	1.929	-0.208344	1.57548	0.6304	-0.208344	1.39573	0.664177	1.12367	1.55586	0.941952	1.45484	1.13073
AC009237.11	1.88945	1.88945	1.88945	1.88945	1.88945	1.36284	1.88945	1.88945	1.88945	2.79194	1.88945	1.88945	1.88945	1.88945	1.88945	1.88945	1.88945	1.88945	1.88945	2.10934	1.88945	1.88945	1.88945	1.88945	1.88945	1.88945	1.88945	1.88945	1.88945	1.88945	1.88945	1.88945	1.88945	1.88945	1.88945	1.4935	2.5118	2.72922	1.9422	1.62639	-0.0376814	2.48719	2.19325	2.28673	2.75857	2.14533	2.0727	1.43919
AC009237.16	0.927119	3.04436	2.25561	0.927119	0.927119	2.44682	2.7466	3.56886	0.927119	1.25248	0.927119	0.927119	5.33079	1.84967	0.927119	2.02631	0.927119	0.927119	3.64111	1.25248	3.26618	0.927119	0.927119	2.77532	0.927119	0.927119	2.16651	0.927119	0.927119	0.927119	3.0208	0.927119	0.927119	2.15168	2.25668	0.258219	2.92502	1.1192	2.46251	1.77733	-0.940066	3.73767	2.78889	1.69832	1.53186	0.984931	2.09418	1.28516
AC009237.17	2.82556	4.11804	2.64831	2.37013	2.65405	2.43734	2.55106	6.28419	-0.161396	2.43734	2.07588	4.65602	4.59958	1.57524	1.75265	4.0262	0.975253	-0.161396	4.83859	2.43734	4.27694	1.95833	2.26781	4.23009	0.924943	1.74491	4.84078	1.59864	3.45674	4.51276	3.92696	1.17427	-0.161396	2.47284	4.15369	1.14308	4.48703	1.14308	4.30567	1.14308	1.14308	4.48191	3.67387	3.50465	1.14308	1.14308	3.52572	1.14308
AC009237.9	2.50357	2.88285	1.33951	2.6652	2.50638	0.535661	3.03194	4.81411	0.293514	3.30435	3.41413	1.24001	0.293514	1.17344	0.293514	2.26912	0.293514	2.2369	2.49058	2.72362	2.5245	2.3598	4.49084	2.3941	1.45603	2.99675	1.92126	2.80769	2.18116	1.1176	2.94507	2.24135	2.58037	2.30765	0.293514	0.196808	1.87235	1.78898	2.1776	1.67876	0.196808	3.90169	1.73844	2.16473	3.59475	2.22924	2.87894	3.00284
AC009238.7	2.58415	3.81788	2.41496	2.14943	2.42044	2.21464	2.32214	5.88557	-0.267021	2.21464	1.86855	4.33141	4.27754	1.39067	1.56002	3.73022	0.817959	-0.267021	4.50568	2.21464	3.96956	1.75635	2.05176	3.92484	0.769935	1.55263	4.50777	1.413	3.18664	4.19466	3.63548	1.00793	-0.267021	2.24746	3.85191	1.67023	1.67023	1.67023	3.39818	3.45026	1.67023	3.51565	4.69968	1.67023	3.73075	1.67023	1.67023	1.67023
AC009238.8	0.817162	2.48761	0.817162	0.817162	0.817162	1.36032	2.76864	4.19383	0.817162	1.36032	0.817162	2.59818	0.817162	0.817162	3.12043	1.99609	0.817162	0.817162	2.64611	1.36032	0.817162	0.817162	0.817162	0.817162	0.817162	0.817162	0.817162	2.09973	2.10285	2.3797	2.79839	0.817162	0.817162	2.13056	0.817162	0.459306	2.21253	0.938833	2.71233	0.438478	0.886508	3.17685	2.44198	0.400421	1.05245	1.68492	-0.622371	1.63184
AC009245.3	1.53634	3.05836	2.6764	5.05508	3.81839	3.71395	3.39824	3.55401	2.85699	1.91844	1.53634	3.99693	1.53634	3.34546	3.97745	4.1095	1.53634	1.53634	3.51311	2.53461	3.54363	1.53634	1.53634	1.53634	1.53634	1.53634	3.00087	1.53634	1.53634	2.57053	1.53634	1.53634	1.53634	1.53634	1.53634	3.00635	1.00265	2.5339	2.63753	2.2512	1.86941	1.71678	1.56296	2.78107	3.91584	2.35204	2.46262	2.34744
AC009262.2	1.98523	1.28819	0.252586	2.49408	0.252586	0.628812	0.252586	1.21267	0.252586	0.628812	0.252586	0.252586	0.252586	1.68745	0.252586	0.252586	1.67717	0.252586	0.252586	0.628812	0.252586	1.54351	0.252586	2.31718	0.252586	0.252586	0.252586	0.252586	0.252586	0.252586	0.252586	0.252586	0.252586	0.252586	1.73781	2.36852	0.268276	0.268276	0.268276	1.28659	2.69115	0.268276	0.268276	0.268276	1.44704	0.268276	0.268276	0.268276
AC009264.1	3.21925	2.90257	2.91095	1.92984	2.28773	1.23807	1.51927	1.90273	1.26253	1.23807	2.15129	1.91092	-0.145752	2.49419	2.88005	2.24445	2.0174	1.96074	3.06283	3.06913	3.27807	1.83672	2.51453	-0.145752	3.61048	2.00368	1.96374	4.84987	-0.145752	2.90397	1.54465	-0.145752	-0.145752	1.86654	2.786	1.17842	1.17842	4.30347	2.58597	2.62839	3.63774	1.17842	1.17842	1.17842	1.17842	1.17842	1.17842	1.17842
AC009274.6	2.47106	1.54322	2.13017	1.83107	2.16512	0.72352	0.622463	0.622463	0.622463	0.72352	0.622463	1.60806	0.622463	0.622463	0.622463	0.622463	0.622463	0.622463	0.622463	1.73187	0.622463	2.20785	0.622463	0.622463	2.61832	0.622463	0.622463	0.622463	0.622463	0.622463	0.622463	2.11084	2.39116	1.62489	0.622463	1.63036	0.980057	1.39027	1.54233	0.822923	0.866665	-0.379953	2.3284	0.779771	1.01246	1.26973	1.54739	-0.379953
AC009294.1	0.237864	0.237864	0.237864	0.237864	1.97038	0.41138	0.237864	0.237864	1.15045	0.41138	0.237864	1.78665	0.237864	1.68634	0.237864	0.237864	0.237864	0.237864	0.237864	0.41138	0.237864	0.237864	1.00211	0.237864	0.237864	0.237864	0.237864	0.237864	0.237864	0.237864	0.237864	0.237864	0.237864	0.237864	0.237864	0.421373	0.421373	0.421373	0.421373	0.421373	0.421373	0.421373	0.421373	0.421373	0.421373	0.421373	0.421373	0.421373
AC009299.1	0.900508	0.900508	0.900508	0.900508	0.900508	1.62577	0.900508	0.900508	0.900508	0.526654	0.900508	0.900508	0.900508	0.900508	0.900508	0.900508	0.900508	0.900508	0.900508	0.526654	0.900508	0.900508	0.900508	0.900508	0.900508	0.900508	0.900508	0.900508	0.900508	0.900508	0.900508	0.900508	0.900508	0.900508	0.900508	0.903489	1.02427	0.963279	1.38908	-0.274077	0.921807	0.922211	1.15687	1.61353	0.699201	1.5546	1.07311	-0.274077
AC009299.2	1.62151	2.56993	1.62151	3.33718	2.77054	3.1688	2.97786	1.62151	4.32034	3.19075	1.62151	2.63672	1.62151	2.56532	1.62151	4.13275	1.62151	1.62151	1.62151	1.24709	1.62151	1.62151	3.4441	1.62151	1.62151	1.62151	3.36743	2.84488	3.91122	1.62151	2.75954	3.1546	1.62151	3.21041	3.48791	2.25294	2.23786	3.78102	2.52906	3.75918	0.465372	3.75493	2.01067	2.69436	1.37784	2.47985	3.08432	1.40859
AC009299.3	7.87163	6.74953	-0.0640017	7.51246	7.65412	7.99456	8.30517	6.41467	5.77912	8.48247	8.34344	7.4679	7.48963	7.37853	7.86584	5.95497	6.55439	-0.0640017	6.10677	2.75617	7.42923	6.57301	7.91911	7.72286	-0.0640017	5.97885	7.5701	8.2451	7.87459	6.40114	7.04814	7.99897	7.82985	8.90177	6.77321	6.94207	7.36665	8.28235	7.37481	7.88751	1.49279	8.96806	6.83612	7.25283	0.160162	6.69393	6.96178	6.73988
AC009299.4	0.469902	0.469902	1.68054	0.469902	0.469902	0.387851	0.469902	0.469902	0.469902	1.8804	7.7366	0.469902	0.469902	1.31061	0.469902	0.469902	0.469902	0.469902	0.469902	0.676167	0.469902	0.469902	0.469902	0.469902	0.469902	0.469902	0.469902	0.469902	0.469902	1.25725	0.469902	0.469902	0.469902	0.469902	2.45213	4.25901	1.70632	1.62629	0.0977401	0.0977401	0.0977401	0.0977401	0.0977401	1.46943	0.0977401	0.0977401	0.0977401	0.0977401
AC009299.5	0.896552	0.896552	0.896552	0.896552	0.896552	0.919768	0.896552	0.896552	0.896552	0.937434	0.896552	0.896552	0.896552	0.896552	0.896552	0.896552	0.896552	0.896552	0.896552	1.51026	0.896552	0.896552	0.896552	0.896552	0.896552	0.896552	0.896552	0.896552	0.896552	0.896552	0.896552	0.896552	3.63832	0.896552	0.896552	1.01686	1.73901	-0.175558	1.63517	0.675838	1.60474	-0.175558	0.710125	1.73585	0.809994	0.67358	1.36535	1.43653
AC009302.2	0.780015	0.780015	0.780015	0.780015	0.780015	1.65067	0.780015	0.780015	0.780015	1.74214	0.780015	0.780015	0.780015	0.780015	0.780015	0.780015	0.780015	0.780015	0.780015	1.37323	0.780015	0.780015	1.98733	0.780015	0.780015	0.780015	2.38626	0.780015	0.780015	0.780015	2.77447	0.780015	0.780015	0.780015	0.780015	1.89843	0.158537	1.77598	0.158537	1.0816	0.158537	1.11551	1.11878	0.158537	1.22705	1.07916	0.158537	1.23988
AC009303.1	2.14422	2.14422	2.14422	2.14422	2.14422	2.01317	2.14422	2.14422	2.14422	2.82378	2.14422	2.14422	2.14422	2.14422	2.14422	2.14422	2.14422	2.14422	2.14422	2.16919	2.14422	2.14422	2.14422	2.14422	2.14422	2.14422	2.14422	2.14422	2.14422	2.14422	2.14422	2.14422	2.14422	2.14422	2.14422	2.38662	2.19709	2.3019	2.39691	2.20512	1.80158	1.51122	2.26071	2.72334	2.56226	2.6216	2.75469	2.20853
AC009303.3	1.04847	1.04847	1.04847	1.04847	2.63742	1.04056	1.04847	1.9277	2.18645	2.10035	1.04847	2.74722	1.04847	1.99224	1.04847	1.04847	2.35308	1.04847	1.04847	1.82883	2.82207	1.04847	1.04847	1.04847	1.04847	1.04847	1.04847	1.04847	1.04847	2.28132	1.04847	2.58151	1.04847	2.08098	1.04847	1.16228	1.35055	1.51003	1.68782	1.37204	0.875091	0.430222	0.880953	2.47574	2.0658	0.816391	2.3153	0.585667
AC009305.1	0.516092	0.516092	0.516092	0.516092	0.516092	0.165502	0.516092	0.516092	0.516092	0.165502	0.516092	0.516092	0.516092	0.516092	0.516092	0.516092	0.516092	0.516092	0.516092	1.32827	0.516092	0.516092	0.516092	0.516092	0.516092	0.516092	0.516092	0.516092	0.516092	0.516092	0.516092	0.516092	0.516092	0.516092	0.516092	0.102332	0.102332	0.102332	0.102332	0.102332	1.81174	0.949858	0.95275	0.890502	0.102332	0.102332	0.102332	1.40749
AC009310.1	0.891709	0.891709	0.891709	0.891709	0.891709	0.132229	0.891709	0.891709	0.891709	1.75507	0.891709	0.891709	0.891709	0.891709	0.891709	0.891709	0.891709	0.891709	0.891709	1.45942	0.891709	0.891709	0.891709	0.891709	0.891709	0.891709	0.891709	0.891709	0.891709	0.891709	0.891709	0.891709	0.891709	0.891709	0.891709	-0.206266	0.812206	1.73519	0.668177	1.62125	1.32159	0.727623	1.32681	-0.206266	1.68846	1.02914	0.670695	-0.206266
AC009313.1	0.634964	0.634964	0.634964	0.634964	0.634964	0.264386	0.634964	0.634964	0.634964	0.264386	0.634964	0.634964	0.634964	0.634964	0.634964	0.634964	0.634964	0.634964	0.634964	1.43982	0.634964	0.634964	0.634964	0.634964	0.634964	0.634964	0.634964	0.634964	0.634964	0.634964	0.634964	0.634964	0.634964	0.634964	0.634964	0.827577	-0.00453879	1.19647	0.787677	-0.00453879	-0.00453879	1.15661	0.84442	-0.00453879	1.71202	1.11469	1.9375	-0.00453879
AC009336.24	0.324276	1.3916	0.324276	0.324276	0.324276	0.573247	0.324276	0.324276	0.324276	0.573247	0.324276	0.324276	0.324276	5.28983	0.324276	0.324276	0.324276	0.324276	0.324276	0.573247	0.324276	0.324276	0.324276	0.324276	0.324276	0.324276	0.324276	2.22312	0.324276	1.71174	0.324276	0.324276	0.324276	0.324276	0.324276	0.177976	0.177976	0.177976	0.177976	1.16958	4.06176	0.177976	0.177976	0.177976	2.45161	0.177976	0.177976	0.177976
AC009362.2	0.572374	1.90896	1.38477	0.572374	2.50257	0.976804	0.572374	2.07361	0.572374	0.976804	0.572374	2.00006	0.572374	0.572374	3.99674	2.46436	0.572374	0.572374	1.85488	0.976804	0.572374	0.572374	0.572374	0.572374	0.572374	0.572374	0.572374	0.572374	0.572374	0.572374	0.572374	0.572374	0.572374	1.31876	1.94933	-0.25483	2.23275	1.92736	1.93334	1.26611	0.891603	-0.25483	0.895925	1.50195	1.02568	-0.25483	0.822102	2.09576
AC009403.2	5.74848	6.37353	6.60895	7.43525	6.73942	5.58107	6.03098	6.0749	4.89923	7.35321	7.64635	6.86279	8.64616	7.24411	7.3032	5.6131	6.75531	6.86682	6.6019	6.99577	7.54839	6.46988	6.97617	5.53153	5.96343	5.70431	5.90001	6.13875	7.02054	6.20132	6.35767	7.12929	6.20443	7.43468	5.59846	6.91085	6.34658	6.12068	6.69468	7.03154	6.68664	5.76305	6.10328	6.56399	6.75135	7.38057	6.14711	7.0676
AC009404.2	4.50592	5.51573	6.61114	5.52129	4.75806	4.8138	4.69349	4.77086	6.54285	5.71158	5.43067	7.59101	6.97333	7.10662	5.93581	5.0509	5.08251	5.44587	5.4892	6.02397	4.9918	5.34588	6.74112	4.81783	6.45709	5.18617	4.82205	5.17756	6.01135	5.2897	4.89402	5.17455	3.70164	5.17455	5.596	4.94073	4.72147	5.79018	3.79146	4.92971	5.52185	4.74573	5.19409	5.99608	5.36863	5.72153	6.94621	6.00311
AC009410.1	0.389418	0.389418	0.389418	0.389418	0.389418	0.686153	0.389418	0.389418	0.389418	0.686153	0.389418	0.389418	0.389418	0.389418	0.389418	4.26712	0.389418	0.389418	0.389418	0.686153	0.389418	0.389418	0.389418	0.389418	7.10211	0.389418	0.389418	0.389418	0.389418	0.389418	0.389418	0.389418	0.389418	1.16034	0.389418	4.99954	0.0711019	0.0711019	0.0711019	0.0711019	3.50467	0.0711019	0.0711019	1.76138	0.0711019	0.0711019	1.10727	0.0711019
AC009411.1	0.330814	0.330814	1.25666	0.330814	0.330814	0.444551	0.330814	0.330814	0.330814	0.444551	0.330814	0.330814	0.330814	2.41471	0.330814	0.330814	0.330814	0.330814	0.330814	0.444551	0.330814	0.330814	0.330814	0.330814	0.330814	1.67534	0.330814	0.330814	0.330814	0.330814	0.330814	0.330814	0.330814	0.330814	0.330814	1.55147	0.189849	1.23436	0.189849	0.189849	0.189849	0.189849	0.189849	1.12718	0.189849	0.189849	0.189849	0.189849
AC009413.2	0.569979	0.569979	1.89333	3.57051	2.44424	2.11685	0.569979	3.12263	0.569979	0.901687	0.569979	2.57376	0.569979	3.28547	0.569979	5.02963	0.569979	2.62616	0.569979	0.901687	2.66205	0.569979	1.69411	2.1965	0.569979	0.569979	0.569979	0.569979	2.01647	0.569979	0.569979	0.569979	0.569979	0.569979	0.569979	1.17694	-0.171095	1.90336	1.36707	1.6125	1.19791	1.46196	-0.171095	-0.171095	4.38172	1.4055	1.37111	4.72547
AC009469.1	0.0865849	0.0865849	0.986064	1.08466	1.61522	0.860712	0.0865849	0.0865849	2.12049	0.860712	2.14537	0.0865849	0.0865849	2.75664	3.31349	0.988128	1.52487	2.15547	0.0865849	0.860712	2.00506	0.0865849	0.0865849	0.0865849	0.0865849	1.02093	0.0865849	3.41067	0.0865849	1.07502	1.34881	0.0865849	2.0531	0.0865849	0.0865849	0.917275	0.917275	0.917275	0.917275	0.917275	0.917275	0.917275	0.917275	0.917275	0.917275	0.917275	0.917275	0.917275
AC009473.1	2.58062	2.85427	2.30059	0.516317	2.78712	1.95178	1.81397	1.68981	1.60509	1.97566	0.516317	2.14161	0.516317	1.77352	0.516317	2.00539	0.516317	0.516317	1.72838	1.94022	3.21127	3.02318	2.44019	2.94465	2.73946	1.6313	2.77256	2.70223	2.13435	1.69586	0.516317	1.98306	0.516317	2.28552	3.78766	2.71213	3.91915	1.81859	1.97057	2.02334	0.0493315	1.75987	2.35539	2.5917	1.44099	0.0493315	1.21974	1.4577
AC009474.2	0.190765	0.190765	0.190765	0.190765	0.190765	0.698171	1.29437	0.190765	0.190765	0.698171	0.190765	0.190765	5.10745	5.13322	6.10231	1.10573	0.190765	1.22078	0.190765	0.698171	0.190765	0.190765	0.190765	0.190765	0.190765	0.190765	0.190765	0.190765	0.190765	0.190765	0.190765	0.190765	0.190765	0.190765	0.190765	0.541553	0.541553	0.541553	0.541553	0.541553	0.541553	0.541553	0.541553	0.541553	3.73783	0.541553	0.541553	0.541553
AC009480.1	0.879381	0.879381	0.879381	0.879381	0.879381	0.818188	0.879381	0.879381	0.879381	0.818188	0.879381	0.879381	0.879381	0.879381	0.879381	0.879381	0.879381	0.879381	0.879381	0.818188	0.879381	0.879381	0.879381	0.879381	0.879381	0.879381	0.879381	0.879381	0.879381	0.879381	0.879381	0.879381	0.879381	0.879381	0.879381	0.873783	0.986977	0.616782	0.823404	1.06401	1.97405	1.10711	0.894953	0.816563	-0.22977	1.06089	1.64529	-0.22977
AC009480.3	1.11112	1.11112	1.11112	1.11112	1.11112	1.59571	1.11112	1.11112	1.11112	0.373795	1.11112	1.11112	1.11112	1.11112	1.11112	1.11112	1.11112	1.11112	1.11112	1.47035	1.11112	1.11112	1.11112	1.11112	1.11112	1.11112	1.11112	1.11112	1.11112	1.11112	1.11112	1.11112	1.11112	1.11112	1.11112	0.446117	1.30302	1.50874	0.921909	1.13165	-0.392577	1.003	1.45943	1.45406	1.33755	1.39641	1.93482	0.571007
AC009487.6	5.05574	5.71457	6.10445	4.35218	4.76071	4.80873	5.76235	5.40679	6.46643	5.22988	4.06317	5.54589	0.824993	4.16209	3.96869	4.22125	4.80408	6.69846	5.12873	4.50114	5.04176	5.51593	4.53066	4.80457	4.92495	3.74147	4.55215	3.47438	4.42292	5.04587	4.70342	4.60246	4.5018	4.63274	4.94885	5.07108	3.20179	5.10824	5.58536	4.36659	3.86677	4.14534	4.61562	5.33321	5.12034	3.23059	5.3093	4.84382
AC009492.1	0.74167	0.74167	0.74167	0.74167	0.74167	2.67349	0.74167	0.74167	0.74167	0.365774	0.74167	0.74167	0.74167	3.49477	0.74167	0.74167	0.74167	0.74167	0.74167	0.365774	0.74167	0.74167	0.74167	0.74167	3.36063	0.74167	3.40274	0.74167	0.74167	3.01332	2.47622	0.74167	0.74167	0.74167	0.74167	1.42381	4.1438	1.65973	1.35433	3.70474	-0.221022	1.02057	2.22639	0.62031	-0.221022	0.975757	-0.221022	0.801244
AC009495.2	3.7205	2.2381	0.474899	2.28273	2.99924	4.13375	3.35499	3.1969	2.70909	1.88099	0.474899	3.22643	0.474899	3.1482	3.45392	3.27395	0.474899	2.01011	3.53932	1.88099	2.95562	3.85843	4.61625	2.71019	3.59714	3.68545	2.75065	3.12999	4.52858	3.70004	4.53699	2.65696	2.07932	3.1807	3.80117	2.66575	4.80913	4.27849	2.98923	3.08004	2.41594	2.41693	2.97937	2.96853	2.35219	3.8922	1.46784	1.89288
AC009495.3	0.470596	2.26989	0.470596	0.470596	0.470596	0.640324	3.00729	1.66883	0.470596	0.640324	0.470596	0.470596	0.470596	0.470596	0.470596	0.470596	0.470596	0.470596	0.470596	0.640324	0.470596	0.470596	1.76938	0.470596	0.470596	0.470596	0.470596	0.470596	0.470596	0.470596	0.470596	0.470596	0.470596	0.470596	0.470596	0.0252192	0.0252192	0.0252192	0.0252192	1.23743	0.0252192	0.939265	1.52572	2.10722	1.87969	1.46938	1.20688	0.0252192
[truncated: 34,204 more rows]

## Sheet: Supp Table 4 PDCL Class
Supplementary Table 5: PDCL class designation
PDCL	CLASS
Mayo-4833-1	Squamous
Mayo-4911-1	Squamous
Mayo-6741-1	Squamous
Pacadd119	Squamous
[truncated: 44 more rows]

## Sheet: Supp Table 5 PDCL Bailey Cons
Supplementary Table 6: PDCL Bailey Classification consensus clustering (squamous Vs pancreatic differential gene expression)
[truncated: 35,094 more rows]
