# Supplementary material for: Targeting DNA Damage Response and Replication Stress in Pancreatic Cancer
Source: Gastroenterology. 2021 Jan;160(1):362–377.e13. doi: 10.1053/j.gastro.2020.09.043 (PMC8167930; doi:10.1053/j.gastro.2020.09.043)
Supplement: Supplementary Table 6 [file mmc2.xlsx]

## Sheet: WGCNA gene modules
All_genes	black	blue	brown	cyan	darkgreen	darkred	darkturquoise	green	greenyellow	grey60	lightcyan	lightgreen	lightyellow	magenta	midnightblue	pink	purple	red	royalblue	salmon	tan	turquoise	yellow
61E3.4	AC011242.6	ABCE1	ABCC3	ABRACL	AC027307.3	AC009060.1	ADAT2	ABCA5	ABHD13	ABHD2	ABTB2	ABCC11	ABHD11-AS1	ABCA2	61E3.4	ABL1	ACSL5	AAAS	ABCB7	A1CF	AC132872.1	A2ML1	AARSD1
A1CF	AC011841.1	ABCF2	ABCG1	AC108142.1	ARMC6	AC090587.2	ANKRD32	ABHD15	AC011294.3	ABP1	AC099342.1	ABHD8	ACADS	ABCA3	AC007390.5	AC005682.5	ACTR2	AC007969.5	AC025335.1	AC005550.3	ACAP3	ABAT	AC004158.2
A2ML1	AC140481.1	ABHD10	AC007255.7	AGFG1	ASNA1	AC159540.1	ARMC8	ABTB1	AC020571.3	AGR2	ADTRP	AC068282.3	ACTR1B	ABHD6	AC011747.4	AC073043.2	AFAP1L2	AC084082.3	ADAM22	AC013275.2	ACOT7	ABCB11	AC004951.6
AAAS	ADAMTS3	ABL2	AC008738.1	AHI1	BOLA2	AD000090.2	ASTE1	AC004540.5	ACAA1	AP000439.3	AFAP1	AC093627.10	AGRN	AC147651.3	AC138035.2	ACD	APOBEC3F	AC107983.4	AHCTF1	AC017060.1	ADAM8	ABHD11	AC005154.6
AACS	AKR1B1	AC002116.7	AC009487.6	AKIRIN2	BOLA2B	ALMS1	ASUN	AC009506.1	ACBD5	ARHGAP26	AIG1	AC144831.1	ALAS1	ACSBG1	ANKRD11	AKAP2	APOBEC3G	ACIN1	AIDA	AC019117.2	ADPRHL2	ABHD4	AC005519.4
AAK1	ANK2	AC015849.15	AC010336.1	ANAPC4	C19orf43	ANKRD10-IT1	ATR	AC092171.1	ALG5	ARHGEF38	AL591684.1	ACAA2	ALPP	ADCY9	ASH1L	ALDH1B1	APOL1	AL358933.1	ANGEL2	AC079466.1	AHCYL1	ABLIM1	AC009133.14
AAMDC	ANO5	AC016831.7	AC018633.4	ARID2	C19orf52	ANKRD36	BDP1	AC103965.1	ARFIP1	B3GALT5	AL603965.1	ACVR2A	ALPPL2	ADRA2B	ASXL2	ANAPC2	APOL3	AL590822.1	AP3M1	ACSM3	AHDC1	ABO	AC009404.2
AARSD1	ANTXR1	AC058791.1	AC062029.1	ARL5A	C19orf53	ANKRD36B	C5orf24	AC113189.5	ARHGEF7	B4GALT4	AMZ1	ADM2	AMIGO2	ADRA2C	ATF7	APTX	APOL6	ALKBH2	ARID4B	ACVR1	ALDOC	AC004870.4	AC016629.8
AASDH	ANXA5	AC083899.3	AC069278.4	ASF1A	C19orf60	ANP32B	C5orf43	ACACB	ARL5B	BCAS1	ANXA8	AF001548.5	ARHGEF10L	AHRR	ATM	ARHGEF39	ARHGAP23	ALKBH6	ATP11C	ACY3	AP2A1	AC005062.2	AC021860.1
AASDHPPT	AOX1	ACAD9	AC073046.25	ATF1	C19orf70	ARGLU1	C6orf162	ACADVL	ARL8B	BCL2L14	ANXA8L1	AFF1	ARHGEF37	AMFR	ATN1	ARPC5L	ARHGAP5	ANAPC15	ATRX	ADH6	ARFGAP3	AC005083.1	AC068039.4
AATF	ARHGEF25	ACTL6A	AC079922.3	ATG5	C7orf55	C22orf46	CCNH	ACBD4	ARPC4	BCL2L15	ANXA8L2	AKTIP	ARRDC2	AMIGO1	ATXN2L	ASB6	ARHGAP5-AS1	ARL6IP4	B3GALNT2	ADRA2A	ATAD3A	AC007040.10	AC074286.1
ABAT	ARL13B	ACTR3	AC093616.4	ATP11B	CACTIN	CCAR1	CDC23	ACSF3	ATP11A	BCMO1	AP001007.1	ANKRD46	ASS1	AMPD2	BCL3	BICD2	ARHGDIB	ATOX1	BCCIP	AGMAT	ATAD3B	AC007246.3	AC079210.1
ABCA10	ARMCX1	ADK	AC104695.3	B3GNT5	CCDC124	CCDC66	CEP120	ADAMTS13	ATP6V1D	C10orf108	ARF4	APOC1	ATP13A2	ANKRD34A	BCL9	BIRC6	ASPHD1	ATP5E	BMPR1A	AGMO	ATP1A1	AC007255.8	AC127904.2
ABCA12	ARMCX2	ADSL	AC106722.1	BBX	CDC37	CCNL1	CERS4	ADORA2A	AZI2	C12orf36	ARNTL2	ASAH1	BAIAP2-AS1	ANKS1B	BCL9L	BOLA3	B2M	ATP5G1	BMS1	AKR1C4	ATP6V0B	AC024560.2	AC135178.1
ABCA13	ARMCX3	AGK	AC116366.6	BCLAF1	CHAF1A	CTC-429P9.3	CHD1	AGBL2	BLZF1	C19orf77	ARPC2	ASPHD2	BLOC1S4	APLP1	BCOR	BOP1	BATF	ATP5G3	BRWD3	ALDH2	AURKAIP1	AC026806.2	ACAD10
ABCA2	ARMCX6	AGPS	AC125232.1	BNIP2	CLPP	CTC-429P9.5	CRYBG3	AIFM3	BMP2K	C1orf106	ARSI	ATP9A	C15orf62	ARHGAP44	BRAF	C2orf44	BATF2	ATP5H	BTAF1	ALDOB	B3GALT6	AC068134.5	ACAD11
ABCA3	ARRDC3	AIMP2	ACOX3	BRWD1	COPE	CTD-2541M15.1	CWC27	AIP	BRK1	C20orf118	BACE2	BDH2	C1ORF224	ARHGEF6	BRD3	C9orf114	BCL10	ATP5I	BTRC	AMBP	B4GALT2	AC069213.1	ACADSB
ABCA4	ATG2B	ALYREF	ACVR2B-AS1	C6orf120	CTC-503J8.6	CWC22	DHX29	AK7	BRPF1	C4BPB	BCL7B	BMPR2	C20orf112	ARL10	BRD4	C9orf40	BHLHE41	ATP5L	C10orf137	ANG	B4GALT5	AC073283.4	ACCS
ABCA5	ATP8B2	AMD1	ACVRL1	C6orf211	DAZAP1	DCAF17	DHX9	AMDHD2	C3orf38	C9orf152	BLCAP	BZRAP1	C20orf195	ASIC1	C11orf30	C9orf41	BIRC3	BAX	CAMSAP2	ANKS4B	B4GALT7	AC104667.3	AF011889.4
ABCB11	BAG2	AMMECR1	ADAMTS7	CABYR	DDX39A	DDX46	DIMT1	ANKRD24	C4orf33	CAPN8	C12orf70	C11orf70	CAMK2N1	ASIC3	C16orf58	C9orf78	BTN3A1	BCS1L	CBX5	ANXA13	BCAR3	AC110619.2	AF238380.3
ABCB6	BASP1	ANAPC1	AF011889.5	CAND1	DDX49	DHX36	DNAJC13	ANO8	C7orf31	CAPN9	C15orf48	C15orf61	CASP9	ATP6AP1	C19orf54	CAD	BTN3A3	BCYRN1	CCSAP	ANXA4	BSDC1	ACBD3	AGAP6
ABCB7	BEND6	ANLN	AF238380.5	CASP8AP2	DNMT1	DHX57	ERCC8	ARIH2OS	CALCRL	CARD11	C18orf8	C17orf72	CCDC115	BACE1	C2CD3	CCDC75	C19orf33	BRMS1	CEP170	AP001187.9	C19orf26	ACE	AGER
ABCC11	BEX2	ANP32E	AGAP4	CCDC28A	DOHH	DMTF1	ETF1	ARNT2	CARKD	CCDC68	C4orf26	CCNG2	CCDC33	BOLA1	C9orf91	CCDC86	C19orf66	BTF3	CEP350	APOBEC1	C1orf159	ACE2	AHSA2
ABCC3	BHLHB9	API5	AGAP9	CCNC	DUS3L	DTD2	FASTKD1	ARSD	CASP3	CCNI2	C6orf15	CCNI	CCDC61	BRSK2	CASP2	CCT7	C1GALT1	BX004987.4	CWF19L1	ARSE	C1orf174	ACER2	AKAP8L
ABCC6	BICC1	ARHGAP11A	AHR	CCNT1	EEF2	DYNC1LI2	FASTKD3	ARVCF	CASP6	CCRL1	CD69	CCPG1	CD72	C16orf45	CBFA2T2	CDC26	C5orf56	C11orf10	DCLRE1A	ATP13A4	C1orf86	ACOT11	AL133458.1
ABCC6P1	BLMH	ARHGAP11B	AK8	CCT4	EIF3G	EIF3J	G3BP1	ASPSCR1	CATSPERB	CD24P4	CHST11	CDC42EP1	CD9	C1orf145	CCNK	CDK5RAP2	C8orf31	C11orf48	DDX21	BAAT	CAPN12	ACOT4	AL162389.1
ABCC6P2	C14orf37	ARHGAP19	AKAP7	CD164	ELOF1	EIF5B	GEMIN5	ATG16L2	CDC16	CDHR5	COL16A1	CDON	CLCN4	C1orf56	CHAMP1	CDV3	CARD6	C11orf73	DESI2	BAIAP2L2	CAPN2	ACSF2	AL357673.1
ABCD1	C1orf114	ARIH2	AKR1C1	CDC40	FAM108A1	FAM122B	GIN1	ATP7A	CDK8	CDKL4	CORO1A	CPD	CLDN3	C1QL1	CHERP	CEP78	CASP1	C12orf45	DIEXF	BTNL8	CAPZB	ACSL1	ALS2CR8
ABCD3	C5orf42	ASF1B	AKR1C2	CEP57L1	FARSA	FAM161A	GPAM	ATRAID	CENPC1	CEACAM7	COX6B2	CPEB2	CXCR3	C20orf132	CLK4	CHORDC1	CASP7	C17orf76-AS1	ECD	C11orf53	CCDC106	ACSS2	AMY2B
ABCD4	C9orf174	ASNSD1	AKR1C3	CHEK2	GADD45GIP1	FAM98B	GTF2E1	B3GNT1	CGGBP1	CLCN1	CSF2	CREBL2	DBP	C5AR1	CMIP	CIRH1A	CBX7	C19orf68	EFCAB2	C11orf75	CDC42	ACY1	AMZ2P1
ABCE1	CA8	ASPM	AL161915.1	CKAP5	GCDH	FSD1L	GTF2H2	B9D1	CHMP2B	CLDN18	CTD-2021J15.2	CRELD1	DDR1	C7orf26	CNOT3	CIZ1	CD74	C8orf59	EIF3A	C11orf9	CDK11B	ADAM10	ANKMY1
ABCF1	CACHD1	ATAD2	AL353791.1	CNTN1	GTF2F1	FUS	GTF2H2C	BAIAP3	CISD2	CRCT1	CTD-2555C10.3	CTD-2284J15.1	DEDD2	C8G	CNOT4	CNTRL	CDC42EP3	CBWD2	ELOVL2	C11orf92	CEBPB	ADAP1	ANKRD23
ABCF2	CACNA2D1	ATAD5	AL645728.1	CRNKL1	GTPBP3	FXR1	HDDC2	BBS4	CLASP2	CRYZ	CXorf49	CTD-3107M8.4	DGAT1	CABP1	CREBBP	COBRA1	CLSTN1	CCDC12	EPRS	C11orf93	CEP104	ADRBK1	AP000974.1
ABCG1	CAND2	ATG3	ALDH3A2	CTD-2269F5.1	HDGFRP2	GABPB1-AS1	HSPA4	BCAS3	CLOCK	CTD-2626G11.2	CXorf49B	DCAF11	DGKQ	CACFD1	CRIPAK	CPSF3	CMPK2	CCDC58	ERCC6	C12orf75	CFLAR	AF064860.5	APBB3
ABHD10	CCDC169	ATP2B1	ANKRD31	CUL4B	HNRNPM	GCFC1	HSPA9	BCAS4	CMTM6	CTSE	DCBLD2	DGCR14	EML2	CACNA1G	DCUN1D4	CSTF2	CTD-2521M24.9	CCDC59	FAM178A	C14orf105	CITED2	AF064860.7	ARHGEF9
ABHD11	CEP85L	ATP6V1F	APBA1	CYB5R4	ILF3	GCFC2	IMMT	BCDIN3D	CNOT10	CYP2J2	DNAJC5	DGCR2	ENTPD8	CACNA1H	DENND4B	CSTF3	CTSO	CDKN2AIPNL	FAM199X	C15orf57	CKAP4	AGAP1	ASMTL-AS1
ABHD11-AS1	CHST10	ATRIP	APOM	DYRK1A	INTS9	HEATR3	IPO11	BCL7A	COG3	DDAH1	DSG3	DGCR6L	FAAH	CADPS	EHBP1	CTU2	CXCL10	CETN3	FRA10AC1	C1orf81	CLCC1	AIF1L	ASTN2
ABHD13	CLDN11	AUNIP	APPL2	EDIL3	KHSRP	HELB	KIAA0947	BRD1	COG6	DOK4	DUSP14	DHRS4-AS1	FAM213B	CASKIN1	ELK4	DCAF10	CXCL11	CHMP4A	FTSJD1	C2CD4A	CLPTM1	AIM1	ATAD1
ABHD15	CLDND1	AURKA	ARHGAP31	EIF2A	KLF16	HNRNPA2B1	LARS	BRSK1	COMMD8	EPB49	ENTPD4	DIRC2	FHDC1	CCDC74A	EP300	DCTN3	DDO	CIRBP	GORAB	C2CD4B	CPSF3L	AIM1L	ATP6AP1L
ABHD2	CLGN	AURKB	ARHGAP6	EPM2A	KRI1	HNRNPA3	LRRC58	BTG2	COPS4	EPS8	FAM167A	ECH1	FUCA1	CCDC74B	EP400	DDN	DDX60	COPS5	GPATCH2	C2orf72	CSF1	AL162759.1	ATRN
ABHD4	CNTLN	BARD1	ARSA	FAM101B	KXD1	HNRNPD	LYRM7	BX004987.5	CTDSPL	ERBB2	FAM3C	ECI1	FZD7	CD99L2	FAM222B	DDX1	DDX60L	COX5B	GTF2A1	C2orf88	CTNNBIP1	AL592284.1	BBS2
ABHD6	COCH	BAZ1B	ATP1A1OS	FAM120B	LMNB2	HNRNPH3	MATR3	C10orf10	CTNNB1	ERN2	FAM3C2	EDEM3	GALE	CDKL5	FBRS	DDX31	DENND3	COX6C	HDAC8	CA12	CYB561D1	ALDH3B1	BCDIN3D-AS1
ABHD8	COL4A5	BEND3	ATXN1	FBXL4	LSM4	KCNJ14	MBNL1	C11orf71	CUL2	ESAM	FLII	ETNK1	GATSL3	CLU	FBXO11	DHODH	DGKE	COX7A2	HEATR1	CACNA1D	DDI2	ALDH3B2	BCORL1
ABI3BP	COL4A6	BIRC5	AXIN2	FBXO30	LSM7	LINC00476	MDN1	C16orf93	CUL4A	FA2H	FOXO3	ETV1	GLRX	COL14A1	GATAD2B	DKC1	DHX58	COX7B	HECTD2	CALML4	DDOST	ALOX5	BMS1P4
ABL1	COPA	BLM	BAI2	FGFR1OP	MEF2BNB	LINC00641	METTL8	C17orf103	DCK	FAM108C1	FRMD6	FAM211B	GPR132	CPQ	3	DNAJA1	DNAJA4	COX7C	ID4	CAPN5	DDX3Y	ALPK3	BPTF
ABL2	CPE	BORA	BAMBI	GABPA	MLLT1	LUC7L3	MRPL35	C17orf59	DCLRE1C	FBP1	FST	FAM82A1	GPRC5C	CRNDE	GLG1	DOLK	DTX3L	COX8A	IKZF5	CCL15	DNAJC1	ALS2CL	BTN2A3P
ABLIM1	CSRP2	BRCA1	BCL2L2-PABPN1	GAL	MPV17L2	MECP2	MRPS22	C17orf61	DIS3	FER1L6	GPR1	FRMPD3	HMGCL	CSPG5	GLIS2	DPF1	EHBP1L1	CTD-2119F7.2	INTS7	CCR6	DNAJC11	AMN	C12orf76
ABO	CTC-459F4.1	BRCA2	BCL6	GBAS	MRPL4	MGA	MRPS27	C20orf96	DNAJC3	FMO5	GPR39	FYCO1	IDUA	CTBS	GLTSCR1	DPM2	EHD1	CTD-2651B20.6	IPO9	CCT8P1	DNAJC16	AMPD3	C1orf132
ABP1	CTSF	BRIP1	BDNF-AS	GBX2	MRPL54	MIAT	MRPS30	C21orf119	DPH3	FNIP2	GREB1L	2	IL15RA	CTD-2517M14.5	GSE1	DROSHA	EMP1	CTD-2651B20.7	KAT6B	CDH17	DVL1	ANAPC16	C1orf63
ABRACL	CYP39A1	BRIX1	BFSP1	GINM1	NACC1	MYSM1	MTERFD1	C2orf81	DYNC1LI1	FUT4	HCAR2	GGT7	KIF13B	CXCL12	HCFC1	DUSP2	EPS15	CTD-3252C9.4	LINC00630	CDH6	ECE1	ANKRD1	C5orf45
ABT1	DDHD1	BUB1	BHLHE40-AS1	GLS	NCLN	NAA38	MYNN	C6orf226	DYNLT3	GATM	HERPUD2	GLB1	LIPE	CYFIP2	HECTD4	E2F4	EPSTI1	DDIT4	METTL10	CDHR2	EFHD2	ANKRD22	C9orf37
ABTB1	DDIT4L	BUB1B	BIVM	GTF3C3	NDUFA11	NBPF20	NAE1	CA11	EAF1	GCNT3	HIVEP1	GOLPH3L	LY6E	CYS1	IRS2	ELAVL1	ETV7	EDF1	MGEA5	CDR2L	EIF3FP3	ANO1	C9orf9
ABTB2	DENND5A	BUB3	BMF	GUF1	NDUFA13	NBPF8	NDUFAF4	CALCOCO1	EFHA1	GIPC2	HIVEP2	GORASP1	LYPD2	DENND5B	ITFG1	ERCC6L2	FBXO32	EEF1A1	MIA3	CEBPA	ENO1	ANO9	CA5B
AC002116.7	DFNA5	BZW1	BMS1P2	HACE1	NDUFA7	NBPF9	NLN	CAMLG	ELF1	GPR160	HMGN2P46	GPRIN2	MAP3K8	DGCR5	KB-1460A1.5	EXOSC2	FCHSD1	EEF1A1P5	MSL2	CIDEC	ENPEP	ANXA11	CCDC113
AC004158.2	DFNB31	C11orf82	BZW1P2	HAUS3	NDUFB7	NCL	NOC3L	CANT1	ELF2	GPR35	IDO1	HECW2	MAPK3	DIXDC1	KCNQ1OT1	EXOSC3	FGF18	EEF1B2	NFIL3	CLDN2	EPHA2	ANXA3	CCDC130
AC004166.7	DIO2	C12orf29	C10orf68	HBS1L	NDUFS7	NEDD4	NOL11	CBX6	EMC3	GPX2	IGDCC4	IFNGR2	MGAT3	DNAH1	KCTD13	FAM108B1	FMN1	EEF1D	NKRF	CLRN3	EPN1	ANXA9	CCDC30
AC004540.5	DNAH14	C12orf4	C11orf65	HEBP2	NR2C2AP	NKTR	NPM1	CBX8	ENOPH1	HID1	IL1A	IL10RB	MLYCD	DNAH10	KDM3A	FAM120A	FXYD5	EIF2S3	NOLC1	COL5A3	ERMAP	AP001258.4	CCDC84
AC004870.4	DOCK11	C14orf166	C14orf169	HECA	PES1	ORC2	NSUN6	CCDC114	ERCC5	HKDC1	IL1B	INSR	MTHFR	DNAJC12	KDM6B	FAM206A	GATA3	EIF4B	NPM3	CRYM	EXOSC10	AP1G2	CELSR2
AC004893.11	DOPEY1	C15orf23	C14orf28	HINT3	PET100	PCF11	OSBPL11	CCDC149	EXOC1	HNF1B	IL1RL1	ITGA1	NBL1	DNASE1L1	KIAA0430	FAM98A	1	EIF5A	NSL1	CTD-2015G9.2	FAM102B	AP1M2	CEP112
AC004951.6	DPY19L2	C16orf59	C16orf71	HLCS	PIAS4	PGM5P2	PCGF6	CCDC153	EXOSC8	HNF4G	IL23A	ITGAV	PAFAH2	DPY19L1	LOH12CR2	FANCC	GBP1P1	EIF5AL1	NUCKS1	CYP2B6	FAM114A1	AP1S3	CEP95
AC005062.2	DSE	C17orf53	C17orf67	HLTF	PIN1	PHF14	PHAX	CCDC159	FAM190B	HNMT	IL36G	KDM5B	PCED1B	DUSP15	MAP1LC3B	FANCG	4	ENY2	NUP133	CYP2C18	FAM132A	APLP2	CLHC1
AC005077.14	DTX3	C18orf54	C1orf101	HMGN3	PINX1	PMS1	PIK3R4	CCDC57	FAM35A	HPGD	INHBB	KIAA0528	PER3	DZIP1	MAP3K14-AS1	FBXW2	6	EXOSC5	NVL	CYP2C19	FBXO42	ARAP2	CNOT6L
AC005083.1	EDARADD	C19orf40	C1QTNF3	HSF2	POLR2E	PNISR	POC5	CCS	FAM48A	HSD17B2	ITCH	KLHDC2	PINK1	EBF4	MBD5	FKBP15	GCNT2	FAM104B	OGT	CYP3A5	GLCCI1	AREG	CNTNAP1
AC005154.6	EFEMP1	C1orf112	C5orf63	HTRA3	POLR2F	PNN	POLR3G	CCT6B	FAM49A	ICAM2	ITGA2	LARGE	PITPNM1	EMID1	MBD6	FKTN	GIMAP2	FAU	PDCD11	CYP3A7	GLDN	ARF6	COL11A2
AC005355.2	EHD3	C20orf27	C6orf225	IBTK	POLR3H	PPIG	PPIP5K2	CDC42EP4	FBXL3	IL17RE	ITGBL1	LRP10	PLA2G2F	EMX1	MBTPS1	FUBP3	GNE	FKBP2	PHF6	CYSTM1	GLTPD1	ARHGAP18	CPS1
AC005519.4	ELOVL5	C2orf69	C7orf60	IFRD1	PPAN	PRPF38B	PPP2CA	CDIPT	FBXL5	IL1R2	JPH2	LRP6	PLEKHM1	EPHX2	MEF2D	FXN	GPRC5A	GAR1	POGK	DBNDD1	GNB1	ARHGAP27	CROCCP3
AC005550.3	ENAH	C4orf21	C7orf63	KATNA1	PRR22	PRPF39	PPWD1	CDK3	FNDC3A	KCNE3	KIAA1755	LRRC16B	PMEPA1	F10	MKL2	GAPVD1	GSDMB	GAS5	POLR3A	DDC	GNG5	ARHGAP30	CRYGS
AC005682.5	ERBB4	C4orf27	C9orf43	KCTD20	PTBP1	PRPF4B	PSMG4	CDK5RAP3	G3BP2	KLHDC7A	KRT34	LRRC49	PPCS	FAHD2CP	MKLN1	GEN1	GSDMD	HARS	POLR3C	DEGS2	GPN2	ARHGAP32	CSAD
AC006538.1	ERO1LB	C4orf46	C9orf96	KDM1B	QTRT1	PUS7L	PTCD2	CEP164	GPR180	LGR4	KRT81	LYRM5	PPP1R37	FAM110B	MLL	GHRLOS2	GTF2B	HDAC3	POU2F1	DGAT2	GYS1	ARHGAP42	CTB-131B5.2
AC007040.10	FAM126A	C5orf34	CABIN1	KPNA4	RAB8A	RAD52	PTCD3	CFH	GRSF1	LINC00543	KRT86	MFSD4	PRKCZ	FAM124A	MLL2	GLE1	HELZ2	HINT1	R3HCC1L	DIRAS2	H6PD	ARHGAP8	CTB-25B13.12
AC007246.3	FAM127C	C6orf228	CACNA2D4	KPNA5	RANBP3	RALGAPA1P	RAD17	CHKB	GSKIP	LMCD1	LAPTM5	MMAA	PSCA	FAM153A	MLL3	GNL3L	HENMT1	HIST4H4	RAB3GAP2	DNAJC22	HECTD3	ARHGEF16	CTB-55O6.12
AC007255.7	FAM171A1	C7orf49	CACNG6	LARP4	RBM3	RBM25	RAPGEF6	CHKB-CPT1B	GTF2F2	LMO7	LIPK	MMD	PTPRU	FAM20C	MNT	GOLGA1	HERC5	HMGB1P5	RBAK	EEPD1	HIVEP3	ARHGEF18	CTC-281B15.1
AC007255.8	FAM184A	CACYBP	CAMK2D	LATS1	RFXANK	RBM39	RARS	CHMP6	HELQ	LRRC66	LITAF	MMP14	PVRL2	FAM59B	MT-ATP6	GOT2	HERC6	HNRNPA0	RBBP5	EFNA2	ICMT	ARHGEF28	CTC-471F3.5
AC007362.1	FAM89A	CALD1	CASC1	LTV1	RP11-110I1.12	REV1	RBM27	CIC	HIGD1A	LYZ	MET	MOAP1	RAB26	FAM69B	MT-ATP8	GPATCH4	HIST1H1D	HNRNPA1	RBMX	EML4	IFT172	ARHGEF35	CTC-479C5.10
AC007390.5	FAR2	CALU	CAT	LYRM2	RP11-253E3.3	RP11-122G18.5	REV3L	CLMN	HMGB1	MAML3	MPP5	MORN3	RAB37	FITM2	MT-CO1	GTF3C4	HK2	HNRNPAB	RCOR3	EPS8L3	INF2	ARRDC1	CTC-479C5.12
AC007405.2	FBLN5	CASC5	CBLB	MAP3K4	RP11-424C20.2	RP11-16P6.1	RIOK2	CNFN	IPO5	MANSC1	MXRA8	MPST	RETSAT	FKBP7	MT-CO2	GTF3C5	HLA-A	HNRNPH1	RIMS2	F5	IPO13	ARRDC4	CTD-2083E4.4
AC007405.6	FBXO17	CBX1	CBX4	MAP3K7	SAFB	RP11-177C12.1	RP11-477D19.2	COG1	KIAA1109	MGLL	MYH16	MRPS6	RIPK4	FOXD2-AS1	MT-CO3	HEATR2	HLA-B	HRAS	RLIM	FAM109A	JAK1	ASAP2	CTD-2173L22.4
AC007969.5	FBXO41	CBX3	CCDC126	2007-03-01	SAFB2	RP11-204J18.3	SAR1A	CPT1B	KIF5B	MIA2	NCCRP1	MTMR3	RP11-1024P17.1	FRS3	MT-CYB	HIATL1	HLA-C	HSPE1	RP11-119F19.2	FAM149A	KCNN4	ATG9B	CTD-2196E14.6
AC008738.1	FERMT2	CCDC111	CCDC164	MCM9	SERF1B	RP11-305E6.4	SGTB	CREBRF	KPNA3	MNX1	NEK7	NCSTN	RP11-153A23.6	GAMT	MT-ND1	HNRNPU	HLA-E	ITGB1BP2	RP11-121C2.2	FCGRT	KCTD5	ATP1B1	CTD-2292M16.8
AC009060.1	FGF12	CCDC138	CCDC170	ME1	SGTA	RP11-349A22.5	SKIV2L2	CRHR1-IT1	LACC1	MUC13	NET1	NEIL1	RP11-273G15.2	GAS1	MT-ND2	IARS	HLA-F	KAT5	RP11-773D16.1	FGFR4	KDM4A	ATP2C2	CTD-2313N18.5
AC009133.12	FGFR1	CCDC15	CCDC176	MED23	SLC39A3	RP11-350F4.2	SMAD5	CRTC1	LAMTOR3	NOSTRIN	NKX3-1	NIPSNAP1	RP11-422J8.1	GEMIN8	MT-ND3	IKBKAP	HLA-H	LAMTOR1	RPGRIP1L	FOXA2	KIAA0319L	ATP8B1	CTD-2339L15.1
AC009133.14	FNBP1	CCDC150	CCDC19	MMS22L	SMIM7	RP11-398K22.12	SMN1	CTC-241N9.1	LARP1B	NR1I2	NRIP3	NR3C2	RP11-551L14.4	GGACT	MT-ND4	INIP	HLA-J	LENG1	RRP12	FOXA3	KIAA2013	B3GALNT1	CTD-2619J13.19
AC009403.2	FOXN3	CCDC77	CCDC40	MORC3	SNHG10	RP11-429G19.2	SREK1	CTD-2245O6.1	LARP4B	NYNRIN	OSTF1	NRL	RP3-395M20.9	GHR	MT-ND4L	INVS	HNRNPR	LINC00115	RRP15	FOXD2	KLHL17	B3GALT4	CTSK
AC009404.2	FUZ	CCDC90A	CCDC65	MRPL18	SNRPD3	RP11-517B11.7	SRFBP1	CTD-2350C19.1	LIG4	OR7E14P	PDCD1LG2	OSTC	RPH3AL	GNAZ	MT-ND5	IPPK	IDS	LINC00338	S100PBP	FXYD2	KLHL21	B3GNT3	CUEDC2
AC009487.6	GAB3	CCM2	CCDC7	MTRF1L	SUGP1	RP11-544I20.2	STAG1	CUEDC1	LIMS1	PAK1	PDGFB	PAPSS1	RXFP4	HABP2	MTRNR2L1	ISCA1	IFI16	LLPH	SCML2	GAL3ST1	LDLRAP1	B3GNT7	CUZD1
AC009506.1	GATA2	CCNA2	CCDC87	NANP	TCF3	RP11-545I5.3	TAF9	CYB5D2	LIN54	PCSK6	PLAT	PCK2	SCP2	HCN2	MTRNR2L10	ITGB1BP1	IFI27	LSM6	SIRT1	GJB1	LEPRE1	B4GALNT3	CYB5RL
AC010336.1	GBE1	CCNB1	CCNB3	NCKAP1	THOP1	RP11-566E18.3	TCERG1	CYP4X1	LNX2	PDX1	PLAU	PGF	SEC14L2	HERC2P3	MTRNR2L3	KARS	IFI35	MAGOH	SLC26A2	GLTPD2	LINC00525	BACH1	DDX50P1
AC011242.6	GFPT2	CCNB2	CD14	NFXL1	TIMM13	RP11-649A18.4	TNPO1	CYTH1	LRCH1	PIP5K1B	PLEK2	PIGH	SEPW1	HLA-DMA	MTRNR2L8	KATNAL1	IFI44	MCTS1	SMC3	GLYCTK	LMTK3	BAIAP2	DNAH10OS
AC011294.3	GGH	CCNE2	CD99P1	NMD3	TIMM44	RP11-690D19.3	TOMM70A	DAK	MBNL2	PIWIL4	PLXNA1	PPAPDC1B	SERINC5	HLA-DMB	MTRNR2L9	KIAA0368	IFI44L	METTL12	SOAT1	GPA33	LRRC41	BAIAP2L1	DNAJC27-AS1
AC011747.4	GLRB	CCNF	CDH2	NUP43	TMEM161A	RP11-762H8.2	UBE3D	DECR2	MFSD8	PKHD1	PPP1R3G	PTPRCAP	SGK223	HPS1	NAF1	LAS1L	IFI6	MINOS1	SRP9	GUCA2B	LRRC47	BANK1	DNHD1
AC011841.1	GLT8D1	CCT2	CDH23	NUS1	TNPO2	RP11-769O8.3	UTP15	DFNB59	MKRN2	PLA2G10	PTBP3	RAB33B	SH3TC1	HUNK	NCOA6	MAP6D1	IFIH1	MIR17HG	SUPV3L1	HAVCR1	LUZP1	BARX2	DSTYK
AC012146.7	GNAI1	CCT5	CES3	OLFML2A	TOMM22	RP11-861E21.2	VPS35	DICER1-AS1	MOB1B	PLCL2	PTHLH	RAB43	SHROOM1	IGSF9B	NFAT5	MAPKAP1	IFIT1	MRPL17	TADA1	HDHD3	LYPD3	BCL2L1	DUSP19
AC013275.2	GNPDA2	CCT6A	CGREF1	ORC3	TRMT1	RP4-564F22.5	WDR12	DNAJC4	MOB4	PLEKHA6	RAC1	RBPMS	SLC4A11	IL17RA	NFIA	MCM7	IFIT2	MRPL22	TAF1	HEPH	LZIC	BDH1	EGFL8
AC015849.15	GPR137B	CD3EAP	CHRFAM7A	PARVB	UBL5	RP4-798C17.6	WDR36	DNASE2	MOSPD1	PLS1	RHBDF2	RDH10	SLC9A3R2	IRX5	NFIC	MED22	IFIT3	MRPL36	TAF1A	HGD	MAD2L2	BDKRB2	EPB41L4A-AS1
AC016629.8	GPR161	CDC123	CHST7	PCMT1	UHRF1	RSRC2	WDR70	DNMT3A	MRP63	PRELID2	RIOK3	RINL	SLPI	ITGA11	NIPBL	MED27	IFIT5	MRPL53	TAF5	HHLA2	MAN1A2	BIK	ERVK13-1
AC016831.7	GPR63	CDC20	CLUAP1	PDCD2	UQCR11	SEPT7P2	WDR75	DUSP28	MRPS31	PRSS12	RP11-1149O23.3	RNASE4	SMIM1	ITGA7	NPAS2	MEMO1	IFITM1	MRPS16	TAF9B	HMGCS2	MAP7D1	BMP4	FAM114A2
AC017060.1	GPR85	CDC25A	CLYBL	PDS5A	USB1	SLITRK5	YTHDC2	ECHDC2	MTIF3	PRSS3	RP11-115J23.1	RNF103	STAT5A	ITIH2	NPIPL3	MINA	IRF1	MRPS18C	TFAM	HNF1A	MBOAT7	BSPRY	FAM127A
AC018633.4	GPRASP2	CDC25C	CMTM1	PDSS2	WDR83	SLTM	ZBTB11	EDA2R	MTMR14	PSD4	RP11-117P22.1	RNF185	SULF2	ITPR1	OTX1	MIR600HG	IRF9	MRPS21	TFB2M	HNF1A-AS1	MFN2	BTC	FAM149B1
AC018642.1	GSC	CDC45	COL27A1	PEX3	WDR83OS	SNRNP200	ZCCHC9	EFHC1	MTMR6	PSMD10P2	RP11-314P12.3	RNF31	TBC1D10A	KB-1507C5.2	PCBP2	MPHOSPH10	ISG15	MRPS36	TIAL1	HNF4A	MIB2	BTG1	FAM175A
AC018737.1	GSTM2	CDC5L	COPZ2	PGM3	ZNF101	SRSF11	ZFR	EMILIN1	MZT1	RASSF6	RP11-400K9.4	RP11-196G18.3	TCN2	KCNH3	PCDHGB7	MPHOSPH6	ITGA3	MRPS5	TMEM81	HS3ST5	MIIP	BX284650.1	FAM186B
AC019117.2	GUSBP1	CDC6	CORO2B	PHF20	ZNF121	SSB	ZMYM1	EML3	NDFIP2	RHPN2	RP11-519G16.3	RP11-293M10.6	TECPR1	KCNJ11	PCIF1	MRPL19	KCNK5	MRRF	TPR	IHH	MRPL20	C10orf47	FAM227A
AC020571.3	GUSBP5	CDC7	CP	PHIP	ZNF557	SUGP2	ZNF131	ENDOD1	NGLY1	RIPK3	RP11-524D16__A.3	RP11-326F20.5	TEF	KCTD15	PHC3	MRPL41	KIAA0754	MT-ND6	TROVE2	IQGAP2	MTOR	C10orf54	FAM228B
AC021218.2	GXYLT2	CDCA2	CREB3L1	PIK3CA	ZNF562	TAF15		ENDOV	NR1D2	RNF128	RP11-53M11.3	RP11-430B1.2	TGFBR2	KDELC1	PHF12	MRPL50	KLF4	MTA2	UBAP2L	IRF8	MUL1	C10orf95	FAM22A
AC021860.1	H2AFY2	CDCA3	CSGALNACT1	PJA2		TAF1D		ENGASE	NR2C2	RP11-187E13.1	RP11-6F2.4	RP11-46D6.1	TLCD2	KLHDC9	PIAS1	MRPS2	KRT7	MTCH2	VMA21	KALRN	NADK	C11orf31	FAM22B
AC024560.2	HDGFRP3	CDCA4	CSGALNACT2	POT1		THADA		ENTPD3-AS1	NUDT15	RP11-29G8.3	RP13-463N16.6	RP11-626G11.4	TM4SF1	KNDC1	PLAGL2	MSANTD3	LENG9	MYEOV2	WAPAL	KIAA1199	NAP1L5	C11orf52	FAM22D
AC025171.1	HDX	CDCA5	CTB-131K11.1	PPIL4		TIA1		EPOR	NUFIP1	RP11-677M14.3	RP6-65G23.3	RP11-671M22.1	TM4SF1-AS1	LCA5L	POGZ	MTIF2	LGALS9	MYL6	ZBTB33	KIF12	NAPA	C11orf80	FAM66C
AC025335.1	HLX	CDCA7	CTB-171A8.1	PRKRA		TRAF3IP2-AS1		ERN1	NUP54	RP11-800A18.4	RPRD1B	RP3-508I15.9	TMC6	LDHD	POM121	MYC	LY75	NACA	ZBTB37	LAMP5	NEBL	C14orf182	FBXL19-AS1
AC026806.2	HTR7	CDCA8	CTB-36H16.2	PSMB1		TYW5		EXOC7	NUPL1	RTKN	SAA1	RRNAD1	TMC8	LEPREL2	POM121C	NAA35	LY75-CD302	NDUFA1	ZBTB41	LGALS2	NECAP2	C15orf56	FBXO15
AC027307.3	IL1RAPL1	CDK1	CTB-50E14.5	PURB		USP34		EZH1	OCIAD1	SEC16B	SAA2	SBK1	TMCO4	LIN7A	PPP1R10	NAT10	MANF	NDUFA12	ZFC3H1	LGALS4	NOC2L	C16orf74	FGFBP3
AC058791.1	INTU	CDK2	CTB-50E14.6	QRSL1		ZC3H8		FAM160B2	OPTN	SFTPA2	SAA2-SAA4	SCYL3	TMEM129	LMF1	PRKACA	NCBP1	MB21D1	NDUFA2	ZNF10	LINC00261	NOL9	C19orf21	FKSG52
AC062029.1	IRAK1BP1	CDK4	CTB-58E17.5	RAB28		ZDHHC17		FAM168A	OTUD4	SGPP2	SAA4	SEC24D	TMEM134	LONRF2	PRORSD1P	NCOA5	ME3	NDUFA4	ZNF281	LRRC19	NPHP4	C1orf116	FLJ00104
AC068039.4	IRX3	CDKN3	CTC-338M12.4	RAB32		ZHX3		FAM173A	OXSR1	SLC1A1	SERINC3	SEC31A	TMEM53	LPHN1	PRR12	NDUFA8	MLPH	NDUFA6	ZNF57	LRRC31	PANK4	C1orf126	FLJ27365
AC068134.5	ITPRIPL1	CDT1	CTD-2008A1.2	RANBP2		ZNF326		FAM18B2-CDRT4	PAN3	SLC22A3	SFN	SHF	TMEM59	LRFN1	PRRC2C	NDUFB6	MOB1A	NDUFAF2	ZNF594	MARCKSL1	PARK7	C1orf172	FOSB
AC068282.3	JMY	CENPA	CTD-2336O2.1	RARS2		ZNF638		FAM193B	PAQR3	SLC44A3	SH3KBP1	SKIL	TNK2	LRP3	PSKH1	NFX1	MOB3C	NDUFB1	ZNF669	METTL7B	PC	C1orf210	FTX
AC069213.1	KANSL3	CENPE	CTD-3074O7.5	RASA2		ZNF814		FAM219B	PARP4	SLC44A4	SIPA1L1	SLC9A8	TRAF4	LRRC73	R3HDM1	NIP7	MSH2	NDUFB3	ZNF670	MS4A8B	PDLIM7	C1orf226	GABBR1
AC069278.4	KCNG1	CENPF	CTD-3088G3.8	RB1CC1		ZNF852		FAM8A1	PBRM1	SLC7A7	SLC37A2	SLITRK6	TSTD1	LRRN2	RALGAPA2	NOL10	MST1R	NDUFB4	ZNF700	MUC17	PEF1	C21orf88	GKAP1
AC073043.2	KCNJ2	CENPH	CTD-3093M3.1	RBMS1				FBXL20	PDCD10	SMAGP	SLC39A8	SNHG11	UBXN10	MAST3	RAVER1	NOL6	MX1	NDUFB8	ZNF77	MYO1A	PEX10	C2orf54	GLIPR1L2
AC073046.25	KIAA0922	CENPI	CTD-3195I5.1	REPS1				FBXL8	PDCD6IP	SMPDL3B	SLMAP	SUN2	VSTM2L	MEX3B	RBBP6	NOL8	MX2	NDUFS6	ZNF788	MYO7A	PEX14	C2orf74	GNG7
AC073283.4	KIAA1586	CENPJ	CTD-3203P2.2	RFC1				FBXO2	PGM2	SPATS2L	SMCR7	TIRAP	VWA1	MMP11	RERE	NONO	MYEOV	NEDD8	ZNF891	MYO7B	PFKP	C3orf52	GNRHR2
AC074286.1	KIFAP3	CENPK	CTGF	RHOBTB3				FBXO44	PHF11	SPTBN1	SPRR2D	TLE4	WNT4	MRAP2	RFX7	NOP2	NAMPTL	NHP2	ZRANB3	NCMAP	PGD	C4orf19	GPATCH8
AC079210.1	KIRREL	CENPL	CTTNBP2	RMND1				FBXW4	PIBF1	ST6GALNAC1	SRPX2	TLR1	ZG16B	MRAS	RNPC3	NTMT1	NFE2L3	NOP16		NPC1L1	PHTF1	C4orf34	GPR75
AC079466.1	KLF15	CENPM	CYP2D6	RNF146				FDXR	PLA2G12A	STARD10	ST6GALNAC5	TM9SF1		MRC2	RP11-242D8.1	NUDT21	NLRC5	NPM1P9		NPNT	PIK3CD	C6orf132	GPRASP1
AC079922.3	KLHL13	CENPN	DCP1B	RNGTT				FN3K	PLRG1	SULT1C2	STK10	TMEM217		MRGPRF	RP11-244H3.1	NUP188	NME3	NSA2		NR0B2	PITHD1	C6orf222	GS1-124K5.11
AC083899.3	KLHL22	CENPO	DENND6B	RPF2				FOXO4	POLR1D	TFF1	SYT14	TMEM50B		MUC12	RP11-252A24.7	NUP214	NMI	NUDCD2		O3FAR1	PLAUR	C6orf223	GS1-124K5.2
AC084082.3	L3MBTL3	CENPP	DHFRP1	RTN4IP1				FRAT1	POMP	TFF2	TBL1XR1	TST		MYO1F	RP11-261C10.3	NUP93	OAS1	NUDT22		ONECUT2	PLEKHM2	C8orf4	GS1-124K5.3
AC090587.2	LAMA4	CENPQ	DNAH7	RWDD1				FRAT2	PRMT10	TMEM176A	THEMIS2	TTC21A		NEO1	RP11-274B21.1	ODF2	OAS2	OST4		PAQR8	PLOD1	C8orf73	GS1-124K5.4
AC090616.2	LARP6	CENPW	DNAJC15	S1PR1				FSCN2	RAB5A	TMEM176B	TMEM171	VGLL4		NFATC1	RP11-274B21.2	OGFOD1	OAS3	PABPN1		PCDP1	PLSCR4	C9orf169	GSTA4
AC092171.1	LDLRAD3	CEP128	DNAJC28	SCAF11				FUK	RAF1	TMEM62	TMEM71	WDR44		NOTUM	RP11-274B21.4	PAPD5	OASL	PCGF1		PDZD3	PNKP	CAB39	GUSBP11
AC093616.4	LHFP	CEP135	DQX1	SCAF8				GAA	RALA	TMEM63A	TNF	WWC2-AS2		NPTXR	RP11-283I3.6	PBX3	ODF3B	PCNP		PDZD8	POFUT2	CABLES1	H1FX-AS1
AC093627.10	LINC00680	CEP152	DYX1C1	SEC63				GABARAP	RAP1GDS1	TMPRSS2	TNFRSF10A	XBP1		NT5M	RP11-304M2.2	PDCL	OSBPL7	PFDN1		PECR	POMGNT1	CALM2	HCG15
AC099342.1	LOX	CEP41	EFCAB6	SENP6				GDF15	RAP2A	TRAK1	TNFSF11	ZMYND12		OBFC1	RP11-373L24.1	PDCL3	P4HTM	PFDN5		PFKFB3	PPP6R1	CAMSAP3	HELZ
AC103965.1	LOXL2	CEP55	EFHB	SERAC1				GDPD1	RBM26	TRIM10	TPD52L2	ZNF792		OTUD5	RP11-384K6.2	PLD6	PARP10	PHPT1		PIK3AP1	PQLC2	CAPN1	HERC2
AC104667.3	LPAL2	CFL2	EFHC2	SERINC1				GFER	RCHY1	TRIM15	TRIM16	ZNF827		PCDHB10	RP11-384K6.6	PMPCA	PARP12	PIN4		PKDCC	PTP4A2	CAPS	HERC2P9
AC104695.3	LPHN3	CHAC2	ENKD1	SF3B5				GLB1L	RNASEH2B	TSPAN15	USP12			PCDHB12	RP11-574K11.20	PNO1	PARP14	PMS2P4		PLA1A	PUM1	CASP10	HEXIM1
AC106722.1	LRP12	CHAF1B	EPHX1	SFT2D1				GLI4	RNF219	UBD	WFDC3			PCDHB16	RP11-57H12.3	POLE3	PARP9	POLR2L		PLCH1	PUSL1	CATSPER1	HNRNPU-AS1
AC106876.2	LRP1B	CHCHD3	ERVW-1	SHPRH				GLS2	RNF6	VILL	YTHDF1			PCDHB7	RP11-777B9.5	POLR1A	PATL2	PPP1R14B		PPFIBP2	PXN	CATSPER2P1	HSF4
AC107983.4	LRRC33	CHCHD4	EYS	SLC18B1				GLT8D2	RP11-159G9.5	VSIG2	ZNF114			PCDHGA6	RPRD2	POLR1E	PDIK1L	PRDX5		PPP1R14D	RASD2	CBLC	HYPK
AC108142.1	LRRC6	CHEK1	F8	SLC25A36				GLTSCR2	RP11-673C5.1	VSTM5	ZNF365			PDE3A	RSF1	POP1	PKN2	PSMA6		RASL12	RER1	CCDC120	IER2
AC108488.3	LRRC8C	CHML	FAM13A-AS1	SLC4A7				GNPTG	RP11-747H7.3					PDGFRA	SETD1A	PPP2R4	PLBD1	PSMC3		REG4	RHOC	CCDC64	IGIP
AC110619.2	MAGED1	CIT	FAM65B	SNX14				GOLGA2B	RP5-894A10.5					PHF8	SETD1B	PPP6C	PLCD3	PTCH2		RERG	RHOF	CCDC64B	IL11RA
AC112229.1	MAN1A1	CKAP2	FAM71E1	SNX3				GPD1	RTKN2					PIK3R1	SMG1	PRKDC	PLSCR1	PTMA		RGS14	RNF10	CCDC85C	IL18BP
AC112229.7	MAP1B	CKAP2L	FAM72C	SNX9				GPLD1	SACM1L					PLCG1	SMG7	PRPF19	PML	PTMAP5		RHOU	RNF19B	CCDC88C	INE1
AC113189.5	MAPK12	CKS2	FAM78A	SP3				GRB2	SAP18					PLEKHG4	SOS1	PRPF4	PPP1CB	RN7SK		RP1-60O19.1	RP1-122P22.2	CCRL2	INTS2
AC116366.6	MCAM	CLN6	FAM81B	SRP72				GRIPAP1	SDAD1					PLEKHO1	SOX9	PRPS1	PRKAA1	RN7SL1		RP11-1220K2.2	RP11-206L10.11	CD101	KCNIP2
AC125232.1	MCOLN3	CLSPN	FAM86B3P	SSR3				HAGH	SEC13					PRAF2	SP2	PRRC2B	PSMB10	RN7SL2		RP11-150O12.3	RP3-412A9.11	CD163L1	KCTD17
AC127904.2	MDFIC	CMC2	FBXO46	STX7				HBP1	SEC24B					PRDM11	SPEN	PSMB7	PSMB8	RNU1-1		RP11-278L15.6	RP4-730K3.3	CD274	KDM3B
AC132872.1	MEIS3P1	CMSS1	FBXW4P1	STXBP5				HDAC10	SEL1L					PRDM16	SRCAP	PSMD5	PSMB9	RNU1-2		RP11-356M20.1	RPL22	CD6	KIAA0141
AC135178.1	MEIS3P2	COMMD4	FLJ27352	SYNCRIP				HDAC5	SELT					PRODH	SRRM1	PTAR1	PSME1	RNU1-3		RP11-368L12.1	RPS6KA1	CD82	KIAA0895L
AC138035.2	MFAP2	COPG2	FMNL1	TAB2				HDAC6	SEPSECS					PRR7	SRRM2	PTPDC1	PSME2	RNU1-4		RP11-467L20.10	SBF1	CDA	KIAA1407
AC140481.1	MOCS1	COQ3	FNDC3B	TBP				HEXDC	2011-09-01					PSD	TLK1	PUS7	RAC2	RNU1-5		RP11-528A4.2	SCYL1	CDC14B	KIAA1875
AC144831.1	MPDZ	CORO1C	FOXJ1	TBPL1				HEXIM2	SERPINE2					PSMG3-AS1	TMEM131	QSER1	RARRES3	RNU1-6		RP11-93L9.1	SDF4	CDC42BPG	KRBA2
AC147651.3	MPP6	COX16	FOXO3B	TCP1				HSD11B1L	SGMS2					PTGDS	TNRC18	QSOX2	RBM43	RNU1-7		RP5-1033H22.2	SDHB	CDC42EP5	L3MBTL1
AC159540.1	MPV17L	COX20	FOXO6	TFB1M				IFI27L1	SLAMF7					PTP4A3	TNRC6A	QTRTD1	REPS2	RNU1-8		RSPH1	SERP1	CDH1	LANCL1
ACAA1	MSRB3	CSE1L	FZD8	TMEM181				IFT140	SLC30A9					RAB3IL1	TNRC6B	RAB14	RHBDL2	RNU1-9		SEMA4G	SH3BGRL3	CDH3	LDB1
ACAA2	MYEF2	CTD-2006C1.6	GCSHP5	TRIP12				IFT20	SLMO2					RAB6B	TRAPPC9	RABEPK	RIN2	RNU2-3P		SERPINA4	SH3D21	CDS1	LENG8
ACACB	NAV3	CTNNAL1	GLUD2	TRMT11				IGSF10	SMARCA5					RASL10B	UBN2	RABGAP1	RNASEL	RNU4-1		SERPINA6	SIAH2	CEACAM1	LENG8-AS1
ACAD10	NBEA	CUL1	GNB2	TTC3				IL1R1	SMARCAD1					RDH5	UGDH-AS1	RABL6	RP11-1166P10.1	RNU4-2		SGK2	SIPA1	CEACAM5	LINC00174
ACAD11	NDST3	CWC25	GOLGA7	TUBE1				ING4	STK24					REEP2	VPS39	RAD23B	RP11-283G6.3	RNU6ATAC		SLC39A5	SKI	CEACAM6	LINC00663
ACAD9	NGFR	CYCS	GOLGA8H	U2SURP				INPP5J	STT3B					RGS11	WDPCP	RBM18	RP11-48O20.4	ROMO1		SLC3A1	SLC25A33	CGN	LRP1
ACADS	NGFRAP1	DBF4	GOLGA8N	UBE2J1				INPP5K	SUCLA2					RND2	WIZ	RC3H2	RP11-812E19.6	RP11-118B22.2		SLC40A1	SLC45A1	CHIC2	LRP2BP
ACADSB	NID1	DBF4B	GPC3	UFL1				IQSEC2	SUGT1					RP11-334C17.5	YLPM1	REXO4	RP11-875O11.3	RP11-160E2.6		SLC41A2	SLC6A8	CHKA	LRRC27
ACADVL	NLGN1	DBR1	GPC4	USP45				IRAK2	TADA3					RP11-359B12.1	ZBED3	RMI1	RP3-395M20.8	RP11-186B7.4		SLC9A3R1	SPSB1	CHMP4B	LUC7L
ACAP3	NOVA1	DCTPP1	GPRIN3	VTA1				IRF2BP1	TAPT1					RP11-379B18.5	ZBED3-AS1	RNASEH1	RP6-65G23.1	RP11-312O7.2		SLCO2B1	SRM	CHMP4C	LY6G5B
ACAT1	NSUN3	DDX12P	GTF2IP1	WASF1				ITFG3	TATDN2					RP11-390P2.4	ZC3H6	RNF20	RRBP1	RP11-329L6.1		SMIM6	SSU72	CLDN4	MALAT1
ACAT2	NT5C3L	DDX18	GYG2	WTAP				KCTD18	TBCK					RP11-49I11.1	ZFHX3	ROCK2	RSAD2	RP11-343H5.4		SOWAHA	ST3GAL3	CLDN7	MAP3K12
ACBD3	OSBPL6	DDX39B	H1FX	XRN1				KCTD2	TDRD3					RP11-541N10.3	ZNF777	RP11-132A1.4	RTP4	RP11-386G11.10		SPINK1	STK40	CLDN9	MAPT
ACBD4	P2RY1	DDX56	HAAO	ZBTB24				KIAA0195	TET2					RP11-620J15.3	ZNF800	RP11-220I1.1	SAMD9	RP11-3P17.3		TESC	STPG1	CLIC3	MC1R
ACBD5	PAPPA	DEK	HEXA-AS1	ZBTB38				KIAA1551	TFDP1					RP11-671M22.5		RP11-27I1.4	SAMD9L	RP11-473M20.16		TINAG	STRIP1	CLIC5	MDM4
ACCS	PARD6G	DEPDC1	HHLA3	ZNF12				KIF7	TGDS					RP13-977J11.2		RP11-355O1.11	SDR16C5	RP11-51O6.1		TLN2	STX12	CLTB	MED12
ACD	PCDH20	DEPDC1B	HIATL2	ZNF292				KLC4	THAP6					RTDR1		RP11-368I7.2	SERTAD4	RP11-6N17.4		TM4SF20	SZRD1	CMTM4	MIR497HG
ACE	PCDH9	DHFR	HNRNPA1P16	ZNF295				KLHDC8B	THAP9					SCN4B		RP11-435O5.2	SERTAD4-AS1	RP11-711M9.1		TM4SF4	SZT2	CNGA1	MLXIPL
ACE2	PCLO	DHX30	HSD11B2	ZUFSP				KLHL24	THUMPD3					SCN8A		RP11-498C9.15	SLC15A3	RP5-1198O20.4		TM4SF5	TAGLN2	CNKSR1	MRPL45P2
ACER2	PDE4B	DIAPH3	ICK					KSR2	TM9SF2					SCPEP1		RP11-613M10.6	SLC16A3	RP6-109B7.3		TMEM150B	TBC1D17	COBL	MSS51
ACHE	PDLIM3	DLEU2	IFRG15					LBX2	TMEM106B					SDC2		RP11-876N24.5	SLC35A3	RPL10		TMEM37	TCEB3	COBLL1	MTHFSD
ACIN1	PEG10	DLGAP5	IGFBP4					LCN12	TMEM184C					SDHAP3		RP4-564F22.2	SLCO3A1	RPL10A		TNFRSF11A	THAP3	COL17A1	MTR
ACOT11	PGBD1	DNA2	IL13RA1					LGALS3BP	TMF1					SDK1		RPP25L	SLFN5	RPL11		TOX3	TMEM189	COLEC10	MXD4
ACOT4	PHGDH	DNAJB6	ILDR2					LIFR-AS1	TNFSF13B					SEMA6C		RRS1	SP100	RPL12		TREH	TMEM201	COMMD7	MYH3
ACOT7	PIAS2	DNAJC2	INTS6-AS1					LMBR1L	TNKS2					2003-09-01		RSL1D1	SP110	RPL13A		TRNP1	TMEM222	CORO1B	NDST2
ACOT8	PID1	DNAJC7	IRF2BP2					LRRC23	TOP2B					2004-09-01		SCAI	SP140L	RPL14		TSPAN3	TMEM30A	CRB3	NEAT1
ACOX1	PIFO	DNAJC9	ISPD					LRRC56	TPP2					SGSH		SDCCAG3	SSPN	RPL15		TSPAN8	TMEM57	CRCP	NEK5
ACOX2	PITX2	DONSON	ITGA10					LRTOMT	TPT1					SH3BP5L		SECISBP2	ST5	RPL17-C18ORF32		TTLL6	TNIP1	CREG2	NFYA
ACOX3	PLOD2	DSCC1	JAG1					LSMD1	TRMT10A					SHC2		SET	STAMBPL1	RPL18		UGT2A3	TOM1	CST1	NICN1
ACP5	PRDM5	DSN1	KAT2B					LYNX1	TTC30B					SIX5		SETX	STAT2	RPL18A		UGT2B7	TPRG1L	CST2	NLGN2
ACP6	PRKAA2	DTL	KCNJ12					LYRM9	TUBGCP3					SLC1A4		SH2D5	STRN	RPL18AP3		UNC5CL	TRIM62	CST3	NPEPL1
ACPP	PRKAR2B	DTYMK	KDM4D					MAFG-AS1	TWF1					SLC1A7		SIGMAR1	TAP1	RPL21		USH1C	UBE2J2	CST4	NPIP
ACSBG1	PRKD1	E2F1	KDM8					MAN2A2	TXNDC9					SLC26A11		SLC25A19	TAP2	RPL21P28		USP3	UTY	CST5	NSRP1
ACSF2	PRKD3	E2F2	KIAA1024					MAN2B1	UBA6					SLC29A4		SLC25A51	TAPBPL	RPL23		VIL1	VAMP3	CST6	NSUN5P1
ACSF3	PRNP	E2F3	KIAA1217					MED11	UBAC2					SLC47A1		SLC27A4	TAX1BP1	RPL23A		VSIG1	VANGL1	CTA-941F9.9	NUDT16
ACSL1	PRTG	E2F8	KIAA1383					MEGF8	UBE2D3					SNED1		SLC7A6	TIMP2	RPL24		ZFP36L2	VASP	CTB-167B5.2	OCRL
ACSL5	PSAT1	ECI2	KLHDC1					METTL20	UBP1					SOX8		SMC5	TLR3	RPL24P4		ZFPM1	VPS13D	CTC-436P18.3	PABPC1L
ACSM3	PYGO1	ECT2	KYNU					MFSD11	UCHL3					SPTBN4		SMC6	TMEM106A	RPL26			WASF2	CTD-2008P7.9	PAN2
ACSS1	QKI	EEF1E1	LAMB2					MIF4GD	UGGT2					SRRM3		SMU1	TMEM173	RPL26L1			WSB2	CTSH	PARK2
ACSS2	RAPGEF4	EFTUD2	LAMTOR5-AS1					MKS1	USO1					SRSF12		SNAPC4	TMEM51	RPL27			ZBTB46	CTSS	PDP2
ACTB	RASSF8	EIF2S1	LEAP2					MPG	USP38					SSBP2		SPIN1	TNFRSF14	RPL27A			ZBTB7A	CXCL16	PDXDC2P
ACTL6A	RBMS3	EIF3B	LINC00638					MST1	USP46					SSR4		SPTLC1	TNFSF10	RPL29				CYB561	PGBD2
ACTN4	RCAN2	EIF4E	LL0XNC01-237H1.2					MST1L	UTP14C					SSTR5		SRBD1	TRADD	RPL3				CYBA	PGBD4
ACTR1B	RGAG4	EIF4G1	LONRF1					MST1P2	VPS36					SSTR5-AS1		SSNA1	TRIM14	RPL30				CYP4F12	PHF21A
ACTR2	RIMKLB	EIF4H	LRGUK					MTMR9LP	WBP4					ST3GAL2		STARD7	TRIM22	RPL31				CYP4F3	PIGL
ACTR3	RNF145	ELP4	LRIG1					MYL5	XPO4					ST6GALNAC3		STOML2	TRIOBP	RPL32				DAAM1	PIK3CB
ACVR1	RNF217	ELP6	LRP5					MYPOP	ZDHHC20					SYNGR1		STRBP	TRPM8	RPL34				DAB2IP	PLCD4
ACVR2A	RP1-228H13.5	EME1	LRRC17					MZF1	ZDHHC3					TACC2		STX17	TSPAN1	RPL35				DAGLA	PLXND1
ACVR2B-AS1	RP11-274H2.5	ERCC6L	LRRC29					NADSYN1	ZMYM2					TBKBP1		SURF6	TXNIP	RPL35A				DAPK1	PMS2CL
ACVRL1	RP11-38P22.2	ERH	LRRC48					NAGLU	ZMYM5					TCEANC		SWI5	TYMP	RPL36				DAPP1	POLG2
ACY1	RP11-393B14.1	ESCO2	MAATS1					NARFL	ZRANB1					TCF7L1		TBC1D13	UACA	RPL36A				DCTD	POLI
ACY3	RP11-446H18.3	ESPL1	MAGED2					NAT14						TENM4		TCOF1	UBA7	RPL36AL				DEF6	POLR2A
AD000090.2	RP11-475N22.4	ESYT1	MAGI2					NAT9						TIGD4		TEX10	UBE2L6	RPL37				DENND1B	POU6F1
ADAM10	RP11-539I5.1	EXO1	MAK					NCOA1						TMEM121		TEX261	UGP2	RPL37A				DENND2D	PRCP
ADAM11	RP11-877E17.2	EXO5	MAPK8					NEK8						TMEM132B		TFAP4	UNC13D	RPL38				DGKA	PRKAR2A-AS1
ADAM12	RP4-665J23.1	EXOC2	MAPK8IP1					NLGN3						TMEM151A		TH1L	USP18	RPL39				DHRS12	PROCA1
ADAM22	RRAGD	EXOC5	MAPK8IP2					NLRX1						TMEM74B		THUMPD2	XAF1	RPL41				DHRS9	PRRT2
ADAM28	RUFY3	EXOSC7	MASP1					NR1H2						TMEM9		TIMM8A	XDH	RPL6				DIAPH2-AS1	PRSS53
ADAM8	S1PR3	EXOSC9	MCMDC2					NRBP2						TPPP		TMEM138	XXbac-B135H6.15	RPL7				DKFZP686J19100	PSPN
ADAMTS13	SACS	EZH2	MDH1B					NRG2						TPPP3		TOMM5	XXbac-BPG246D15.8	RPL7A				DLG1-AS1	PSTK
ADAMTS3	SALL2	FABP5	MED12L					NT5C						TTC40		TOPORS	ZBP1	RPL8				DLG3	RAB11FIP3
ADAMTS7	SCARF2	FABP5P7	MEIS3					NTHL1						UBQLN2		TOR1A	ZMYM6NB	RPLP0				DMBX1	RABGAP1L-IT1
ADAMTS9	SCUBE3	FAM111B	METTL25					NUCB1						UCN		TRIM32	ZNF302	RPLP2				DOCK9	RABL2A
ADAMTSL1	SEMA4C	FAM208B	MFAP3L					OBSL1						UNC119		TRUB2	ZNF462	RPPH1				DOCK9-AS2	RABL2B
ADAP1	SGCB	FAM210A	MFI2-AS1					OCEL1						VPS37D		TSC1	ZNF747	RPS11				DOK7	RBM6
ADAT2	SGCE	FAM54A	MIB1					OGFOD3						ZDHHC1		TTC27	ZNF785	RPS12				DSC2	RP11-1006G14.4
ADCK4	SGK1	FAM64A	MID2					OPLAH						ZDHHC8P1		TTF1	ZNFX1	RPS13				DSG2	RP11-1023L17.1
ADCK5	SLC16A10	FAM72A	MINPP1					ORMDL3						ZMAT5		TTPAL	ZNRF2	RPS14				DSP	RP11-108K14.4
ADCY4	SLC22A17	FAM72B	MORC2					OXLD1						ZNF174		TXN		RPS15				DTX2	RP11-111M22.2
ADCY6	SLC38A1	FAM72D	MOXD1					P2RX4						ZNF32		UBA5		RPS15A				DTX2P1	RP11-113K21.5
ADCY9	SLC7A2	FAM83D	MTCP1					P4HB						ZNF423		UBAC1		RPS18				DTX4	RP11-1348G14.4
ADD3	SMAD1	FAM86A	MTM1					PAOX						ZNF546		UBAP2		RPS2				DUSP10	RP11-137L10.6
ADH1C	SMAD9	FANCA	MXRA7					PAQR6						ZNF672		UBE2R2		RPS20				DYNC1I2	RP11-1391J7.1
ADH6	SMARCA1	FANCB	MYO15A					PCBP1-AS1						ZNF70		UBQLN1		RPS21				DYNLRB1	RP11-156P1.3
ADHFE1	SMO	FANCD2	MYO16					PCED1A						ZSWIM5		UCK1		RPS23				DYRK2	RP11-159D12.2
ADK	SPATA7	FANCE	MYOM1					PCMTD1								URM1		RPS24				ECEL1P2	RP11-166B2.3
ADM2	SPEF2	FANCI	MYRIP					PCOLCE								USP10		RPS25				ECM1	RP11-173M1.8
ADNP	SPRY2	FANCM	NAIP					PCSK4								UTP14A		RPS27				EDAR	RP11-18I14.10
ADORA2A	SRPX	FARS2	NBPF3					PDK4								VKORC1L1		RPS27A				EDN1	RP11-197N18.2
ADPRH	SYDE1	FARSB	NCKAP5L					PEX11A								VPS13A		RPS29				EFNA1	RP11-206L10.2
ADPRHL2	SYT11	FASTKD2	NEK11					PEX11G								WDR43		RPS3				EFNB1	RP11-213G2.3
ADPRM	TBCEL	FBXO45	NFE2L2					PGS1								WDR5		RPS4X				EFNB2	RP11-219B17.1
ADRA2A	TCEAL3	FBXO5	NKD2					PHLDB1								WDR85		RPS5				EHD4	RP11-228B15.4
ADRA2B	TCEAL4	FCF1	NMNAT3					PIGS								WDR92		RPS7				EHF	RP11-234K24.3
ADRA2C	TCEAL8	FEN1	NPAS1					PLA2G6								XPO6		RPS9				EHHADH	RP11-252A24.2
ADRBK1	TECPR2	FIGNL1	NPHP1					PLIN1								YWHAQ		RPSA				ELF3	RP11-258C19.5
ADRM1	TLR2	FKBP3	OSCP1					PLXNB3								ZBTB26		SAP30BP				ELF4	RP11-265M18.2
ADSL	TMEM150C	FKBP4	OVCA2					PNPLA7								ZBTB5		SCARNA1				ELFN2	RP11-267N12.3
ADTRP	TMSB15A	FOXM1	PALM2					PPM1N								ZBTB6		SCARNA10				ELMO3	RP11-291L22.3
AF001548.5	TMX4	FTSJ2	PAN3-AS1					PPOX								ZCCHC6		SCARNA12				ELOVL7	RP11-308D16.4
AF011889.4	TNC	G2E3	PARP3					PPP1R3F								ZCCHC7		SCARNA13				EPB41L1	RP11-319G6.1
AF011889.5	TPBG	GAS2L3	PI4KA					PRRT1								ZMYND19		SCARNA22				EPCAM	RP11-322M19.1
AF064860.5	TRAM1L1	GDI2	PIPOX					PRSS30P								ZNF331		SCARNA5				EPHA1	RP11-322M19.2
AF064860.7	TRPC1	GFM1	PITPNA					PRX								ZNF484		SCARNA7				EPHB3	RP11-323F5.2
AF127936.7	TSPAN6	GGCT	PKIG					PSAP								ZNF510		SEC61G				EPN3	RP11-325K4.2
AF238380.3	TSPYL4	GINS1	PLA2G15					PTGR2								ZNF610		SHFM1				EPPK1	RP11-325K4.3
AF238380.5	TTC28	GINS2	PLD1					RAB24								ZNF782		SMIM4				EPS8L1	RP11-357C3.3
AFAP1	TTC7B	GINS3	POC1B-GALNT4					RABAC1								ZNF844		SNHG1				EPS8L2	RP11-383C5.4
AFAP1L2	TTC8	GINS4	PODXL2					RAI1										SNHG12				ERBB3	RP11-383J24.5
AFF1	TTLL7	GLO1	POLN					RASSF4										SNHG3				EREG	RP11-388C12.8
AGAP1	TTPA	GMFB	POU5F1B					RBL2										SNHG6				ERO1L	RP11-392P7.6
AGAP4	TUB	GMNN	PP13439					RECQL5										SNHG7				ERP27	RP11-395B7.7
AGAP6	TXNDC5	GMPS	PPAP2A					RFNG										SNORA12				ESRP1	RP11-400F19.18
AGAP9	UBE2E2	GNL3	PPARGC1A					RHBDL1										SNORA13				ESRP2	RP11-421E14.2
AGBL2	UBTD2	GNPNAT1	PPIL2					RNF135										SNORA14B				EVPL	RP11-473M20.7
AGER	ULK2	GPSM2	PPM1M					RNF215										SNORA18				EXPH5	RP11-480A16.1
AGFG1	USP13	GS1-124K5.12	PROX1					ROM1										SNORA22				EZR	RP11-484O2.1
AGFG2	USP51	GSG2	PROX1-AS1					RP1-130H16.16										SNORA23				F11R	RP11-488C13.5
AGK	WDR17	GTF2A2	PRR24					RP1-178F10.3										SNORA26				F2RL1	RP11-513G11.1
AGMAT	WDR48	GTF2H1	PRRT3					RP11-152F13.3										SNORA27				F3	RP11-552M11.8
AGMO	WIPF1	GTPBP4	PTENP1					RP11-152F13.7										SNORA2B				FAAH2	RP11-61A14.3
AGPAT2	WTIP	GTSE1	PTGES3L					RP11-175P13.3										SNORA31				FAM107B	RP11-66N24.3
AGPAT3	ZBTB10	H2AFV	PTPRM					RP11-353N14.4										SNORA34				FAM110C	RP11-698N11.4
AGPAT5	ZCCHC11	H2AFX	RAD9B					RP11-443D10.3										SNORA37				FAM160A1	RP11-727A23.4
AGPHD1	ZMAT1	H2AFZ	RAG1					RP11-690G19.3										SNORA38				FAM190A	RP11-727A23.5
AGPS	ZNF134	H2BFS	RALGAPA1					RP11-712B9.2										SNORA38B				FAM25A	RP11-767N6.2
AGR2	ZNF192	HAT1	RASA3					RP11-890B15.3										SNORA42				FAM3B	RP11-819C21.1
AGR3	ZNF204P	HAUS2	RBKS					RP11-95P2.1										SNORA45				FAM46A	RP11-930P14.2
AGRN	ZNF287	HAUS6	RBP4					RPS27L										SNORA46				FAM63B	RP11-983P16.4
AGT	ZNF350	HAUS7	RIBC1					RRM2B										SNORA47				FAM83A	RP13-507I23.1
AHCTF1	ZNF391	HAUS8	RILP					RWDD2B										SNORA48				FAM83B	RP13-890H12.2
AHCYL1	ZNF420	HDGF	RIMBP3					SARM1										SNORA49				FAM83E	RP4-669L17.10
AHCYL2	ZNF461	HELLS	RP1-180E22.3					SAT2										SNORA50				FAM83F	RP4-669P10.18
AHDC1	ZNF469	HIST1H1B	RP11-103G8.2					SCAND1										SNORA52				FAM83H	RP4-694B14.5
AHI1	ZNF583	HIST1H1C	RP11-1114A5.4					SCARNA21										SNORA53				FAM84B	RP4-717I23.3
AHR	ZNF614	HIST1H1E	RP11-119F19.4					SCRN2										SNORA54				FBXO24	RP4-800G7.2
AHRR	ZNF615	HIST1H2AB	RP11-1280N14.3					SGSM1										SNORA57				FBXO34	RP4-811H24.6
AHSA2	ZNF639	HIST1H2AC	RP11-1415C14.3					SGSM2										SNORA59A				FCHO2	RP5-1103G7.4
AIDA	ZNF642	HIST1H2AG	RP11-15A1.7					SH2B1										SNORA5A				FER1L4	RP5-1180C10.2
AIF1L	ZNF643	HIST1H2AH	RP11-166P13.3					SIAE										SNORA5C				FGD2	RPL32P3
AIFM3	ZNF711	HIST1H2AI	RP11-178G16.4					SIDT2										SNORA63				FGD3	RRAGB
AIG1	ZNF738	HIST1H2AJ	RP11-182I10.3					SIL1										SNORA64				FGD4	RUSC1-AS1
AIM1	ZNF839	HIST1H2AK	RP11-235E17.6					SIRT3										SNORA65				FGD6	SCARNA9
AIM1L	ZSCAN12	HIST1H2AL	RP11-25K19.1					SLC25A27										SNORA68				FGFBP1	SEC31B
AIMP2		HIST1H2AM	RP11-278C7.1					SLC25A29										SNORA70				FOLR1	SF1
AIP		HIST1H2BC	RP11-282O18.3					SLC27A1										SNORA71A				FOXA1	SHISA9
AK2		HIST1H2BD	RP11-293B20.1					SLC35E2										SNORA71B				FOXL1	SLC25A35
AK7		HIST1H2BJ	RP11-295K3.1					SLC38A10										SNORA71C				FOXO1	SLC2A11
AK8		HIST1H2BK	RP11-316P21.1					SNPH										SNORA71D				FOXP1	SOGA1
AKAP13		HIST1H2BL	RP11-324H6.5					SPATA18										SNORA74				FOXQ1	SOX12
AKAP2		HIST1H2BM	RP11-33B1.1					SPPL2B										SNORA74A				FRK	SPIN2B
AKAP5		HIST1H2BN	RP11-33B1.3					SPRY1										SNORA74B				FRMD4B	SPIN3
AKAP7		HIST1H2BO	RP11-353B9.1					ST6GAL1										SNORA77				FRMD5	SSPO
AKAP8L		HIST1H3A	RP11-353N14.5					STK16										SNORA79				FUT1	ST7-OT4
AKIRIN2		HIST1H3B	RP11-35G9.3					STK36										SNORA7A				FUT2	STAC3
AKR1B1		HIST1H3H	RP11-395G23.3					SUOX										SNORA7B				FUT3	STRADA
AKR1B10		HIST1H3I	RP11-421L21.3					SUV420H2										SNORA8				FUT6	STX16
AKR1C1		HIST1H3J	RP11-434C1.1					TCF25										SNORA80				FXYD3	SUZ12P
AKR1C2		HIST1H4A	RP11-440L14.1					TCP11L2										SNORA80B				GAB1	SYNGAP1
AKR1C3		HIST1H4B	RP11-443P15.2					TGOLN2										SNORA81				GABRP	TAF1C
AKR1C4		HIST1H4C	RP11-458D21.1					THBS3										SNORA84				GAD1	TAPT1-AS1
AKR7A3		HIST1H4H	RP11-475I24.3					THRA										SNORD10				GAL3ST4	TAS2R30
AKR7L		HIST1H4J	RP11-48B14.2					TIPARP-AS1										SNORD15B				GALM	TAZ
AKT1		HIST1H4L	RP11-498D10.6					TK2										SNORD3A				GALNT12	TCTN1
AKT2		HIST2H2AA3	RP11-50E11.3					TLE2										SNORD3B-1				GALNT3	TEN1-CDK3
AKTIP		HIST2H2AA4	RP11-529K1.2					TMEM101										SNORD3B-2				GALNT5	TMEM136
AL133458.1		HIST2H2AB	RP11-565J7.3					TMEM150A										SNORD94				GCOM1	TMEM161B-AS1
AL161915.1		HIST2H2AC	RP11-575L16.2					TMEM205										SNORD97				GDA	TMEM187
AL162389.1		HIST2H2BE	RP11-600F24.7					TMEM254										SNRNP35				GDE1	TMEM231
AL162759.1		HIST2H2BF	RP11-61A14.2					TMEM9B-AS1										SNRNP70				GDI1	TMLHE
AL353791.1		HIST2H3A	RP11-64K12.2					TMUB2										SNRPD2				GDPD3	TNRC6C
AL357673.1		HIST2H3C	RP11-677M14.7					TOB1-AS1										SNRPF				GET4	TRIM66
AL358933.1		HIST2H4A	RP11-708J19.1					TP53I13										SNRPG				GGT1	TRIM73
AL590708.2		HIST2H4B	RP11-767N6.7					TP53INP1										SRA1				GIPC1	TSNAXIP1
AL590822.1		HJURP	RP11-799D4.4					TRAPPC6A										SRSF3				GJB2	TSPAN9
AL591684.1		HMGB2	RP11-849H4.4					TRIM46										SRSF7				GJB3	TSSK6
AL592284.1		HMGB3	RP11-856B14.1					TSNARE1										SSRP1				GJB4	TTBK2
AL603965.1		HMGN2	RP11-872J21.3					TTC25										SSSCA1				GKN1	TTC14
AL645728.1		HMMR	RP13-192B19.2					TTC31										STIP1				GLB1L2	TTC18
ALAD		HNRNPC	RP13-516M14.1					TTC32										STX4				GNA15	TTC28-AS1
ALAS1		HNRNPK	RP4-612B15.3					TTLL3										SUMO1				GOLT1A	TXNDC15
ALDH1A1		HNRNPL	RP4-659J6.2					TUBGCP6										TCEB1				GPR110	U73166.2
ALDH1A3		HNRPCP	RP4-798P15.3					UBE2O										THG1L				GPR111	USP30
ALDH1B1		HSPA14	RP5-1024G6.5					ULK1										TIMM10				GPR115	USP49
ALDH2		HSPA8	RP5-821D11.7					USP20										TIMM23B				GPR116	VAMP1
ALDH3A1		HSPD1	RP9P					VPS11										TIMM8B				GPR56	VMP1
ALDH3A2		HUS1	RPL23AP53					WASH2P										TMA16				GPR87	WASH4P
ALDH3B1		HYLS1	RPN2					WASIR2										TMA7				GPRC5B	YJEFN3
ALDH3B2		IFRD2	RSC1A1					WBP1										TMEM107				GRAMD3	ZC3H18
ALDOA		IMMP1L	RTN2					WBP2										TMEM126A				GRB7	ZDHHC11
ALDOB		IMP4	SAMD15					WDR45										TMEM218				GRHL1	ZDHHC11B
ALDOC		IMPDH2	SAMD5					WDR45L										TMSB10				GRHL2	ZFHX2
ALG1		INCENP	SEC14L1P1					WHAMMP3										TOMM7				GRHL3	ZFP90
ALG1L		IPO4	SEC24B-AS1					WIPI1										TPRKB				GRID2IP	ZMYM3
ALG3		IPO7	2005-09-01					YIPF4										TRA2A				GSTP1	ZNF182
ALG5		IQGAP3	SERHL2					YPEL2										TRMT112				GULP1	ZNF2
ALG6		KAT2A	SERPINI1					YPEL5										TTC1				HAPLN3	ZNF233
ALKBH2		KAT7	SETBP1					Z97634.5										TXNDC17				HCG4	ZNF248
ALKBH6		KBTBD2	SETDB2					ZBTB4										U1				HDAC11	ZNF25
ALMS1		KBTBD8	SIMC1					ZDHHC24										U2				HDAC9	ZNF250
ALOX5		KIAA0020	SIPA1L2					ZER1										U3				HEATR7A	ZNF275
ALPK1		KIAA0101	SLC11A1					ZFAND5										UBA52				HLA-V	ZNF333
ALPK3		KIAA0586	SLC16A13					ZNF19										UBE2D2				HOOK1	ZNF337
ALPL		KIAA1143	SLC16A4					ZNF205										UQCRB				HOOK2	ZNF33A
ALPP		KIAA1524	SLC19A3					ZNF428										UQCRH				HOPX	ZNF343
ALPPL2		KIF11	SLC22A23					ZNF446										UQCRQ				HOXA-AS2	ZNF37A
ALS2CL		KIF14	SLC4A5					ZNF500										USMG5				HRASLS2	ZNF37BP
ALS2CR8		KIF15	SOS2					ZNF517										WDR74				HS3ST1	ZNF397
ALYREF		KIF18A	SOX6					ZNF561										ZMAT2				HSBP1L1	ZNF449
AMBP		KIF18B	SPAG17					ZNF564														HSH2D	ZNF467
AMD1		KIF20A	SPATA25					ZNF579														HTATIP2	ZNF490
AMDHD2		KIF20B	SPATA6					ZNF627														HYAL1	ZNF554
AMFR		KIF22	SPEF1					ZNF629														ICA1	ZNF646
AMIGO1		KIF23	SREBF1					ZNF688														IGSF5	ZNF658
AMIGO2		KIF24	ST7-AS1					ZNF74														IGSF9	ZNF692
AMMECR1		KIF2C	STX8					ZNF846														IKBKE	ZNF75D
AMN		KIF4A	TAS2R31					ZNFX1-AS1														IKZF2	ZNF767
AMPD2		KIFC1	TBC1D16					ZNRF2P1														IKZF3	ZNF791
AMPD3		KIN	TBC1D19					ZSCAN2														IL15	ZNF81
AMY2B		KLHDC10	TBC1D8					ZSWIM8														IL1RN	ZNF862
AMZ1		KLHL11	TBX19																			IL20RA	ZNRD1-AS1
AMZ2P1		KLHL18	TCEB1P19																			IL28RA	ZSCAN30
ANAPC1		KNTC1	TET1																			IL2RG	ZXDA
ANAPC15		KPNA2	TEX22																			IL32
ANAPC16		KPNB1	TEX9																			IL36RN
ANAPC2		L2HGDH	TIAM2																			IL4R
ANAPC4		LARS2	TIGD3																			ILDR1
ANAPC5		LETM1	TIMP1																			INADL
ANAPC7		LIG1	TMEM135																			INPP1
ANG		LIN9	TMEM143																			INPP4B
ANGEL2		LMNB1	TMEM232																			INSIG2
ANK2		LRPPRC	TMEM91																			IRF5
ANK3		LRR1	TOX																			IRF6
ANKDD1B		LRRC59	TPRG1																			ITGA6
ANKFN1		LSM12	TPST1																			ITGB4
ANKMY1		LSM3	TRMT12																			ITGB6
ANKRA2		LSM5	TSPAN7																			ITGB7
ANKRD1		LUC7L2	TTC33																			ITGB8
ANKRD10-IT1		LYRM4	TTLL1																			ITPR3
ANKRD11		MAD2L1	TYRO3P																			IVL
ANKRD13D		MAGOHB	UBE2D1																			JUP
ANKRD17		MALSU1	UQCRFS1P1																			KAZN
ANKRD22		MARS2	USP46-AS1																			KBTBD11
ANKRD23		MASTL	WBP5																			KCNK1
ANKRD24		MCM10	WDR47																			KCNK6
ANKRD29		MCM2	WDR78																			KCP
ANKRD31		MCM3	WDR96																			KIAA0040
ANKRD32		MCM4	WIPF3																			KIAA0247
ANKRD34A		MCM5	WRB																			KIAA0284
ANKRD36		MCM6	XXbac-B461K10.4																			KIAA1211L
ANKRD36B		MCM8	ZDHHC4																			KIAA1244
ANKRD44		MCMBP	ZMIZ1																			KIAA1522
ANKRD46		MDC1	ZMYND10																			KIAA1609
ANKRD9		MDH2	ZNF18																			KISS1
ANKS1B		MED1	ZNF223																			KLF5
ANKS4B		MELK	ZNF226																			KLHL3
ANLN		METAP1	ZNF296																			KLHL30
ANO1		METTL2B	ZNF358																			KLHL36
ANO5		METTL5	ZNF396																			KLK10
ANO7		MIR155HG	ZNF596																			KLK11
ANO8		MIS18A	ZNF691																			KLK6
ANO9		MIS18BP1																				KLK8
ANP32B		MKI67																				KPNA7
ANP32E		MKI67IP																				KRT15
ANTXR1		MLF1IP																				KRT16
ANXA1		MLH1																				KRT17
ANXA10		MLTK																				KRT18
ANXA11		MND1																				KRT19
ANXA13		MNF1																				KRT20
ANXA2		MRPL1																				KRT23
ANXA3		MRPL11																				KRT4
ANXA4		MRPL27																				KRT8
ANXA5		MRPL28																				KRT80
ANXA8		MRPL3																				KRT8P10
ANXA8L1		MRPL47																				KRTCAP3
ANXA8L2		MRPS17																				LAD1
ANXA9		MRPS24																				LAMA3
AOC2		MRPS25																				LAMB3
AOX1		MRPS33																				LAMC2
AP000356.1		MRPS9																				LAMP3
AP000439.3		MRS2																				LANCL3
AP000974.1		MSH6																				LCK
AP001007.1		MTBP																				LCN2
AP001053.11		MTHFD1																				LCOR
AP001187.9		MTPN																				LDLR
AP001258.4		MURC																				LEMD1
AP001372.2		MYBL1																				LGALS3
AP001816.1		MYBL2																				LGALS9B
AP003068.18		MYO19																				LGALS9C
AP1B1		NAA15																				LIF
AP1G2		NAA50																				LIMA1
AP1M2		NABP2																				LIPG
AP1S1		NAP1L4																				LIPH
AP1S3		NCAPD2																				LLGL2
AP2A1		NCAPD3																				LNX1
AP2M1		NCAPG																				LPAR2
AP2S1		NCAPG2																				LPAR5
AP3M1		NCAPH																				LPAR6
AP3S2		NCAPH2																				LRBA
APBA1		NDC80																				LRCH4
APBB3		NDUFB2																				LRRC1
APH1B		NEDD1																				LRRC57
API5		NEIL3																				LRRK1
APLN		NEK2																				LRRN1
APLP1		NME1																				LSR
APLP2		NME6																				LY6D
APOA1BP		NMRAL1																				LYN
APOBEC1		NOL7																				LYPLA2
APOBEC3F		NOM1																				MACC1
APOBEC3G		NOP56																				MAFF
APOC1		NOP58																				MAFK
APOL1		NRF1																				MAL2
APOL3		NRM																				MALL
APOL6		NSUN2																				MAML2
APOM		NSUN5																				MAP3K1
APPBP2		NTAN1																				MAP3K9
APPL2		NUDT1																				MAP4K3
APRT		NUDT5																				MAP4K5
APTX		NUF2																				MAP7
AQP11		NUP107																				MAPK13
AQP5		NUP153																				2002-03-01
AQP6		NUP155																				MARCO
AQR		NUP205																				MARK2
ARAP1		NUP35																				MARVELD2
ARAP2		NUP98																				MARVELD3
AREG		NUSAP1																				MB21D2
ARF3		NUTF2																				MBNL3
ARF4		ODC1																				MBOAT1
ARF6		OIP5																				MBOAT2
ARFGAP2		OLA1																				MBP
ARFGAP3		OPA1																				MCTP2
ARFGEF1		ORC1																				MDFI
ARFIP1		ORC5																				MFSD6
ARFRP1		ORC6																				MGAT4A
ARGLU1		OSBPL8																				MGST2
ARHGAP11A		OTUD6B																				MIA
ARHGAP11B		PA2G4																				MICAL2
ARHGAP12		PAICS																				MICALCL
ARHGAP18		PAK1IP1																				MICALL2
ARHGAP19		PAQR4																				MIR205HG
ARHGAP22		PARP2																				MIR4720
ARHGAP23		PARPBP																				MKRN2-AS1
ARHGAP25		PAXIP1																				MLK4
ARHGAP26		PBK																				MLKL
ARHGAP27		PCNA																				MMEL1
ARHGAP30		PDCD2L																				MMP28
ARHGAP31		PDSS1																				MPP7
ARHGAP32		PFDN6																				MPZL2
ARHGAP42		PHB																				MPZL3
ARHGAP44		PHF19																				MREG
ARHGAP5		PHLDB2																				MRPL49
ARHGAP5-AS1		PIGW																				MSLN
ARHGAP6		PITRM1																				MUC1
ARHGAP8		PKMYT1																				MUC16
ARHGDIB		PLK1																				MUC20
ARHGEF10L		PLK4																				MUC4
ARHGEF16		PNPT1																				MYD88
ARHGEF17		POC1A																				MYH14
ARHGEF18		POLA1																				MYO1D
ARHGEF25		POLA2																				MYO1E
ARHGEF28		POLD1																				MYO5B
ARHGEF35		POLD2																				MYO5C
ARHGEF37		POLD3																				MYO6
ARHGEF38		POLE2																				MYOF
ARHGEF39		POLQ																				N4BP2L1
ARHGEF40		POLR1B																				NAAA
ARHGEF6		POLR2D																				NAPRT1
ARHGEF7		POLR2J																				NCF2
ARHGEF9		POLR3F																				NEDD9
ARID2		POLR3K																				NIPAL1
ARID4B		PPAT																				NIPAL2
ARIH2		PPIA																				NMU
ARIH2OS		PPID																				NOA1
ARL1		PPIF																				NOS1AP
ARL10		PPIH																				NR2F2
ARL13B		PPIL1																				NR2F2-AS1
ARL14		PRC1																				NT5C3
ARL2BP		PRELID1																				NTF4
ARL5A		PRIM1																				NTN4
ARL5B		PRIM2																				NUDT16P
ARL6		PRKAG2																				NUDT4
ARL6IP4		PRMT3																				OCLN
ARL6IP5		PRPF18																				OR7E22P
ARL8A		PRPF40A																				OSBPL10
ARL8B		PRR11																				OSBPL2
ARMC1		PRTFDC1																				OVOL1
ARMC6		PSMA2																				OVOL2
ARMC7		PSMA3																				P2RY2
ARMC8		PSMA4																				PADI1
ARMCX1		PSMB3																				PAK6
ARMCX2		PSMC2																				PAQR7
ARMCX3		PSMC3IP																				PARD6B
ARMCX6		PSMC6																				PBX1
ARNT2		PSMD1																				PCDH1
ARNTL2		PSMD11																				PCSK9
ARPC2		PSMD14																				PDXDC1
ARPC3		PSMD2																				PELI1
ARPC4		PSMD6																				PERP
ARPC5		PSRC1																				PGAP3
ARPC5L		PTGES3																				PHACTR3
ARRB1		PTPLB																				PHGR1
ARRDC1		PTTG1																				PHLDA3
ARRDC2		RAB23																				PIK3IP1
ARRDC3		RACGAP1																				PION
ARRDC4		RAD1																				PIP4K2C
ARSA		RAD18																				PJA1
ARSD		RAD51																				PKIB
ARSE		RAD51AP1																				PKP2
ARSI		RAD54B																				PKP3
ARSK		RAD54L																				PLA2G16
ARVCF		RANBP1																				PLA2G4F
ASAH1		RANBP6																				PLAC8
ASAP2		RANBP9																				PLB1
ASB6		RBL1																				PLCXD2
ASB7		RBM12																				PLEKHA7
ASCC2		RBM14																				PLEKHG1
ASF1A		RBM17																				PLEKHG3
ASF1B		RBM28																				PLEKHG6
ASH1L		RDM1																				PLEKHN1
ASIC1		RECQL4																				PLXNB1
ASIC3		RFC2																				PNPLA2
ASL		RFC3																				PODXL
ASMTL-AS1		RFC4																				POF1B
ASNA1		RFT1																				POLD4
ASNSD1		RFWD3																				POU2F3
ASPHD1		RHEB																				PPARD
ASPHD2		RHOQP1																				PPBP
ASPM		RIF1																				PPIC
ASPSCR1		RIOK1																				PPL
ASS1		RNASEH2A																				PPP1R13L
ASTE1		RNASEH2C																				PPP1R14C
ASTN2		RP11-122C9.1																				PPP1R3D
ASUN		RP11-13N13.2																				PRKCD
ASXL2		RP11-156E6.1																				PRKCDBP
ATAD1		RP11-22B23.1																				PRKCH
ATAD2		RP11-303E16.2																				PRKD2
ATAD3A		RP11-320N7.3																				PROM2
ATAD3B		RPA3																				PRR15
ATAD5		RPE																				PRR15L
ATF1		RPP30																				PRR5-ARHGAP8
ATF6		RPP40																				PRRG1
ATF7		RPS26																				PRRG2
ATG16L2		RPUSD1																				PRRG4
ATG2A		RQCD1																				PRSS16
ATG2B		RRM1																				PRSS22
ATG3		RRM2																				PRSS8
ATG4C		RRP9																				PTAFR
ATG5		RUVBL1																				PTGES
ATG9A		SAAL1																				PTGFRN
ATG9B		SASS6																				PTK2B
ATL1		SBDSP1																				PTK6
ATM		SCFD1																				PTPN6
ATN1		SCLT1																				PTPRE
ATOH8		SEC22C																				PTPRR
ATOX1		SEH1L																				PVRL1
ATP10B		SENP1																				PVRL4
ATP11A		2007-09-01																				PYCARD
ATP11B		SETD5-AS1																				PYROXD2
ATP11C		SF3B1																				QSOX1
ATP13A2		SFXN1																				RAB11FIP1
ATP13A4		SGOL1																				RAB11FIP4
ATP1A1		SGOL2																				RAB17
ATP1A1OS		SHCBP1																				RAB19
ATP1B1		SKA1																				RAB20
ATP2A3		SKA2																				RAB25
ATP2B1		SKA3																				RAB27B
ATP2C2		SKP2																				RAB9A
ATP5E		SLBP																				RABGAP1L
ATP5F1		SLC19A1																				RALGPS2
ATP5G1		SLC25A15																				RAP2B
ATP5G3		SLC35B4																				RAPGEFL1
ATP5H		SLIRP																				RARG
ATP5I		SMARCC1																				RARRES2
ATP5J2		SMC2																				RASAL1
ATP5L		SMC4																				RASEF
ATP5O		SMPD4																				RASGEF1B
ATP6AP1		SMYD2																				RASSF5
ATP6AP1L		SNF8																				RASSF7
ATP6AP2		SNRNP25																				RBBP8NL
ATP6V0B		SNRNP48																				RBM47
ATP6V0C		SNRPA																				RBMS2
ATP6V1B1		SNRPD1																				REEP3
ATP6V1D		SNRPE																				RGL3
ATP6V1E1		SOCS4																				RHOD
ATP6V1F		SPAG5																				RNASET2
ATP6V1G2		SPATA5																				RND3
ATP7A		SPC24																				RNF144B
ATP7B		SPC25																				RNF223
ATP8A1		SPDL1																				RNF224
ATP8B1		SPOP																				RNF39
ATP8B2		SRPK1																				RNPEPL1
ATP9A		SRRT																				ROR1
ATPAF1		SRSF1																				RP1-63G5.5
ATPIF1		SRSF2																				RP1-63G5.7
ATR		SSBP1																				RP11-1069G10.2
ATRAID		SSR1																				RP11-114H23.1
ATRIP		STAM																				RP11-127I20.4
ATRN		STMN1																				RP11-134G8.8
ATRX		STRIP2																				RP11-24F11.2
ATXN1		STRN3																				RP11-277L2.3
ATXN2L		STX2																				RP11-2C24.4
AUNIP		STYX																				RP11-302J23.1
AUP1		SUPT16H																				RP11-304L19.1
AURKA		SURF2																				RP11-30K9.6
AURKAIP1		SUV39H1																				RP11-30P6.6
AURKB		SUV39H2																				RP11-318K12.1
AUTS2		SUZ12																				RP11-363E7.4
AXIN2		TACC3																				RP11-382A18.1
AZGP1		TARDBP																				RP11-40F6.2
AZI2		TBRG4																				RP11-416I2.1
B2M		TCF19																				RP11-429J17.6
B3GALNT1		TELO2																				RP11-44F14.2
B3GALNT2		TEX30																				RP11-44F14.8
B3GALT4		THOC1																				RP11-465N4.4
B3GALT5		THOC7																				RP11-486A14.1
B3GALT6		TICRR																				RP11-4F5.2
B3GNT1		TIMELESS																				RP11-510N19.5
B3GNT2		TIMM17A																				RP11-532F12.5
B3GNT3		TIMM9																				RP11-539L10.2
B3GNT5		TIPIN																				RP11-554I8.2
B3GNT7		TK1																				RP11-58E21.3
B4GALNT1		TMEFF1																				RP11-626H12.1
B4GALNT3		TMEM14A																				RP11-64C12.8
B4GALT2		TMEM14B																				RP11-6F2.5
B4GALT3		TMEM194A																				RP11-734K21.5
B4GALT4		TMEM209																				RP11-73E17.2
B4GALT5		TMPO																				RP11-73M7.1
B4GALT7		TMPO-AS1																				RP11-790G19.2
B9D1		TMX1																				RP11-7K24.3
BAAT		TNPO3																				RP11-800A3.4
BACE1		TOMM6																				RP11-86H7.7
BACE2		TOP2A																				RP11-890B15.2
BACH1		TOPBP1																				RP11-89K10.1
BAD		TPM3																				RP11-902B17.1
BAG2		TPX2																				RP11-96D1.11
BAG5		TRA2B																				RP13-25N22.1
BAG6		TRAIP																				RP13-580F15.2
BAI2		TRAP1																				RP3-512B11.3
BAIAP2		TRDMT1																				RP3-523K23.2
BAIAP2-AS1		TRIM59																				RP4-553F4.6
BAIAP2L1		TRIP13																				RP5-1148A21.3
BAIAP2L2		TRMT10C																				RPL13AP20
BAIAP3		TRMT5																				RPS6KA2
BAMBI		TRMT6																				RSPH3
BANK1		TRNT1																				S100A10
BARD1		TROAP																				S100A11
BARX2		TSN																				S100A13
BASP1		TTC26																				S100A14
BATF		TTI1																				S100A16
BATF2		TTK																				S100A4
BAX		TUBA1B																				S100A5
BAZ1B		TUBA1C																				S100P
BAZ2B		TUBB																				SAMD10
BBS1		TUBB4B																				SAMD12
BBS10		TUBBP1																				SAV1
BBS2		TUBG1																				SC5DL
BBS4		TUFM																				SCAF1
BBS5		TWISTNB																				SCEL
BBX		TYMS																				SCNN1A
BCAM		TYW1																				SCOC
BCAR1		UBA2																				SDC1
BCAR3		UBE2C																				SDCBP2
BCAS1		UBE2E1																				SEL1L3
BCAS2		UBE2T																				SELP
BCAS3		UBE3C																				SEMA3B
BCAS4		UBR7																				SEMA7A
BCCIP		UCHL5																				2009-09-01
BCDIN3D		UHRF2																				SERINC2
BCDIN3D-AS1		UMPS																				SERPINB1
BCL10		UNG																				SERPINB2
BCL2L1		UPF2																				SERPINB5
BCL2L12		UPP1																				SERPINB7
BCL2L14		UQCRC1																				SERPINF2
BCL2L15		URI1																				SH2D1B
BCL2L2		USP1																				SH2D3A
BCL2L2-PABPN1		UTP6																				SH3BGRL2
BCL3		VBP1																				SH3BP1
BCL6		VRK1																				SH3D19
BCL7A		WDHD1																				SH3RF1
BCL7B		WDR4																				SH3RF2
BCL9		WDR62																				SH3TC2
BCL9L		WDR76																				SH3YL1
BCLAF1		WDR77																				SHROOM3
BCMO1		WDR82																				SIM2
BCOR		WHSC1																				SKAP1
BCORL1		XPO1																				SLC12A6
BCR		XRCC2																				SLC15A1
BCS1L		XRCC5																				SLC20A2
BCYRN1		XRCC6																				SLC25A25
BDH1		ZBTB2																				SLC27A2
BDH2		ZC3H15																				SLC29A3
BDKRB2		ZC3HC1																				SLC2A1
BDNF-AS		ZNF273																				SLC2A12
BDP1		ZNF35																				SLC34A3
BEAN1		ZNF367																				SLC35C1
BEND3		ZNF441																				SLC37A1
BEND6		ZNF442																				SLC37A4
BEND7		ZNF445																				SLC39A4
BEST4		ZNF451																				SLC44A2
BEX2		ZNF530																				SLC45A3
BFSP1		ZNF724P																				SLC50A1
BHLHB9		ZNF746																				SLC52A3
BHLHE40		ZNF786																				SLC6A14
BHLHE40-AS1		ZW10																				SMIM5
BHLHE41		ZWILCH																				SMPD3
BICC1		ZWINT																				SNCG
BICD1		ZYX																				SNX19
BICD2																						SNX33
BID																						SORBS2
BIK																						SORL1
BIN1																						SOWAHB
BIRC3																						SOX21
BIRC5																						SOX21-AS1
BIRC6																						SP6
BIVM																						SPATA6L
BLCAP																						SPINT1
BLM																						SPINT2
BLMH																						SPNS2
BLNK																						SPNS3
BLOC1S1																						SPRR1A
BLOC1S4																						SPRR1B
BLOC1S6																						SPRR3
BLZF1																						SPSB3
BMF																						SPTBN2
BMP2																						SPTBN5
BMP2K																						SPTLC2
BMP4																						SSH3
BMP6																						ST14
BMPR1A																						STAP2
BMPR2																						STEAP4
BMS1																						STK24-AS1
BMS1P2																						STK39
BMS1P4																						STON2
BNC2																						STS
BNIP2																						STX19
BOC																						STXBP2
BOD1L1																						STYK1
BOLA1																						SULT2B1
BOLA2																						SVIL
BOLA2B																						SYK
BOLA3																						SYNE4
BOP1																						SYPL1
BORA																						SYTL1
BPNT1																						SYTL3
BPTF																						TACSTD2
BRAF																						TAGAP
BRCA1																						TAOK3
BRCA2																						TBC1D30
BRD1																						TBX6
BRD2																						TC2N
BRD3																						TET3
BRD4																						TGFA
BRD7																						TGFB2
BRF1																						TGM2
BRI3BP																						THAP10
BRIP1																						THRB
BRIX1																						THSD4
BRK1																						TINAGL1
BRMS1																						TJP1
BRPF1																						TJP2
BRSK1																						TJP3
BRSK2																						TM7SF2
BRWD1																						TMBIM1
BRWD3																						TMC4
BSDC1																						TMC5
BSPRY																						TMC7
BTAF1																						TMCC3
BTBD16																						TMEM102
BTBD8																						TMEM105
BTC																						TMEM125
BTF3																						TMEM133
BTF3L4																						TMEM139
BTG1																						TMEM154
BTG2																						TMEM159
BTN2A3P																						TMEM178A
BTN3A1																						TMEM179B
BTN3A3																						TMEM184A
BTNL8																						TMEM191A
BTNL9																						TMEM238
BTRC																						TMEM27
BUB1																						TMEM30B
BUB1B																						TMEM40
BUB3																						TMEM45B
BX004987.4																						TMEM54
BX004987.5																						TMEM87B
BX284650.1																						TMEM92
BYSL																						TMIE
BZRAP1																						TMOD3
BZW1																						TMPRSS13
BZW1P2																						TMPRSS3
C10orf10																						TMPRSS4
C10orf108																						TNFAIP3
C10orf116																						TNFAIP8
C10orf118																						TNFRSF21
C10orf137																						TNFSF15
C10orf32																						TNK1
C10orf47																						TNS4
C10orf54																						TPD52
C10orf67																						TRAF3IP2
C10orf68																						TREML2
C10orf76																						TRIM29
C10orf95																						TRIM31
C11orf10																						TRIM8
C11orf30																						TRPM4
C11orf31																						TRPT1
C11orf35																						TRPV6
C11orf45																						TSPAN13
C11orf48																						TSPAN2
C11orf49																						TSPAN31
C11orf52																						TTC22
C11orf53																						TTC39A
C11orf54																						TTC6
C11orf57																						TTC7A
C11orf58																						TTC9
C11orf65																						TUBA4A
C11orf70																						TUFT1
C11orf71																						TXK
C11orf73																						U47924.27
C11orf75																						UBL3
C11orf80																						UCA1
C11orf82																						UNC5A
C11orf9																						UNC5B
C11orf92																						UNC93B1
C11orf93																						UPK2
C12orf29																						UPK3B
C12orf36																						USP43
C12orf4																						USP6NL
C12orf44																						VAMP8
C12orf45																						VDR
C12orf70																						VGLL1
C12orf74																						VIPR1
C12orf75																						VPS37B
C12orf76																						VPS37C
C14orf1																						VPS4B
C14orf105																						VPS9D1
C14orf119																						VSIG10
C14orf159																						VTCN1
C14orf166																						VWA2
C14orf169																						WFDC2
C14orf182																						WNT10A
C14orf28																						WNT7A
C14orf37																						WWC1
C14orf93																						YIPF2
C15orf23																						YPEL3
C15orf38																						ZBED2
C15orf39																						ZBTB42
C15orf40																						ZDHHC13
C15orf48																						ZMYND8
C15orf52																						ZNF165
C15orf56																						ZNF185
C15orf57																						ZNF710
C15orf61																						ZNF860
C15orf62
C16orf45
C16orf54
C16orf55
C16orf58
C16orf59
C16orf70
C16orf71
C16orf74
C16orf80
C16orf86
C16orf93
C17orf103
C17orf53
C17orf59
C17orf61
C17orf67
C17orf72
C17orf76-AS1
C18orf54
C18orf8
C19orf21
C19orf26
C19orf33
C19orf40
C19orf43
C19orf48
C19orf52
C19orf53
C19orf54
C19orf60
C19orf66
C19orf68
C19orf70
C19orf77
C1GALT1
C1orf101
C1orf106
C1orf112
C1orf114
C1orf115
C1orf116
C1orf122
C1orf126
C1orf132
C1orf145
C1orf159
C1orf172
C1orf174
C1orf198
C1orf210
C1orf212
C1ORF224
C1orf226
C1orf228
C1orf233
C1orf43
C1orf50
C1orf52
C1orf54
C1orf56
C1orf63
C1orf81
C1orf85
C1orf86
C1QBP
C1QL1
C1QTNF3
C1RL
C1RL-AS1
C20orf112
C20orf118
C20orf132
C20orf195
C20orf27
C20orf96
C21orf119
C21orf2
C21orf88
C22orf25
C22orf28
C22orf32
C22orf46
C2CD2
C2CD2L
C2CD3
C2CD4A
C2CD4B
C2orf29
C2orf44
C2orf54
C2orf69
C2orf70
C2orf72
C2orf74
C2orf81
C2orf88
C3orf33
C3orf38
C3orf52
C3orf55
C4B
C4BPA
C4BPB
C4orf19
C4orf21
C4orf26
C4orf27
C4orf29
C4orf33
C4orf34
C4orf46
C5
C5AR1
C5orf24
C5orf34
C5orf42
C5orf43
C5orf45
C5orf56
C5orf63
C6orf108
C6orf120
C6orf132
C6orf15
C6orf162
C6orf165
C6orf211
C6orf222
C6orf223
C6orf225
C6orf226
C6orf228
C6orf48
C6orf58
C6orf62
C6orf89
C7orf26
C7orf31
C7orf49
C7orf55
C7orf60
C7orf63
C8G
C8orf31
C8orf4
C8orf40
C8orf47
C8orf59
C8orf73
C9orf114
C9orf152
C9orf16
C9orf169
C9orf172
C9orf174
C9orf37
C9orf40
C9orf41
C9orf43
C9orf66
C9orf78
C9orf9
C9orf91
C9orf96
CA11
CA12
CA13
CA14
CA5B
CA8
CAB39
CABIN1
CABLES1
CABP1
CABP4
CABYR
CACFD1
CACHD1
CACNA1C
CACNA1D
CACNA1G
CACNA1H
CACNA1I
CACNA2D1
CACNA2D4
CACNG6
CACTIN
CACYBP
CAD
CADPS
CADPS2
CALCOCO1
CALCRL
CALD1
CALM2
CALML4
CALU
CAMK2D
CAMK2G
CAMK2N1
CAMKMT
CAMLG
CAMSAP2
CAMSAP3
CAND1
CAND2
CANT1
CAP1
CAPN1
CAPN10
CAPN12
CAPN13
CAPN2
CAPN5
CAPN6
CAPN8
CAPN9
CAPS
CAPZA1
CAPZB
CARD10
CARD11
CARD14
CARD16
CARD6
CARKD
CARNS1
CASC1
CASC4
CASC5
CASK
CASKIN1
CASKIN2
CASP1
CASP10
CASP2
CASP3
CASP6
CASP7
CASP8AP2
CASP9
CASR
CASZ1
CAT
CATSPER1
CATSPER2
CATSPER2P1
CATSPERB
CAV1
CBFA2T2
CBLB
CBLC
CBLN3
CBWD2
CBX1
CBX3
CBX4
CBX5
CBX6
CBX7
CBX8
CCAR1
CCBP2
CCDC101
CCDC102B
CCDC106
CCDC111
CCDC113
CCDC114
CCDC115
CCDC12
CCDC120
CCDC124
CCDC126
CCDC130
CCDC138
CCDC146
CCDC148
CCDC149
CCDC15
CCDC150
CCDC153
CCDC159
CCDC160
CCDC164
CCDC169
CCDC170
CCDC176
CCDC18
CCDC19
CCDC23
CCDC24
CCDC28A
CCDC28B
CCDC30
CCDC33
CCDC40
CCDC41
CCDC57
CCDC58
CCDC59
CCDC6
CCDC61
CCDC64
CCDC64B
CCDC65
CCDC66
CCDC68
CCDC69
CCDC7
CCDC74A
CCDC74B
CCDC75
CCDC77
CCDC82
CCDC84
CCDC85C
CCDC86
CCDC87
CCDC88B
CCDC88C
CCDC90A
CCDC96
CCK
CCL15
CCL20
CCL28
CCM2
CCNA2
CCNB1
CCNB2
CCNB3
CCNC
CCNDBP1
CCNE2
CCNF
CCNG2
CCNH
CCNI
CCNI2
CCNJL
CCNK
CCNL1
CCNO
CCNT1
CCPG1
CCR6
CCRL1
CCRL2
CCS
CCSAP
CCT2
CCT3
CCT4
CCT5
CCT6A
CCT6B
CCT7
CCT8
CCT8P1
CD101
CD14
CD151
CD163L1
CD164
CD24P4
CD274
CD2AP
CD2BP2
CD300A
CD302
CD320
CD3EAP
CD46
CD47
CD55
CD58
CD6
CD63
CD69
CD72
CD74
CD82
CD9
CD99L2
CD99P1
CDA
CDC123
CDC14A
CDC14B
CDC16
CDC20
CDC23
CDC25A
CDC25C
CDC26
CDC27
CDC37
CDC40
CDC42
CDC42BPA
CDC42BPB
CDC42BPG
CDC42EP1
CDC42EP2
CDC42EP3
CDC42EP4
CDC42EP5
CDC42SE2
CDC45
CDC5L
CDC6
CDC7
CDCA2
CDCA3
CDCA4
CDCA5
CDCA7
CDCA7L
CDCA8
CDCP1
CDH1
CDH17
CDH2
CDH23
CDH3
CDH6
CDHR2
CDHR5
CDIP1
CDIPT
CDK1
CDK11B
CDK18
CDK19
CDK2
CDK2AP2
CDK3
CDK4
CDK5RAP2
CDK5RAP3
CDK8
CDKAL1
CDKL4
CDKL5
CDKN2AIPNL
CDKN2B-AS1
CDKN3
CDNF
CDON
CDR2L
CDS1
CDT1
CDV3
CDX2
CEACAM1
CEACAM5
CEACAM6
CEACAM7
CEBPA
CEBPB
CELSR1
CELSR2
CENPA
CENPC1
CENPE
CENPF
CENPH
CENPI
CENPJ
CENPK
CENPL
CENPM
CENPN
CENPO
CENPP
CENPQ
CENPT
CENPW
CEP104
CEP112
CEP120
CEP128
CEP135
CEP152
CEP164
CEP170
CEP250
CEP350
CEP41
CEP55
CEP57L1
CEP78
CEP85
CEP85L
CEP89
CEP95
CEP97
CERS2
CERS4
CES3
CETN3
CFB
CFH
CFL1
CFL2
CFLAR
CFTR
CGB5
CGB7
CGGBP1
CGN
CGNL1
CGREF1
CHAC2
CHAF1A
CHAF1B
CHAMP1
CHCHD10
CHCHD2
CHCHD3
CHCHD4
CHD1
CHD2
CHD4
CHD5
CHD6
CHDH
CHEK1
CHEK2
CHERP
CHIC2
CHKA
CHKB
CHKB-CPT1B
CHML
CHMP2B
CHMP4A
CHMP4B
CHMP4C
CHMP6
CHN2
CHORDC1
CHP1
CHPF
CHRFAM7A
CHST10
CHST11
CHST4
CHST7
CIAPIN1
CIB1
CIB2
CIC
CIDEC
CIR1
CIRBP
CIRH1A
CISD2
CIT
CITED2
CITED4
CIZ1
CKAP2
CKAP2L
CKAP4
CKAP5
CKLF
CKMT1A
CKMT1B
CKS1B
CKS2
CLASP1
CLASP2
CLCC1
CLCN1
CLCN4
CLDN1
CLDN10-AS1
CLDN11
CLDN12
CLDN16
CLDN18
CLDN2
CLDN23
CLDN3
CLDN4
CLDN7
CLDN9
CLDND1
CLGN
CLHC1
CLIC3
CLIC5
CLIC6
CLINT1
CLIP2
CLK3
CLK4
CLMN
CLN6
CLOCK
CLPB
CLPP
CLPTM1
CLRN3
CLSPN
CLSTN1
CLTB
CLU
CLUAP1
CLYBL
CMAS
CMC2
CMIP
CMPK1
CMPK2
CMSS1
CMTM1
CMTM4
CMTM6
CMTM8
CMYA5
CNEP1R1
CNFN
CNGA1
CNKSR1
CNNM1
CNNM2
CNNM3
CNNM4
CNOT1
CNOT10
CNOT3
CNOT4
CNOT6L
CNPY4
CNTLN
CNTN1
CNTNAP1
CNTRL
CNTROB
COBL
COBLL1
COBRA1
COCH
COG1
COG2
COG3
COG6
COG7
COG8
COL11A2
COL14A1
COL16A1
COL17A1
COL27A1
COL4A5
COL4A6
COL5A3
COL6A3
COL9A2
COLEC10
COMMD4
COMMD7
COMMD8
COMT
COMTD1
COPA
COPE
COPG2
COPS2
COPS3
COPS4
COPS5
COPS6
COPZ2
COQ10B
COQ3
COQ9
CORO1A
CORO1B
CORO1C
CORO2A
CORO2B
COX14
COX16
COX17
COX20
COX4I1
COX5A
COX5B
COX6A1
COX6B1
COX6B2
COX6C
COX7A2
COX7B
COX7C
COX8A
CP
CPD
CPE
CPEB2
CPEB3
CPEB4
CPHL1P
CPQ
CPS1
CPSF3
CPSF3L
CPSF4
CPT1A
CPT1B
CPT2
CPVL
CRB3
CRCP
CRCT1
CREB3L1
CREB3L3
CREB3L4
CREBBP
CREBL2
CREBRF
CREG2
CRELD1
CREM
CRHR1-IT1
CRIPAK
CRK
CRNDE
CRNKL1
CROCCP3
CRTC1
CRY2
CRYBG3
CRYGS
CRYL1
CRYM
CRYZ
CS
CSAD
CSDE1
CSE1L
CSF1
CSF2
CSGALNACT1
CSGALNACT2
CSNK2A2
CSNK2B
CSPG5
CSPP1
CSRP2
CST1
CST2
CST3
CST4
CST5
CST6
CSTB
CSTF2
CSTF3
CTA-363E6.2
CTA-941F9.9
CTAGE5
CTB-131B5.2
CTB-131B5.4
CTB-131K11.1
CTB-167B5.2
CTB-171A8.1
CTB-25B13.12
CTB-31O20.2
CTB-36H16.2
CTB-50E14.5
CTB-50E14.6
CTB-55O6.12
CTB-55O6.8
CTB-58E17.1
CTB-58E17.5
CTBP1
CTBS
CTC-241N9.1
CTC-281B15.1
CTC-338M12.4
CTC-378H22.2
CTC-429P9.3
CTC-429P9.5
CTC-436P18.3
CTC-444N24.8
CTC-459F4.1
CTC-462L7.1
CTC-471F3.5
CTC-479C5.10
CTC-479C5.12
CTC-503J8.6
CTCF
CTD-2006C1.6
CTD-2008A1.2
CTD-2008P7.9
CTD-2015G9.2
CTD-2021J15.2
CTD-2083E4.4
CTD-2119F7.2
CTD-2165H16.1
CTD-2173L22.4
CTD-2196E14.6
CTD-2245F17.3
CTD-2245O6.1
CTD-2267D19.2
CTD-2269F5.1
CTD-2270L9.4
CTD-2284J15.1
CTD-2292M16.8
CTD-2313N18.5
CTD-2319I12.1
CTD-2336O2.1
CTD-2339L15.1
CTD-2350C19.1
CTD-2357A8.3
CTD-2377D24.6
CTD-2377D24.8
CTD-2517M14.5
CTD-2521M24.9
CTD-2528L19.6
CTD-2541M15.1
CTD-2555C10.3
CTD-2600O9.1
CTD-2619J13.19
CTD-2626G11.2
CTD-2651B20.6
CTD-2651B20.7
CTD-3018O17.3
CTD-3074O7.5
CTD-3088G3.8
CTD-3092A11.1
CTD-3093M3.1
CTD-3099C6.9
CTD-3107M8.4
CTD-3195I5.1
CTD-3203P2.2
CTD-3252C9.4
CTDSP1
CTDSPL
CTGF
CTNNAL1
CTNNB1
CTNNBIP1
CTNNBL1
CTPS1
CTSD
CTSE
CTSF
CTSH
CTSK
CTSO
CTSS
CTSZ
CTTNBP2
CTU2
CUBN
CUEDC1
CUEDC2
CUL1
CUL2
CUL4A
CUL4B
CUL7
CUZD1
CWC15
CWC22
CWC25
CWC27
CWF19L1
CWF19L2
CX3CL1
CXCL1
CXCL10
CXCL11
CXCL12
CXCL16
CXCL17
CXCL2
CXCL3
CXCL5
CXCL6
CXCR3
CXorf23
CXorf38
CXorf49
CXorf49B
CXorf69
CXXC4
CYB561
CYB561D1
CYB5D1
CYB5D2
CYB5R1
CYB5R2
CYB5R4
CYB5RL
CYBA
CYBRD1
CYC1
CYCS
CYFIP2
CYP24A1
CYP27A1
CYP2B6
CYP2B7P1
CYP2C18
CYP2C19
CYP2D6
CYP2J2
CYP2S1
CYP2W1
CYP39A1
CYP3A5
CYP3A7
CYP4F12
CYP4F2
CYP4F3
CYP4X1
CYS1
CYSTM1
CYTH1
CYTIP
DAAM1
DAB2
DAB2IP
DACT3
DAD1
DAGLA
DAK
DAP
DAPK1
DAPP1
DARS2
DAXX
DAZAP1
DBF4
DBF4B
DBNDD1
DBP
DBR1
DCAF10
DCAF11
DCAF13
DCAF16
DCAF17
DCAF5
DCBLD2
DCK
DCLRE1A
DCLRE1B
DCLRE1C
DCP1B
DCTD
DCTN3
DCTN4
DCTPP1
DCUN1D4
DDAH1
DDAH2
DDC
DDHD1
DDI2
DDIT4
DDIT4L
DDN
DDO
DDOST
DDR1
DDX1
DDX10
DDX12P
DDX18
DDX19A
DDX20
DDX21
DDX28
DDX31
DDX39A
DDX39B
DDX3Y
DDX46
DDX49
DDX50P1
DDX54
DDX55
DDX56
DDX6
DDX60
DDX60L
DEAF1
DECR2
DEDD2
DEF6
DEGS2
DEK
DENND1B
DENND2D
DENND3
DENND4B
DENND5A
DENND5B
DENND6B
DENR
DEPDC1
DEPDC1B
DEPTOR
DERA
DESI2
DET1
DFNA5
DFNB31
DFNB59
DGAT1
DGAT2
DGCR14
DGCR2
DGCR5
DGCR6
DGCR6L
DGKA
DGKE
DGKQ
DGUOK-AS1
DHFR
DHFRP1
DHODH
DHRS1
DHRS12
DHRS13
DHRS3
DHRS4-AS1
DHRS9
DHX16
DHX29
DHX30
DHX33
DHX34
DHX36
DHX37
DHX38
DHX40
DHX57
DHX58
DHX9
DIAPH2-AS1
DIAPH3
DICER1
DICER1-AS1
DIEXF
DIMT1
DIO2
DIO3
DIO3OS
DIP2C
DIRAS1
DIRAS2
DIRC2
DIS3
DISP1
DIXDC1
DKC1
DKFZP434I0714
DKFZP686J19100
DKK4
DLEU2
DLG1-AS1
DLG3
DLGAP5
DLK2
DMBX1
DMTF1
DMXL1
DNA2
DNAH1
DNAH10
DNAH10OS
DNAH12
DNAH14
DNAH17
DNAH2
DNAH5
DNAH7
DNAJA1
DNAJA4
DNAJB2
DNAJB4
DNAJB5
DNAJB6
DNAJC1
DNAJC11
DNAJC12
DNAJC13
DNAJC15
DNAJC16
DNAJC17
DNAJC2
DNAJC22
DNAJC24
[truncated: 6,368 more rows]

## Sheet: blackDGIdb
name	nAnno	nOverlap	zscore	pvalue	adjp	namespace	distance	members
Cell surface	467	9	1.33	0.069	0.31	DGIdb		ANXA5,MCAM,NGFR,TLR2,SRPX,IL1RAPL1,NLGN1,INTU,SCUBE3
Clinically actionable	237	5	1.18	0.079	0.31	DGIdb		ERBB4,FGFR1,GATA2,SMO,LRP1B
Drug resistance	349	6	0.775	0.15	0.31	DGIdb		TLR2,ERBB4,LOX,SMAD1,MAP1B,GGH
External side of plasma membrane	189	3	0.397	0.22	0.31	DGIdb		ANXA5,MCAM,TLR2
Growth factor	164	3	0.65	0.15	0.31	DGIdb		EFEMP1,FGF12,HDGFRP3
Histone modification	249	4	0.486	0.21	0.31	DGIdb		GATA2,LOXL2,PRDM5,KANSL3
Ion channel	401	7	0.884	0.13	0.31	DGIdb		CACNA2D1,GLRB,KCNG1,KCNJ2,TRPC1,MCOLN3,ANO5
Kinase	823	12	0.524	0.24	0.31	DGIdb		ERBB4,FGFR1,EFEMP1,PRKAA2,PRKAR2B,PRKD1,MAPK12,SGK1,ULK2,PRKD3,CNTLN,SPEF2
Neutral zinc metallopeptidase	182	3	0.464	0.2	0.31	DGIdb		CPE,PAPPA,ADAMTS3
Serine threonine kinase	461	7	0.499	0.23	0.31	DGIdb		PRKAA2,PRKAR2B,PRKD1,MAPK12,SGK1,ULK2,PRKD3
Transcription factor binding	403	6	0.408	0.25	0.31	DGIdb		GATA2,PRDM5,FOXN3,PITX2,CAND2,MDFIC
Transcription factor complex	282	5	0.775	0.15	0.31	DGIdb		SMAD1,FOXN3,PITX2,SMAD9,GSC
Tyrosine kinase	151	3	0.798	0.12	0.31	DGIdb		ERBB4,FGFR1,EFEMP1
Protease	622	8	0.0394	0.39	0.45	DGIdb		GGH,CPE,PAPPA,ADAMTS3,BLMH,CTSF,USP13,USP51
Tumor suppressor	716	9	-0.0321	0.42	0.45	DGIdb		NGFR,FGFR1,JMY,PRKAA2,MAPK12,FOXN3,PRNP,PID1,BEX2
G protein coupled receptor	855	8	-0.948	0.78	0.78	DGIdb		SMO,S1PR3,HTR7,P2RY1,TUB,GPR161,GPR85,GPR63

## Sheet: blackDO
name	nAnno	nOverlap	zscore	pvalue	adjp	namespace	distance	members
metal metabolism disorder	40	3	3.13	0.0029	0.35	Disease_Ontology	3	LOX,KCNJ2,LOXL2
specific developmental disorder	242	7	1.81	0.029	0.49	Disease_Ontology	3	DIO2,IL1RAPL1,PRTG,SMARCA1,ZNF711,CA8,SGCE
intellectual disability	149	5	1.88	0.024	0.49	Disease_Ontology	4	DIO2,IL1RAPL1,SMARCA1,ZNF711,CA8
retinal vascular disease	77	3	1.74	0.028	0.49	Disease_Ontology	7	AKR1B1,TNC,LOX
hyperglycemia	132	5	2.18	0.014	0.49	Disease_Ontology	5	MCAM,SGK1,SMO,TLR2,GFPT2
retinal disease	351	10	2.13	0.016	0.49	Disease_Ontology	6	AKR1B1,TLR2,FBLN5,WDR17,TTC8,EFEMP1,TNC,LOX,PITX2,SPATA7
diabetic retinopathy	77	3	1.74	0.028	0.49	Disease_Ontology	8	AKR1B1,TNC,LOX
sensory system disease	623	12	0.913	0.14	0.68	Disease_Ontology	3	AKR1B1,TLR2,FBLN5,WDR17,TTC8,COCH,EFEMP1,TNC,LOX,PITX2,SPATA7,FAM126A
monogenic disease	763	15	1.12	0.1	0.68	Disease_Ontology	2	PRKAA2,SGK1,SMO,TLR2,TTC8,PITX2,EDARADD,ERBB4,DFNB31,ANK2,ANXA5,KCNJ2,PLOD2,ZNF350,WIPF1
developmental disorder of mental health	395	9	1.31	0.072	0.68	Disease_Ontology	2	DIO2,IL1RAPL1,NLGN1,NBEA,PRTG,SMARCA1,ZNF711,CA8,SGCE
intestinal cancer	819	15	0.827	0.16	0.68	Disease_Ontology	5	TLR2,TNC,LOX,ERBB4,DFNB31,WIPF1,FGFR1,TPBG,TXNDC5,COL4A5,COL4A6,PSAT1,LOXL2,PRNP,GGH
nephritis	200	4	0.588	0.18	0.68	Disease_Ontology	4	AKR1B1,SGK1,SMAD1,COL4A5
peripheral nervous system neoplasm	379	8	1	0.11	0.68	Disease_Ontology	5	TNC,SPRY2,SMAD1,NGFR,TRPC1,PRNP,TMSB15A,ARHGEF25
cystic fibrosis	135	3	0.695	0.14	0.68	Disease_Ontology	5	PRKAA2,TLR2,ANXA5
eye and adnexa disease	539	11	1.07	0.11	0.68	Disease_Ontology	4	AKR1B1,TLR2,FBLN5,WDR17,TTC8,EFEMP1,TNC,LOX,PITX2,SPATA7,FAM126A
pancreatic cancer	229	5	0.862	0.13	0.68	Disease_Ontology	5	SMO,EFEMP1,COL4A5,COL4A6,PRKD1
motor neuron disease	185	4	0.748	0.14	0.68	Disease_Ontology	5	TLR2,LOX,FGFR1,KIFAP3
autonomic nervous system neoplasm	366	7	0.664	0.18	0.68	Disease_Ontology	6	SPRY2,SMAD1,NGFR,TRPC1,PRNP,TMSB15A,ARHGEF25
glomerulonephritis	142	4	1.3	0.062	0.68	Disease_Ontology	5	AKR1B1,SGK1,SMAD1,COL4A5
ischemia	196	4	0.629	0.17	0.68	Disease_Ontology	4	AKR1B1,ANXA5,NGFR,PRNP
amyotrophic lateral sclerosis	154	4	1.13	0.081	0.68	Disease_Ontology	6	TLR2,LOX,FGFR1,KIFAP3
tuberculosis	148	3	0.531	0.18	0.68	Disease_Ontology	4	TLR2,TNC,PHGDH
pancreas adenocarcinoma	158	4	1.08	0.089	0.68	Disease_Ontology	7	EFEMP1,COL4A5,COL4A6,PRKD1
pancreatic carcinoma	229	5	0.862	0.13	0.68	Disease_Ontology	6	SMO,EFEMP1,COL4A5,COL4A6,PRKD1
kidney disease	481	9	0.69	0.18	0.68	Disease_Ontology	3	AKR1B1,MCAM,KIRREL,SGK1,SMAD1,COL4A5,NGFR,PRNP,ENAH
eye disease	529	11	1.14	0.098	0.68	Disease_Ontology	5	AKR1B1,TLR2,FBLN5,WDR17,TTC8,EFEMP1,TNC,LOX,PITX2,SPATA7,FAM126A
large intestine cancer	811	15	0.867	0.15	0.68	Disease_Ontology	6	TLR2,TNC,LOX,ERBB4,DFNB31,WIPF1,FGFR1,TPBG,TXNDC5,COL4A5,COL4A6,PSAT1,LOXL2,PRNP,GGH
genetic disease	871	17	1.17	0.097	0.68	Disease_Ontology	1	PRKAA2,SGK1,SMO,TLR2,TTC8,PITX2,EDARADD,ERBB4,DFNB31,ANK2,ANXA5,KCNJ2,PLOD2,ZNF350,WIPF1,FGFR1,PAPPA
inherited metabolic disorder	365	7	0.671	0.18	0.68	Disease_Ontology	2	CPE,AKR1B1,LOX,KCNJ2,GBE1,LOXL2,MSRB3
neuroblastoma	366	7	0.664	0.18	0.68	Disease_Ontology	7	SPRY2,SMAD1,NGFR,TRPC1,PRNP,TMSB15A,ARHGEF25
retinal degeneration	250	6	1.19	0.081	0.68	Disease_Ontology	7	TLR2,FBLN5,WDR17,TTC8,EFEMP1,PITX2
colorectal cancer	810	15	0.872	0.15	0.68	Disease_Ontology	7	TLR2,TNC,LOX,ERBB4,DFNB31,WIPF1,FGFR1,TPBG,TXNDC5,COL4A5,COL4A6,PSAT1,LOXL2,PRNP,GGH
muscular dystrophy	101	3	1.22	0.065	0.68	Disease_Ontology	6	ANO5,PDLIM3,SGCB
urinary system disease	494	9	0.607	0.21	0.72	Disease_Ontology	2	AKR1B1,MCAM,KIRREL,SGK1,SMAD1,COL4A5,NGFR,PRNP,ENAH
substance dependence	265	5	0.525	0.21	0.72	Disease_Ontology	3	TLR2,KCNJ2,SGCE,PRNP,MPDZ
autosomal recessive disease	341	6	0.401	0.25	0.75	Disease_Ontology	4	PRKAA2,SMO,TLR2,TTC8,DFNB31,ANXA5
muscular disease	401	7	0.413	0.25	0.75	Disease_Ontology	3	TLR2,TNC,HLX,KCNJ2,ANO5,PDLIM3,SGCB
heart disease	505	9	0.538	0.23	0.75	Disease_Ontology	3	CPE,TLR2,TNC,LOX,PITX2,ANXA5,KLF15,PAPPA,LAMA4
endocrine gland cancer	400	7	0.42	0.25	0.75	Disease_Ontology	4	DIO2,SMO,EFEMP1,TNC,COL4A5,COL4A6,PRKD1
psychotic disorder	637	11	0.49	0.25	0.75	Disease_Ontology	3	ERBB4,PHGDH,SYT11,NGFR,PSAT1,PRNP,PDE4B,BASP1,HTR7,MPDZ,QKI
substance-related disorder	286	5	0.35	0.26	0.75	Disease_Ontology	2	TLR2,KCNJ2,SGCE,PRNP,MPDZ
schizophrenia	635	11	0.501	0.24	0.75	Disease_Ontology	4	ERBB4,PHGDH,SYT11,NGFR,PSAT1,PRNP,PDE4B,BASP1,HTR7,MPDZ,QKI
carbohydrate metabolism disease	857	14	0.339	0.3	0.77	Disease_Ontology	3	CPE,GSC,DIO2,AKR1B1,PCLO,MCAM,KIRREL,PRKAA2,SGK1,SMO,TLR2,UBE2E2,IRX3,GFPT2
autosomal genetic disease	727	12	0.349	0.29	0.77	Disease_Ontology	3	PRKAA2,SGK1,SMO,TLR2,TTC8,PITX2,ERBB4,DFNB31,ANK2,ANXA5,KCNJ2,ZNF350
musculoskeletal system cancer	425	7	0.254	0.31	0.77	Disease_Ontology	4	MCAM,SMO,TNC,ERBB4,ANXA5,FGFR1,SALL2
connective tissue cancer	356	6	0.292	0.29	0.77	Disease_Ontology	5	MCAM,SMO,TNC,ERBB4,ANXA5,SALL2
arteriosclerosis	352	6	0.321	0.28	0.77	Disease_Ontology	5	CPE,AKR1B1,MCAM,TLR2,TNC,PAPPA
glucose metabolism disease	857	14	0.339	0.3	0.77	Disease_Ontology	4	CPE,GSC,DIO2,AKR1B1,PCLO,MCAM,KIRREL,PRKAA2,SGK1,SMO,TLR2,UBE2E2,IRX3,GFPT2
sarcoma	190	3	0.0885	0.32	0.79	Disease_Ontology	4	FGFR1,NGFR,SALL2
autism spectrum disorder	193	3	0.0607	0.33	0.8	Disease_Ontology	4	IL1RAPL1,NLGN1,NBEA
cognitive disorder	814	13	0.238	0.34	0.8	Disease_Ontology	2	DIO2,ERBB4,PHGDH,SYT11,SGCE,NGFR,PSAT1,PRNP,PDE4B,BASP1,HTR7,MPDZ,QKI
pervasive developmental disorder	203	3	-0.0287	0.36	0.83	Disease_Ontology	3	IL1RAPL1,NLGN1,NBEA
myopathy	391	6	0.0545	0.37	0.83	Disease_Ontology	5	TLR2,TNC,KCNJ2,ANO5,PDLIM3,SGCB
muscle tissue disease	391	6	0.0545	0.37	0.83	Disease_Ontology	4	TLR2,TNC,KCNJ2,ANO5,PDLIM3,SGCB
nervous system cancer	522	8	0.0598	0.38	0.84	Disease_Ontology	4	TNC,SPRY2,SMAD1,NGFR,TRPC1,PRNP,TMSB15A,ARHGEF25
primary bacterial infectious disease	220	3	-0.172	0.42	0.85	Disease_Ontology	3	TLR2,TNC,PHGDH
artery disease	931	14	0.00478	0.43	0.85	Disease_Ontology	4	CPE,DIO2,AKR1B1,MCAM,SGK1,TLR2,FBLN5,TNC,LOX,ANXA5,KLF15,SMAD1,PAPPA,TPBG
atherosclerosis	340	5	-0.0488	0.4	0.85	Disease_Ontology	7	CPE,AKR1B1,TLR2,TNC,PAPPA
arteriosclerotic cardiovascular disease	341	5	-0.0556	0.41	0.85	Disease_Ontology	6	CPE,AKR1B1,TLR2,TNC,PAPPA
osteosarcoma	213	3	-0.114	0.4	0.85	Disease_Ontology	7	SMO,ERBB4,ANXA5
congestive heart failure	218	3	-0.155	0.42	0.85	Disease_Ontology	4	LOX,KLF15,LAMA4
bone cancer	228	3	-0.235	0.45	0.88	Disease_Ontology	6	SMO,ERBB4,ANXA5
diabetes mellitus	817	12	-0.0832	0.46	0.88	Disease_Ontology	5	CPE,GSC,DIO2,AKR1B1,PCLO,KIRREL,PRKAA2,SGK1,TLR2,UBE2E2,IRX3,GFPT2
malignant glioma	431	6	-0.194	0.47	0.89	Disease_Ontology	4	PRKAA2,TNC,ERBB4,FGFR1,P2RY1,BEX2
melanoma	707	10	-0.202	0.5	0.93	Disease_Ontology	4	MCAM,TLR2,TNC,SPRY2,ERBB4,FGFR1,NGFR,LAMA4,MAGED1,CHST10
bacterial infectious disease	249	3	-0.393	0.52	0.95	Disease_Ontology	2	TLR2,TNC,PHGDH
lower respiratory tract disease	656	4	-1.98	0.97	0.97	Disease_Ontology	3	TLR2,TNC,SPRY2,HLX
respiratory system cancer	509	4	-1.38	0.89	0.97	Disease_Ontology	4	EFEMP1,TNC,SPRY2,SRPX
autosomal dominant disease	435	4	-1.03	0.79	0.97	Disease_Ontology	4	SGK1,PITX2,ERBB4,ZNF350
hypersensitivity reaction disease	836	8	-1.38	0.9	0.97	Disease_Ontology	3	TLR2,TNC,PLOD2,PHGDH,FGFR1,PAPPA,PRKAR2B,TXNDC5
benign neoplasm	564	6	-0.893	0.75	0.97	Disease_Ontology	2	DIO2,MCAM,COL4A5,COL4A6,DENND5A,NGFR
cell type benign neoplasm	502	4	-1.35	0.88	0.97	Disease_Ontology	3	DIO2,MCAM,COL4A5,COL4A6
bone disease	834	11	-0.464	0.61	0.97	Disease_Ontology	4	DIO2,TLR2,ANXA5,FGFR1,CA8,SGCE,COL4A5,NGFR,S1PR3,CAND2,TRPC1
lymphoblastic leukemia	413	3	-1.34	0.88	0.97	Disease_Ontology	7	GGH,PEG10,PDE4B
pre-eclampsia	269	3	-0.532	0.58	0.97	Disease_Ontology	6	TLR2,PAPPA,TPBG
Alzheimer's disease	397	3	-1.26	0.86	0.97	Disease_Ontology	6	NGFR,PRNP,BHLHB9
hypertension	570	7	-0.562	0.63	0.97	Disease_Ontology	5	DIO2,SGK1,TLR2,TNC,SMAD1,PAPPA,TPBG
bronchial disease	364	4	-0.65	0.65	0.97	Disease_Ontology	4	TLR2,TNC,SPRY2,HLX
neurodegenerative disease	923	10	-1.12	0.84	0.97	Disease_Ontology	4	SGK1,TLR2,LOX,FGFR1,SYT11,NGFR,PRNP,BHLHB9,KIFAP3,TTPA
lung cancer	480	4	-1.25	0.86	0.97	Disease_Ontology	5	EFEMP1,TNC,SPRY2,SRPX
reproductive system disease	492	3	-1.69	0.94	0.97	Disease_Ontology	2	SGK1,TLR2,TNC
respiratory system disease	692	5	-1.78	0.96	0.97	Disease_Ontology	2	MCAM,TLR2,TNC,SPRY2,HLX
integumentary system disease	589	5	-1.36	0.89	0.97	Disease_Ontology	2	DIO2,TLR2,FBLN5,NGFR,TRPC1
breast cancer	571	5	-1.29	0.87	0.97	Disease_Ontology	5	TNC,ERBB4,LOXL2,PRKD1,MAGED1
squamous cell carcinoma	719	6	-1.56	0.93	0.97	Disease_Ontology	5	LOX,ERBB4,FGFR1,COL4A6,NGFR,LRP1B
reproductive organ cancer	538	3	-1.88	0.97	0.97	Disease_Ontology	4	DIO2,MCAM,SRPX
obstructive lung disease	467	4	-1.19	0.84	0.97	Disease_Ontology	5	TLR2,TNC,SPRY2,HLX
kidney cancer	422	5	-0.553	0.62	0.97	Disease_Ontology	5	TNC,FGFR1,GATA2,LAMA4,BASP1
endocrine system disease	390	4	-0.797	0.71	0.97	Disease_Ontology	2	DIO2,SGK1,TLR2,FGFR1
asthma	355	4	-0.597	0.62	0.97	Disease_Ontology	5	TLR2,TNC,SPRY2,HLX
adenocarcinoma	757	9	-0.751	0.71	0.97	Disease_Ontology	5	EFEMP1,ANXA5,FGFR1,SRPX,COL4A5,COL4A6,LOXL2,PRKD1,RCAN2
glioblastoma multiforme	311	3	-0.798	0.69	0.97	Disease_Ontology	6	PRKAA2,TNC,FGFR1
astrocytoma	392	5	-0.38	0.54	0.97	Disease_Ontology	5	PRKAA2,TNC,ERBB4,FGFR1,P2RY1
hepatobiliary disease	638	4	-1.91	0.97	0.97	Disease_Ontology	3	TLR2,LOX,PHGDH,LOXL2
bone inflammation disease	688	5	-1.76	0.95	0.97	Disease_Ontology	5	DIO2,TLR2,NGFR,S1PR3,TRPC1
coronary artery disease	350	4	-0.567	0.61	0.97	Disease_Ontology	5	CPE,TLR2,ANXA5,PAPPA
breast carcinoma	450	4	-1.11	0.82	0.97	Disease_Ontology	6	ERBB4,LOXL2,PRKD1,MAGED1
liver cancer	883	8	-1.56	0.93	0.97	Disease_Ontology	5	PRKAA2,SMO,EFEMP1,SPRY2,NGFR,PEG10,BASP1,COPA
skin disease	564	5	-1.25	0.86	0.97	Disease_Ontology	3	DIO2,TLR2,FBLN5,NGFR,TRPC1
nutrition disease	367	4	-0.667	0.65	0.97	Disease_Ontology	3	TLR2,IRX3,FGFR1,TUB
lung carcinoma	479	4	-1.24	0.86	0.97	Disease_Ontology	6	EFEMP1,TNC,SPRY2,SRPX
non-small cell lung carcinoma	416	4	-0.935	0.76	0.97	Disease_Ontology	7	EFEMP1,TNC,SPRY2,SRPX
urinary system cancer	453	5	-0.721	0.68	0.97	Disease_Ontology	4	TNC,FGFR1,GATA2,LAMA4,BASP1
liver disease	610	4	-1.8	0.96	0.97	Disease_Ontology	4	TLR2,LOX,PHGDH,LOXL2
hypersensitivity reaction type II disease	738	6	-1.63	0.94	0.97	Disease_Ontology	4	TLR2,PLOD2,PHGDH,PAPPA,PRKAR2B,TXNDC5
renal carcinoma	364	3	-1.09	0.8	0.97	Disease_Ontology	6	TNC,FGFR1,LAMA4
bone marrow cancer	388	3	-1.22	0.84	0.97	Disease_Ontology	6	MCAM,FGFR1,GATA2
thoracic cancer	572	5	-1.29	0.87	0.97	Disease_Ontology	4	TNC,ERBB4,LOXL2,PRKD1,MAGED1
myocardial infarction	279	3	-0.598	0.61	0.97	Disease_Ontology	6	TLR2,ANXA5,PAPPA
overnutrition	355	4	-0.597	0.62	0.97	Disease_Ontology	4	TLR2,IRX3,FGFR1,TUB
tauopathy	400	3	-1.27	0.86	0.97	Disease_Ontology	5	NGFR,PRNP,BHLHB9
hepatocellular carcinoma	882	8	-1.56	0.93	0.97	Disease_Ontology	7	PRKAA2,SMO,EFEMP1,SPRY2,NGFR,PEG10,BASP1,COPA
liver carcinoma	882	8	-1.56	0.93	0.97	Disease_Ontology	6	PRKAA2,SMO,EFEMP1,SPRY2,NGFR,PEG10,BASP1,COPA
rheumatoid arthritis	500	4	-1.34	0.88	0.97	Disease_Ontology	7	TLR2,NGFR,S1PR3,TRPC1
hematopoietic system disease	463	4	-1.17	0.83	0.97	Disease_Ontology	3	TLR2,WIPF1,GATA2,PRNP
arthritis	651	5	-1.62	0.94	0.97	Disease_Ontology	6	DIO2,TLR2,NGFR,S1PR3,TRPC1
lung disease	647	4	-1.94	0.97	0.97	Disease_Ontology	4	TLR2,TNC,SPRY2,HLX
myeloid leukemia	525	3	-1.82	0.96	0.97	Disease_Ontology	7	FGFR1,GATA2,MAPK12
acute myeloid leukemia	389	3	-1.22	0.84	0.97	Disease_Ontology	8	FGFR1,GATA2,MAPK12
viral infectious disease	793	6	-1.84	0.96	0.97	Disease_Ontology	2	TLR2,NGFR,PRKD1,MAN1A1,PRKD3,GAB3
obesity	349	4	-0.561	0.61	0.97	Disease_Ontology	5	TLR2,IRX3,FGFR1,TUB

## Sheet: blackGOBP
name	nAnno	nOverlap	zscore	pvalue	adjp	namespace	distance	members
glutamine metabolic process	19	3	5.33	0.00012	0.0046	Process	11	GFPT2,GGH,PHGDH
regulation of smoothened signaling pathway	20	3	5.17	0.00015	0.0046	Process	7	FUZ,GPR161,INTU
regulation of autophagy	37	4	4.87	0.00016	0.0046	Process	7	ULK2,USP13,RRAGD,TMEM150C
nonmotile primary cilium assembly	17	3	5.7	7.8e-05	0.0046	Process	10	FUZ,ARL13B,TTC8
amino acid transport	34	3	3.68	0.0013	0.015	Process	6	SLC38A1,SLC7A2,SLC16A10
heterophilic cell-cell adhesion via plasma membrane cell adhesion molecules	34	3	3.68	0.0013	0.015	Process	6	NLGN1,SCARF2,IL1RAPL1
positive regulation of gene expression	194	8	3.24	0.0017	0.015	Process	7	SMO,SPRY2,SMAD1,QKI,TNC,DFNB31,PID1,ANK2
extracellular matrix organization	312	11	3.22	0.0016	0.015	Process	5	FBLN5,LOX,TNC,PLOD2,COL4A6,LAMA4,NID1,EFEMP1,COL4A5,ADAMTS3,MFAP2
regulation of cell migration	55	4	3.71	0.001	0.015	Process	7	PITX2,SGK1,ERBB4,LAMA4
midbrain development	32	3	3.84	0.001	0.015	Process	4	FGFR1,SMAD1,SMAD9
hair follicle morphogenesis	31	3	3.92	0.00088	0.015	Process	4	SMO,NGFR,INTU
odontogenesis of dentin-containing tooth	59	4	3.52	0.0014	0.015	Process	9	PITX2,SMO,TNC,EDARADD
muscle cell differentiation	35	3	3.61	0.0014	0.015	Process	5	MAPK12,QKI,SEMA4C
ureteric bud development	40	3	3.28	0.0023	0.016	Process	8	FGFR1,SMAD1,SMAD9
cellular protein modification process	94	5	3.24	0.0021	0.016	Process	7	LOX,LOXL2,PLOD2,CPE,RIMKLB
sensory perception of sound	129	6	3.15	0.0023	0.016	Process	8	FGFR1,SPRY2,DFNB31,TUB,DFNA5,COCH
collagen fibril organization	40	3	3.28	0.0023	0.016	Process	6	LOX,LOXL2,ADAMTS3
energy reserve metabolic process	101	5	3.04	0.003	0.019	Process	6	PRKAR2B,PID1,PRKAA2,GFPT2,RAPGEF4
adenylate cyclase-inhibiting G-protein coupled receptor signaling pathway	43	3	3.11	0.003	0.019	Process	10	S1PR3,P2RY1,GNAI1
cellular protein localization	46	3	2.96	0.0039	0.023	Process	5	ANK2,RRAGD,ARMCX3
autophagy	79	4	2.77	0.0051	0.028	Process	5	PRKAA2,SRPX,USP13,TECPR2
receptor-mediated endocytosis	151	6	2.7	0.0055	0.029	Process	7	LOXL2,LRP12,LRP1B,PGBD1,SCARF2,LDLRAD3
ion transport	154	6	2.64	0.0061	0.031	Process	6	GLRB,SLC38A1,SLC7A2,SLC22A17,LRRC8C,SLC16A10
negative regulation of protein phosphorylation	54	3	2.6	0.0069	0.032	Process	10	PRNP,PID1,KIRREL
Wnt signaling pathway	157	6	2.59	0.0067	0.032	Process	7	PITX2,PYGO1,CPE,PRKAA2,FERMT2,KIAA0922
cell-matrix adhesion	87	4	2.54	0.0076	0.034	Process	5	FBLN5,NID1,SGCE,FERMT2
response to stress	57	3	2.48	0.0083	0.036	Process	3	SGK1,AKR1B1,PRKAA2
fat cell differentiation	58	3	2.44	0.0089	0.037	Process	6	PID1,LRRC8C,TTC8
inner ear morphogenesis	59	3	2.41	0.0094	0.038	Process	7	FGFR1,GATA2,SPRY2
vasculogenesis	60	3	2.37	0.01	0.039	Process	6	PITX2,SMO,QKI
calcium ion transmembrane transport	131	5	2.36	0.01	0.039	Process	10	CACNA2D1,TRPC1,IL1RAPL1,MCOLN3,DENND5A
response to endoplasmic reticulum stress	69	3	2.08	0.016	0.058	Process	5	TMX4,TXNDC5,SRPX
regulation of cell growth	72	3	2	0.018	0.061	Process	5	H2AFY2,SGK1,FBLN5
response to toxic substance	72	3	2	0.018	0.061	Process	4	BLMH,TLR2,TTPA
wound healing	71	3	2.03	0.018	0.061	Process	5	SMAD1,LOX,TNC
neural tube closure	73	3	1.97	0.019	0.062	Process	9	FUZ,SEMA4C,ENAH
collagen catabolic process	74	3	1.94	0.02	0.063	Process	5	COL4A6,COL4A5,ADAMTS3
cilium assembly	112	4	1.96	0.021	0.063	Process	6	FUZ,ARL13B,TTC8,INTU
response to hypoxia	155	5	1.94	0.022	0.065	Process	4	SMAD9,LOXL2,PLOD2,TLR2,WTIP
protein complex assembly	115	4	1.9	0.023	0.065	Process	5	CLGN,WIPF1,KIFAP3,MPP6
multicellular organism growth	77	3	1.86	0.023	0.065	Process	4	SMO,WDR48,TTC8
positive regulation of neuron differentiation	80	3	1.79	0.026	0.072	Process	11	FGFR1,BEND6,IRX3
MAPK cascade	82	3	1.74	0.028	0.076	Process	7	FGFR1,SMAD1,MAPK12
fibroblast growth factor receptor signaling pathway	165	5	1.79	0.029	0.076	Process	8	PRKAR2B,FGFR1,SPRY2,ERBB4,FGF12
protein folding	166	5	1.77	0.03	0.077	Process	7	CLGN,BAG2,SACS,TMX4,TXNDC5
protein homooligomerization	168	5	1.74	0.031	0.079	Process	8	PRNP,NLGN1,KCNG1,EHD3,SCUBE3
calcium ion transport	86	3	1.65	0.033	0.081	Process	10	CACNA2D1,TRPC1,CACHD1
neuron differentiation	88	3	1.6	0.035	0.085	Process	6	SMARCA1,IL1RAPL1,MYEF2
signal transduction	986	20	1.72	0.037	0.087	Process	4	ULK2,PRKAR2B,SMAD1,MAPK12,PRKD1,TLR2,ERBB4,EDARADD,ANXA5,PRKAA2,KIFAP3,SLC22A17,LRP12,IL1RAPL1,FGF12,TSPAN6,RASSF8,GPR85,ANTXR1,FAM126A
ion transmembrane transport	271	7	1.67	0.038	0.087	Process	7	SGK1,GLRB,SLC16A10,TRPC1,ANO5,ATP8B2,MCOLN3
cell cycle arrest	134	4	1.56	0.041	0.092	Process	6	MAPK12,PRNP,PRKAA2,JMY
muscle organ development	93	3	1.5	0.042	0.092	Process	5	MAPK12,SGCE,SGCB
neurotrophin TRK receptor signaling pathway	276	7	1.61	0.041	0.092	Process	8	PRKAR2B,FGFR1,MAPK12,ERBB4,MAGED1,NGFR,NGFRAP1
response to oxidative stress	100	3	1.36	0.052	0.11	Process	4	PRNP,RCAN2,MSRB3
epidermal growth factor receptor signaling pathway	198	5	1.35	0.061	0.13	Process	10	PRKAR2B,FGFR1,SPRY2,ERBB4,EFEMP1
apoptotic signaling pathway	106	3	1.25	0.062	0.13	Process	6	MAGED1,NGFR,NGFRAP1
protein stabilization	109	3	1.2	0.067	0.14	Process	5	SMO,ANK2,USP13
cell adhesion	427	9	1.25	0.079	0.15	Process	3	MCAM,TNC,LOXL2,SRPX,COL4A6,LAMA4,TPBG,MPDZ,CHST10
protein autophosphorylation	161	4	1.17	0.077	0.15	Process	9	ULK2,FGFR1,PRKD1,ERBB4
membrane organization	159	4	1.2	0.074	0.15	Process	4	PRKAA2,TXNDC5,KIFAP3,COPA
nervous system development	274	6	1.12	0.092	0.16	Process	6	ERBB4,GLRB,NLGN1,FGF12,INTU,TTLL7
axon guidance	379	8	1.19	0.087	0.16	Process	14	FGFR1,ENAH,PRNP,ANK2,TRPC1,NGFR,TTC8,COL4A5
peptidyl-tyrosine phosphorylation	120	3	1.03	0.089	0.16	Process	9	FGFR1,ERBB4,EFEMP1
extracellular matrix disassembly	120	3	1.03	0.089	0.16	Process	5	COL4A6,NID1,COL4A5
phosphatidylinositol-mediated signaling	120	3	1.03	0.089	0.16	Process	8	FGFR1,ERBB4,CA8
positive regulation of ERK1 and ERK2 cascade	129	3	0.894	0.11	0.19	Process	12	SPRY2,ERBB4,P2RY1
organelle organization	292	6	0.956	0.12	0.2	Process	4	PRKAR2B,MAPK12,ARL13B,PRKAA2,KIFAP3,TTC8
transforming growth factor beta receptor signaling pathway	133	3	0.839	0.12	0.2	Process	8	SMAD1,SMAD9,FERMT2
oxidation-reduction process	578	11	1.04	0.11	0.2	Process	4	LOX,LOXL2,PLOD2,AKR1B1,TMX4,PHGDH,DIO2,CYP39A1,AOX1,MSRB3,FAR2
synaptic transmission	414	8	0.928	0.13	0.21	Process	6	NOVA1,GLRB,SLC38A1,KCNG1,KCNJ2,HTR7,GNAI1,FGF12
negative regulation of apoptotic process	477	9	0.912	0.13	0.22	Process	8	SMO,SPRY2,ERBB4,PRNP,ANXA5,PRKAA2,TXNDC5,KIFAP3,NGFR
heart development	148	3	0.648	0.15	0.24	Process	4	ERBB4,PDLIM3,FGF12
blood coagulation	487	9	0.848	0.15	0.24	Process	5	PRKAR2B,GATA2,P2RY1,ANXA5,RAPGEF4,KIFAP3,GNAI1,DOCK11,EHD3
cellular lipid metabolic process	145	3	0.685	0.15	0.24	Process	4	PRKAA2,ELOVL5,FAR2
negative regulation of cell proliferation	381	7	0.729	0.17	0.25	Process	6	SPRY2,SMAD1,TLR2,FUZ,ERBB4,KIFAP3,DFNA5
positive regulation of transcription, DNA-templated	499	9	0.773	0.16	0.25	Process	8	SMAD9,ERBB4,SMARCA1,MAGED1,MDFIC,CAND2,PIAS2,ZNF711,ZNF287
negative regulation of canonical Wnt signaling pathway	152	3	0.601	0.17	0.25	Process	9	FUZ,BICC1,KIAA0922
transmembrane transport	641	11	0.688	0.19	0.28	Process	4	PRKAR2B,SGK1,GLRB,SLC38A1,SLC7A2,SLC22A17,SLC16A10,TRPC1,ANO5,ATP8B2,MCOLN3
multicellular organismal development	412	7	0.517	0.22	0.32	Process	4	HLX,NGFRAP1,GPR161,CSRP2,BICC1,DPY19L2,PRTG
brain development	172	3	0.382	0.22	0.32	Process	4	H2AFY2,SMARCA1,PHGDH
negative regulation of transcription, DNA-templated	472	8	0.547	0.22	0.32	Process	8	PRDM5,ZNF350,LOXL2,MAGED1,ZNF639,FOXN3,MDFIC,BASP1
cell cycle	187	3	0.235	0.27	0.37	Process	4	BEX2,GNAI1,PARD6G
cellular nitrogen compound metabolic process	187	3	0.235	0.27	0.37	Process	4	PHGDH,DIO2,PSAT1
visual perception	191	3	0.198	0.28	0.39	Process	8	GLRB,EFEMP1,SPATA7
negative regulation of transcription from RNA polymerase II promoter	669	10	0.206	0.34	0.45	Process	12	FGFR1,GATA2,PITX2,SALL2,SMO,PRDM5,H2AFY2,ZNF350,GSC,BEND6
angiogenesis	213	3	0.00654	0.35	0.45	Process	4	FGFR1,MCAM,PRKD1
in utero embryonic development	215	3	-0.00988	0.36	0.45	Process	8	FGFR1,PITX2,SMO
inflammatory response	334	5	0.147	0.33	0.45	Process	5	SMAD1,PRKD1,TLR2,S1PR3,AOX1
protein transport	343	5	0.0868	0.35	0.45	Process	5	FUZ,LRP1B,TTC8,DOPEY1,TRAM1L1
platelet activation	212	3	0.0148	0.35	0.45	Process	5	P2RY1,RAPGEF4,GNAI1
regulation of apoptotic process	208	3	0.0483	0.33	0.45	Process	7	SGK1,MAGED1,BEX2
positive regulation of transcription from RNA polymerase II promoter	886	13	0.167	0.36	0.46	Process	12	GATA2,PITX2,SMO,SMAD1,PRKD1,TLR2,PYGO1,PID1,P2RY1,KLF15,ZNF639,PIAS2,ARMCX3
intracellular signal transduction	365	5	-0.0548	0.41	0.51	Process	6	PRKAR2B,PRKD1,SMAD9,PRKAA2,PRKD3
response to drug	299	4	-0.0971	0.41	0.51	Process	4	SMAD1,BLMH,LOX,GGH
cell differentiation	450	6	-0.128	0.45	0.54	Process	5	HLX,EDARADD,PAPPA,PEG10,CSRP2,TTLL7
cell division	318	4	-0.223	0.46	0.56	Process	4	KLHL22,GNAI1,PARD6G,TTC28
carbohydrate metabolic process	337	4	-0.341	0.51	0.61	Process	4	AKR1B1,GBE1,DSE,GNPDA2
positive regulation of apoptotic process	277	3	-0.457	0.55	0.65	Process	8	JMY,MAGED1,NGFR
cell proliferation	355	4	-0.448	0.56	0.66	Process	3	PRKD1,ERBB4,USP13,HDGFRP3
positive regulation of cell proliferation	437	5	-0.467	0.58	0.67	Process	6	FGFR1,TNC,ERBB4,S1PR3,HLX
apoptotic process	607	7	-0.534	0.62	0.71	Process	6	PRKD1,SGK1,TLR2,MAGED1,DFNA5,PEG10,BEX2
metabolic process	606	7	-0.53	0.62	0.71	Process	2	PRNP,CPE,DNAH14,ATP8B2,GNAI1,GLT8D1,RRAGD
protein phosphorylation	472	5	-0.645	0.65	0.72	Process	7	FGFR1,SGK1,SMAD9,PRKAA2,PRKD3
small GTPase mediated signal transduction	472	5	-0.645	0.65	0.72	Process	7	ARL13B,RAPGEF4,WIPF1,SYDE1,DOCK11
post-translational protein modification	311	3	-0.664	0.64	0.72	Process	8	GFPT2,PIAS2,MAN1A1
protein ubiquitination	324	3	-0.738	0.67	0.73	Process	10	KLHL13,DTX3,CAND2
regulation of transcription from RNA polymerase II promoter	360	3	-0.93	0.75	0.78	Process	11	PITX2,JMY,MAGED1
transcription from RNA polymerase II promoter	516	5	-0.853	0.74	0.78	Process	11	GATA2,PITX2,SMAD1,KLF15,ZNF639
proteolysis	433	4	-0.86	0.73	0.78	Process	6	BLMH,PAPPA,CTSF,GGH
spermatogenesis	356	3	-0.91	0.74	0.78	Process	7	WDR48,CLDN11,SPEF2
positive regulation of GTPase activity	436	4	-0.875	0.74	0.78	Process	8	RAPGEF4,DOCK11,DENND5A,ARHGEF25
G-protein coupled receptor signaling pathway	863	8	-1.22	0.86	0.89	Process	7	SMO,S1PR3,P2RY1,RAPGEF4,GNAI1,GPR85,GPR161,GPR63
biological_process	650	5	-1.4	0.9	0.91	Process	1	FAM126A,GPR63,FAM184A,ZNF614,LPAL2
cellular protein metabolic process	637	5	-1.35	0.89	0.91	Process	6	CPE,GFPT2,PAPPA,PIAS2,MAN1A1
innate immune response	770	6	-1.51	0.92	0.93	Process	4	PRKAR2B,FGFR1,PRKD1,TLR2,ERBB4,WIPF1
viral process	555	3	-1.76	0.95	0.95	Process	4	WDR48,MPDZ,MDFIC

## Sheet: blackGOCC
name	nAnno	nOverlap	zscore	pvalue	adjp	namespace	distance	members
basal lamina	17	3	5.71	7.6e-05	0.0019	Component	4	LAMA4,NID1,COL4A5
photoreceptor connecting cilium	29	4	5.7	4.5e-05	0.0019	Component	8	KIFAP3,TTC8,DFNB31,SPATA7
neuronal postsynaptic density	20	3	5.19	0.00015	0.0024	Component	5	NGFR,NLGN1,P2RY1
ciliary membrane	47	4	4.17	0.00048	0.0058	Component	6	ARL13B,SMO,TTC8,GPR161
cilium	107	6	3.73	0.00073	0.0072	Component	3	ARL13B,TTC8,TTLL7,DNAH14,TUB,LRRC6
T-tubule	40	3	3.3	0.0023	0.018	Component	7	ANK2,KCNJ2,CACNA2D1
basement membrane	76	4	2.88	0.0041	0.021	Component	4	TNC,LAMA4,LOXL2,NID1
cytoskeleton	353	11	2.8	0.0039	0.021	Component	8	ANK2,FNBP1,SGCE,SGCB,BASP1,TMSB15A,PCLO,TTLL7,FUZ,JMY,TBCEL
extracellular matrix	177	7	2.92	0.0034	0.021	Component	2	COCH,EFEMP1,ADAMTS3,FBLN5,TNC,LAMA4,NID1
primary cilium	77	4	2.85	0.0044	0.021	Component	6	KIFAP3,ARL13B,SMO,GPR161
postsynaptic density	115	5	2.71	0.0054	0.024	Component	4	NLGN1,PCLO,MAP1B,MPDZ,SEMA4C
ciliary basal body	83	4	2.67	0.006	0.025	Component	5	KIFAP3,PIFO,TTC8,SPATA7
postsynaptic membrane	199	7	2.57	0.0068	0.026	Component	5	ANK2,NLGN1,MPDZ,P2RY1,IL1RAPL1,SEMA4C,GLRB
lysosome	208	7	2.44	0.0087	0.028	Component	10	CTSF,GGH,USP13,FNBP1,WDR48,RRAGD,TMEM150C
cell surface	494	13	2.39	0.0092	0.028	Component	4	FERMT2,PRNP,NGFR,SRPX,TPBG,NLGN1,TLR2,P2RY1,IL1RAPL1,INTU,CLDND1,ANTXR1,SCUBE3
dendritic spine	92	4	2.42	0.0092	0.028	Component	6	KCNJ2,NLGN1,PRKAR2B,MAP1B
receptor complex	130	5	2.39	0.0097	0.028	Component	4	ERBB4,FGFR1,TRPC1,LRP1B,GPR63
dendrite	260	8	2.34	0.011	0.029	Component	6	ELOVL5,SGCE,NLGN1,TTLL7,MPDZ,P2RY1,IL1RAPL1,SACS
growth cone	107	4	2.07	0.017	0.044	Component	5	BASP1,DFNB31,RUFY3,PCDH9
sarcolemma	75	3	1.93	0.021	0.051	Component	6	ANK2,SGCE,SGCB
cytoplasmic membrane-bounded vesicle	123	4	1.76	0.029	0.067	Component	5	WIPF1,FNBP1,PIFO,FGFR1
basolateral plasma membrane	171	5	1.72	0.033	0.07	Component	6	ANK2,ERBB4,P2RY1,TRPC1,SLC16A10
cell junction	418	10	1.77	0.032	0.07	Component	2	ENAH,NLGN1,BASP1,PCLO,JMY,MAP1B,SYT11,SEMA4C,GLRB,LDLRAD3
trans-Golgi network	130	4	1.64	0.035	0.072	Component	9	PRKD1,DENND5A,NBEA,PIFO
Z disc	107	3	1.25	0.063	0.12	Component	10	ANK2,PDE4B,PDLIM3
bicellular tight junction	110	3	1.2	0.068	0.13	Component	5	CLDN11,MPDZ,PARD6G
cell cortex	111	3	1.18	0.07	0.13	Component	5	FERMT2,FNBP1,PRKD1
focal adhesion	386	8	1.15	0.091	0.16	Component	6	FERMT2,ENAH,TNC,ANXA5,CSRP2,MCAM,EHD3,SCARF2
proteinaceous extracellular matrix	230	5	1.02	0.1	0.17	Component	3	COCH,EFEMP1,LOX,ADAMTS3,FBLN5
microtubule cytoskeleton	131	3	0.877	0.11	0.18	Component	9	KIFAP3,SPRY2,SPATA7
membrane raft	180	4	0.952	0.11	0.18	Component	5	ANK2,PRNP,KIRREL,TRPC1
transcription factor complex	188	4	0.862	0.12	0.19	Component	4	SMAD1,SMAD9,PITX2,GSC
external side of plasma membrane	192	4	0.818	0.13	0.19	Component	5	ANXA5,NLGN1,MCAM,TLR2
Golgi apparatus	792	14	0.924	0.14	0.2	Component	5	MAN1A1,CHST10,DSE,KIFAP3,MDFIC,PRNP,KCNJ2,CPE,PRKD1,SMO,SGCE,NLGN1,ATP8B2,SPEF2
synapse	153	3	0.599	0.17	0.23	Component	2	ENAH,NLGN1,PCLO
centrosome	400	7	0.614	0.2	0.27	Component	8	KIFAP3,TTC28,GNAI1,PRKAR2B,KLHL22,TTC8,CEP85L
endoplasmic reticulum	746	12	0.511	0.24	0.32	Component	5	MAN1A1,DSE,KIFAP3,CLGN,PRNP,SRPX,PLOD2,TPBG,KIAA0922,ELOVL5,TXNDC5,MSRB3
endoplasmic reticulum lumen	184	3	0.273	0.26	0.33	Component	9	COL4A5,TXNDC5,COL4A6
axon	190	3	0.216	0.27	0.34	Component	6	IL1RAPL1,SACS,IRX3
apical plasma membrane	261	4	0.19	0.3	0.37	Component	5	ANK2,MPDZ,P2RY1,CLDND1
intracellular	527	8	0.244	0.32	0.38	Component	4	ANK2,ANXA5,FGF12,SMAD1,SMAD9,CAND2,ARL13B,ANO5
intracellular membrane-bounded organelle	480	6	-0.28	0.51	0.58	Component	4	KANSL3,NOVA1,WDR48,CYP39A1,SMO,KCNG1
protein complex	338	4	-0.339	0.51	0.58	Component	3	MAGED1,SMAD1,PARD6G,GATA2
microtubule	279	3	-0.463	0.55	0.61	Component	4	MAP1B,SPRY2,DNAH14
endoplasmic reticulum membrane	769	9	-0.554	0.64	0.7	Component	4	ANO5,CLGN,FAR2,PLOD2,ELOVL5,SGK1,CYP39A1,LRRC8C,TRAM1L1
Golgi membrane	490	4	-1.12	0.82	0.87	Component	6	MAN1A1,NDST3,CHST10,DSE
cellular_component	484	3	-1.49	0.91	0.93	Component	1	RCAN2,ZNF614,LPAL2
perinuclear region of cytoplasm	574	4	-1.47	0.91	0.93	Component	8	ANK2,PDE4B,KIRREL,EHD3
nucleolus	830	4	-2.33	0.99	0.99	Component	8	KANSL3,NOVA1,ZCCHC11,MDFIC

## Sheet: blackGOMF
name	nAnno	nOverlap	zscore	pvalue	adjp	namespace	distance	members
cAMP binding	24	3	4.71	0.00029	0.013	Function	5	PDE4B,RAPGEF4,PRKAR2B
scavenger receptor activity	46	3	3.02	0.0035	0.041	Function	5	LOXL2,PGBD1,SCARF2
electron carrier activity	73	4	3.04	0.0032	0.041	Function	2	LOXL2,AKR1B1,AOX1,PHGDH
chaperone binding	75	4	2.97	0.0036	0.041	Function	4	USP13,PRNP,SACS,BAG2
cysteine-type endopeptidase activity	94	4	2.43	0.0092	0.042	Function	7	BLMH,CTSF,USP13,USP51
extracellular matrix structural constituent	52	3	2.75	0.0054	0.042	Function	3	LAMA4,COL4A5,COL4A6
copper ion binding	53	3	2.7	0.0058	0.042	Function	7	LOXL2,LOX,PRNP
collagen binding	60	3	2.44	0.009	0.042	Function	5	ANTXR1,NID1,COCH
calcium-dependent phospholipid binding	55	3	2.62	0.0066	0.042	Function	6	ANXA5,SYT11,PCLO
ion channel binding	92	4	2.48	0.0084	0.042	Function	4	PDE4B,FGF12,ANK2,TRPC1
transcription regulatory region DNA binding	182	6	2.27	0.012	0.052	Function	7	H2AFY2,PRDM5,ZNF639,KLF15,BASP1,ERBB4
Rab GTPase binding	87	3	1.68	0.031	0.12	Function	8	NGFR,DENND5A,PIFO
RNA polymerase II core promoter proximal region sequence-specific DNA binding transcription factor activity involved in positive regulation of transcription	191	5	1.51	0.047	0.17	Function	6	PITX2,SMAD1,ZNF639,GATA2,KLF15
calcium ion binding	674	13	1.3	0.077	0.25	Function	6	EHD3,LRP1B,EFEMP1,FBLN5,ANXA5,CLGN,MAN1A1,NID1,PCDH9,SYT11,PCLO,PCDH20,SCUBE3
receptor activity	192	4	0.868	0.12	0.31	Function	3	NGFR,P2RY1,TLR2,NLGN1
transmembrane signaling receptor activity	191	4	0.878	0.12	0.31	Function	5	NGFR,TLR2,SLC22A17,ANTXR1
iron ion binding	142	3	0.775	0.13	0.31	Function	7	AOX1,PLOD2,CYP39A1
heparin binding	144	3	0.75	0.13	0.31	Function	4	ADAMTS3,FGFR1,FGF12
lipid binding	135	3	0.866	0.11	0.31	Function	3	S1PR3,FNBP1,OSBPL6
ubiquitin protein ligase binding	235	5	1.02	0.1	0.31	Function	6	PIAS2,USP13,NGFR,DIO2,PRKAR2B
sequence-specific DNA binding transcription factor activity	825	14	0.855	0.16	0.34	Function	3	PITX2,SMAD1,ZNF639,GATA2,FOXN3,SMAD9,ZNF134,ZSCAN12,ZNF287,PGBD1,ZNF461,ZNF420,ZNF615,ZNF391
signal transducer activity	227	4	0.524	0.2	0.36	Function	3	GNAI1,NGFR,TSPAN6,FAM126A
growth factor activity	161	3	0.551	0.18	0.36	Function	5	FGF12,EFEMP1,HDGFRP3
ligase activity	283	5	0.593	0.19	0.36	Function	3	PIAS2,UBE2E2,RNF217,TTLL7,DTX3
protein kinase binding	347	6	0.597	0.2	0.36	Function	6	SMAD1,ANK2,PIFO,SPRY2,NBEA,CNTLN
protein C-terminus binding	172	3	0.434	0.21	0.37	Function	4	FOXN3,FBLN5,MPDZ
RNA polymerase II core promoter proximal region sequence-specific DNA binding	245	4	0.368	0.24	0.39	Function	10	PITX2,SMAD1,PRDM5,ZNF639
structural molecule activity	185	3	0.306	0.25	0.39	Function	2	COPA,MAP1B,CLDN11
identical protein binding	556	9	0.532	0.23	0.39	Function	4	PITX2,SMAD1,PRKD1,FGFR1,CLDN11,KCNJ2,PRNP,FNBP1,BAG2
transcription corepressor activity	190	3	0.259	0.26	0.4	Function	5	LOXL2,BASP1,WTIP
protein serine/threonine kinase activity	325	5	0.277	0.28	0.4	Function	7	MAPK12,PRKAA2,PRKD1,SGK1,ULK2
ubiquitin-protein transferase activity	266	4	0.2	0.3	0.4	Function	5	UBE2E2,KLHL13,ZNF738,RNF217
transcription factor binding	266	4	0.2	0.3	0.4	Function	4	PITX2,GATA2,PIAS2,MDFIC
protein complex binding	193	3	0.231	0.27	0.4	Function	4	USP13,SYDE1,TUB
sequence-specific DNA binding	407	6	0.197	0.32	0.42	Function	6	PRDM5,GSC,FOXN3,HLX,ZNF711,IRX3
GTP binding	368	5	-0.00677	0.39	0.49	Function	6	EHD3,GNAI1,RRAGD,MOCS1,ARL13B
nucleotide binding	304	4	-0.0714	0.4	0.5	Function	4	RCAN2,RBMS3,MYEF2,LARP6
transcription coactivator activity	245	3	-0.188	0.43	0.52	Function	5	PIAS2,MAGED1,JMY
receptor binding	321	4	-0.182	0.45	0.53	Function	4	MPV17L,GSTM2,LAMA4,IL1RAPL1
actin binding	287	3	-0.469	0.55	0.64	Function	5	JMY,WIPF1,ENAH
chromatin binding	382	4	-0.54	0.6	0.67	Function	4	GATA2,BEND6,LOXL2,PRKAA2
molecular_function	744	8	-0.696	0.69	0.76	Function	1	CSRP2,LRRC6,FAM184A,ZNF614,LPAL2,GPR63,L3MBTL3,MPV17L
protein heterodimerization activity	450	4	-0.882	0.74	0.79	Function	5	H2AFY2,RRAGD,P2RY1,TLR2
RNA binding	404	3	-1.09	0.81	0.84	Function	5	LARP6,NOVA1,NSUN3
protein homodimerization activity	682	6	-1.12	0.83	0.85	Function	5	PITX2,GSTM2,ERBB4,FGFR1,FBLN5,BHLHB9
G-protein coupled receptor activity	643	5	-1.31	0.88	0.88	Function	6	GPR63,S1PR3,SMO,GPR161,GPR85

## Sheet: blackHPMI
name	nAnno	nOverlap	zscore	pvalue	adjp	namespace	distance	members
X-linked inheritance	200	4	1.2	0.053	0.063	Mode_of_inheritance	3	IL1RAPL1,COL4A5,COL4A6,ZNF711
Heterogeneous	137	3	1.13	0.063	0.063	Mode_of_inheritance	2	COL4A5,FBLN5,FGFR1
Gonosomal inheritance	206	4	1.13	0.06	0.063	Mode_of_inheritance	2	IL1RAPL1,COL4A5,COL4A6,ZNF711

## Sheet: blackHPPA
name	nAnno	nOverlap	zscore	pvalue	adjp	namespace	distance	members
Everted lower lip vermilion	66	6	4.55	0.00013	0.014	Phenotypic_abnormality	8	ANTXR1,SCARF2,PHGDH,PSAT1,PITX2,EDARADD
Keratoconus	15	3	5.36	0.00011	0.014	Phenotypic_abnormality	9	ANTXR1,ZNF469,PRDM5
Dental crowding	41	5	5.09	6.6e-05	0.014	Phenotypic_abnormality	9	FGFR1,SCARF2,TECPR2,DSE,IL1RAPL1
Eclabion	67	6	4.5	0.00014	0.014	Phenotypic_abnormality	7	ANTXR1,SCARF2,PHGDH,PSAT1,PITX2,EDARADD
Increased corneal curvature	15	3	5.36	0.00011	0.014	Phenotypic_abnormality	8	ANTXR1,ZNF469,PRDM5
Pterygium	18	3	4.8	0.00023	0.019	Phenotypic_abnormality	5	PLOD2,PHGDH,PSAT1
Gait disturbance	401	16	3.59	0.00037	0.026	Phenotypic_abnormality	5	FGFR1,C5orf42,CA8,ZNF469,TECPR2,SACS,GBE1,PRNP,PRDM5,ARL13B,TTPA,GLRB,ELOVL5,FAM126A,DDHD1,ERBB4
Broad foot	22	3	4.23	0.00051	0.032	Phenotypic_abnormality	5	FGFR1,PHGDH,PSAT1
Decreased corneal thickness	90	6	3.56	0.00091	0.05	Phenotypic_abnormality	8	TTC8,ANTXR1,ZNF469,PRDM5,SPATA7,TUB
Abnormality of corneal thickness	92	6	3.5	0.001	0.051	Phenotypic_abnormality	7	TTC8,ANTXR1,ZNF469,PRDM5,SPATA7,TUB
Brachycephaly	71	5	3.4	0.0014	0.058	Phenotypic_abnormality	8	TTC8,FGFR1,PCLO,TECPR2,DSE
Abnormality of the scapula	72	5	3.36	0.0015	0.058	Phenotypic_abnormality	6	GSC,FGFR1,SCARF2,KCNJ2,SGCB
Abnormality of the humeroradial joint	29	3	3.51	0.0015	0.058	Phenotypic_abnormality	7	GSC,FGFR1,SCARF2
Hypoplasia of the maxilla	53	4	3.21	0.0022	0.078	Phenotypic_abnormality	8	FGFR1,SCARF2,PITX2,KCNJ2
Inguinal hernia	87	5	2.84	0.004	0.086	Phenotypic_abnormality	6	FBLN5,FGFR1,PLOD2,PRDM5,DSE
Abnormality of the maxilla	60	4	2.9	0.0038	0.086	Phenotypic_abnormality	7	FGFR1,SCARF2,PITX2,KCNJ2
Protruding ear	39	3	2.82	0.0046	0.086	Phenotypic_abnormality	5	ANTXR1,SCARF2,DSE
Esotropia	35	3	3.06	0.0031	0.086	Phenotypic_abnormality	7	C5orf42,GLRB,SALL2
Hypotelorism	38	3	2.87	0.0042	0.086	Phenotypic_abnormality	7	GSC,FGFR1,GATA2
Tremor	219	9	2.71	0.0045	0.086	Phenotypic_abnormality	5	FGFR1,C5orf42,CA8,PRNP,ARL13B,TTPA,SGCE,FAM126A,CTSF
Gait ataxia	61	4	2.86	0.0041	0.086	Phenotypic_abnormality	6	TECPR2,SACS,PRNP,ELOVL5
Recurrent fractures	112	6	2.92	0.0032	0.086	Phenotypic_abnormality	5	FBLN5,FGFR1,PLOD2,ZNF469,PRDM5,ANO5
Arthrogryposis multiplex congenita	63	4	2.78	0.0047	0.086	Phenotypic_abnormality	8	PLOD2,PHGDH,GBE1,PSAT1
Abnormality of the cheek	119	6	2.75	0.0046	0.086	Phenotypic_abnormality	6	FBLN5,GSC,FGFR1,PCLO,MOCS1,KCNJ2
Abnormal elasticity of skin	113	6	2.9	0.0034	0.086	Phenotypic_abnormality	6	FBLN5,ANTXR1,ZNF469,PHGDH,PSAT1,PITX2
Deviation of toes	36	3	3	0.0034	0.086	Phenotypic_abnormality	8	FGFR1,SCARF2,KCNJ2
Corneal erosion	39	3	2.82	0.0046	0.086	Phenotypic_abnormality	8	ZNF469,PRDM5,COL4A5
Abnormality of the shoulder girdle musculature	40	3	2.76	0.0051	0.089	Phenotypic_abnormality	5	KCNJ2,ANO5,SGCB
Microdontia	68	4	2.59	0.0065	0.092	Phenotypic_abnormality	9	FGFR1,PITX2,EDARADD,DFNB31
Situs inversus totalis	67	4	2.63	0.0062	0.092	Phenotypic_abnormality	6	TTC8,C5orf42,ARL13B,LRRC6
Incoordination	229	9	2.56	0.0061	0.092	Phenotypic_abnormality	6	FGFR1,C5orf42,CA8,GBE1,PRNP,DFNB31,ARL13B,TTPA,GLRB
Abnormality of connective tissue	795	22	2.44	0.0064	0.092	Phenotypic_abnormality	2	FBLN5,TTC8,GSC,FGFR1,PLOD2,C5orf42,ANTXR1,ZNF469,SCARF2,PHGDH,GBE1,FUZ,PRDM5,DSE,PSAT1,SPATA7,TUB,KCNJ2,DFNB31,GATA2,LAMA4,GLRB
Lower limb muscle weakness	41	3	2.7	0.0055	0.092	Phenotypic_abnormality	6	PRNP,FAM126A,DDHD1
Abnormal spatial orientation of the cardiac segments	67	4	2.63	0.0062	0.092	Phenotypic_abnormality	5	TTC8,C5orf42,ARL13B,LRRC6
Abnormality of the curvature of the cornea	66	4	2.66	0.0058	0.092	Phenotypic_abnormality	7	ANTXR1,ZNF469,PRDM5,TUB
Conductive hearing impairment	161	7	2.54	0.0068	0.093	Phenotypic_abnormality	5	TTC8,GSC,C5orf42,ZNF469,PRDM5,SPATA7,TUB
Abnormality of the middle ear	273	10	2.47	0.0073	0.095	Phenotypic_abnormality	3	TTC8,GSC,C5orf42,ZNF469,WIPF1,PRDM5,SPATA7,TUB,LRRC6,GATA2
Functional abnormality of the middle ear	163	7	2.5	0.0073	0.095	Phenotypic_abnormality	4	TTC8,GSC,C5orf42,ZNF469,PRDM5,SPATA7,TUB
Dextrocardia	71	4	2.49	0.0079	0.097	Phenotypic_abnormality	6	TTC8,C5orf42,ARL13B,LRRC6
Congenital contracture	71	4	2.49	0.0079	0.097	Phenotypic_abnormality	7	PLOD2,PHGDH,GBE1,PSAT1
High palate	203	8	2.41	0.0085	0.098	Phenotypic_abnormality	8	GSC,FGFR1,PCLO,C5orf42,SCARF2,DSE,PSAT1,KCNJ2
Abnormal anatomic location of the heart	72	4	2.46	0.0083	0.098	Phenotypic_abnormality	5	TTC8,C5orf42,ARL13B,LRRC6
Abnormality of globe location	444	14	2.37	0.0086	0.098	Phenotypic_abnormality	5	FBLN5,GSC,FGFR1,PCLO,C5orf42,ANTXR1,SCARF2,PHGDH,PSAT1,PITX2,MOCS1,IL1RAPL1,KCNJ2,GATA2
Abnormality of lower lip	145	6	2.21	0.013	0.11	Phenotypic_abnormality	7	ANTXR1,SCARF2,PHGDH,PSAT1,PITX2,EDARADD
Hypertelorism	332	11	2.24	0.012	0.11	Phenotypic_abnormality	7	FBLN5,FGFR1,C5orf42,ANTXR1,SCARF2,PHGDH,PSAT1,PITX2,MOCS1,IL1RAPL1,KCNJ2
Abnormality of periauricular region	56	3	2.05	0.017	0.11	Phenotypic_abnormality	7	GSC,FGFR1,KCNJ2
Congenital cataract	52	3	2.2	0.013	0.11	Phenotypic_abnormality	8	PHGDH,COL4A5,FAM126A
Blue sclerae	53	3	2.16	0.014	0.11	Phenotypic_abnormality	6	ZNF469,PRDM5,DSE
Misalignment of teeth	144	6	2.22	0.013	0.11	Phenotypic_abnormality	8	FGFR1,SCARF2,TECPR2,DSE,PITX2,IL1RAPL1
Cutis laxa	56	3	2.05	0.017	0.11	Phenotypic_abnormality	8	FBLN5,ZNF469,PITX2
Bruising susceptibility	79	4	2.24	0.012	0.11	Phenotypic_abnormality	7	ZNF469,WIPF1,PRDM5,GATA2
Atypical scarring of skin	109	5	2.26	0.012	0.11	Phenotypic_abnormality	4	TTC8,ZNF469,PRDM5,SPATA7,TUB
Corneal dystrophy	48	3	2.37	0.0097	0.11	Phenotypic_abnormality	7	ZNF469,PRDM5,PITX2
Arachnodactyly	52	3	2.2	0.013	0.11	Phenotypic_abnormality	9	FBLN5,SCARF2,DSE
Slender finger	57	3	2.01	0.018	0.11	Phenotypic_abnormality	8	FBLN5,SCARF2,DSE
Dysmetria	57	3	2.01	0.018	0.11	Phenotypic_abnormality	10	TECPR2,SACS,PRNP
Abnormality of the cerebellum	607	17	2.13	0.014	0.11	Phenotypic_abnormality	8	FGFR1,PCLO,C5orf42,CA8,SCARF2,TECPR2,PHGDH,SACS,PRNP,PSAT1,SPATA7,DFNB31,ARL13B,TTPA,ELOVL5,FAM126A,CTSF
Decreased fetal movement	56	3	2.05	0.017	0.11	Phenotypic_abnormality	4	PHGDH,GBE1,PSAT1
Rocker bottom foot	53	3	2.16	0.014	0.11	Phenotypic_abnormality	7	FGFR1,PHGDH,PSAT1
Encephalocele	82	4	2.16	0.014	0.11	Phenotypic_abnormality	5	FGFR1,C5orf42,SPATA7,ARL13B
Scoliosis	479	14	2.06	0.017	0.11	Phenotypic_abnormality	7	FBLN5,FGFR1,PLOD2,C5orf42,ZNF469,PHGDH,PRDM5,PSAT1,KCNJ2,ANO5,ARL13B,TTPA,FAM126A,DDHD1
Increased susceptibility to fractures	136	6	2.38	0.0094	0.11	Phenotypic_abnormality	4	FBLN5,FGFR1,PLOD2,ZNF469,PRDM5,ANO5
Abnormality of the anterior segment of the eye	707	19	2.08	0.016	0.11	Phenotypic_abnormality	5	TTC8,FGFR1,C5orf42,CA8,ANTXR1,ZNF469,SCARF2,PHGDH,PRDM5,PSAT1,PITX2,SPATA7,TUB,COL4A5,MOCS1,DFNB31,ARL13B,SALL2,FAM126A
Abnormality of dental morphology	115	5	2.13	0.015	0.11	Phenotypic_abnormality	8	FGFR1,SCARF2,PITX2,EDARADD,DFNB31
Aplasia/Hypoplasia of the cerebellum	213	8	2.27	0.012	0.11	Phenotypic_abnormality	6	PCLO,C5orf42,SCARF2,PHGDH,PSAT1,SPATA7,DFNB31,ARL13B
Abnormally lax or hyperextensible skin	77	4	2.3	0.011	0.11	Phenotypic_abnormality	7	FBLN5,ANTXR1,ZNF469,PITX2
Abnormality of the talus	54	3	2.12	0.015	0.11	Phenotypic_abnormality	6	FGFR1,PHGDH,PSAT1
Abnormality of hindbrain morphology	609	17	2.11	0.015	0.11	Phenotypic_abnormality	6	FGFR1,PCLO,C5orf42,CA8,SCARF2,TECPR2,PHGDH,SACS,PRNP,PSAT1,SPATA7,DFNB31,ARL13B,TTPA,ELOVL5,FAM126A,CTSF
Abnormality of the metencephalon	609	17	2.11	0.015	0.11	Phenotypic_abnormality	7	FGFR1,PCLO,C5orf42,CA8,SCARF2,TECPR2,PHGDH,SACS,PRNP,PSAT1,SPATA7,DFNB31,ARL13B,TTPA,ELOVL5,FAM126A,CTSF
Abnormality of central motor function	959	24	2.04	0.017	0.11	Phenotypic_abnormality	4	TTC8,FGFR1,PCLO,C5orf42,CA8,TECPR2,PHGDH,SACS,GBE1,PRNP,PSAT1,SPATA7,TUB,MOCS1,KCNJ2,DFNB31,ARL13B,TTPA,SGCE,GLRB,ELOVL5,FAM126A,CTSF,DDHD1
Abnormality of corneal epithelium	54	3	2.12	0.015	0.11	Phenotypic_abnormality	7	ZNF469,PRDM5,COL4A5
Cephalocele	82	4	2.16	0.014	0.11	Phenotypic_abnormality	6	FGFR1,C5orf42,SPATA7,ARL13B
Thick vermilion border	108	5	2.29	0.011	0.11	Phenotypic_abnormality	7	ANTXR1,PHGDH,PSAT1,MOCS1,EDARADD
Abnormal morphology of bones of the lower limbs	83	4	2.13	0.015	0.11	Phenotypic_abnormality	5	FGFR1,PLOD2,SCARF2,KCNJ2
Scarring	114	5	2.15	0.015	0.11	Phenotypic_abnormality	3	TTC8,ZNF469,PRDM5,SPATA7,TUB
Hernia	265	9	2.09	0.016	0.11	Phenotypic_abnormality	3	FBLN5,FGFR1,PLOD2,C5orf42,ANTXR1,ZNF469,PRDM5,DSE,GLRB
Functional abnormality of the bladder	122	5	1.98	0.02	0.12	Phenotypic_abnormality	6	FBLN5,SACS,GBE1,PRNP,FUZ
Hearing impairment	774	20	1.96	0.02	0.12	Phenotypic_abnormality	4	TTC8,GSC,FGFR1,PCLO,C5orf42,ANTXR1,ZNF469,PRDM5,PITX2,SPATA7,TUB,COL4A5,DFNB31,GATA2,COL4A6,DFNA5,COCH,LAMA4,MSRB3,TNC
Abnormality of the sclera	60	3	1.91	0.021	0.12	Phenotypic_abnormality	5	ZNF469,PRDM5,DSE
Myalgia	59	3	1.94	0.02	0.12	Phenotypic_abnormality	4	ZNF469,PRDM5,ANO5
Abnormality of the abdominal wall	273	9	1.99	0.02	0.12	Phenotypic_abnormality	3	FBLN5,FGFR1,PLOD2,C5orf42,ANTXR1,PRDM5,DSE,PITX2,GLRB
Hernia of the abdominal wall	232	8	2	0.019	0.12	Phenotypic_abnormality	4	FBLN5,FGFR1,PLOD2,C5orf42,ANTXR1,PRDM5,DSE,GLRB
Hemiplegia/hemiparesis	158	6	1.97	0.02	0.12	Phenotypic_abnormality	7	FGFR1,CA8,GBE1,PRNP,SPATA7,TTPA
Abnormal metacarpal morphology	88	4	2	0.019	0.12	Phenotypic_abnormality	6	FGFR1,C5orf42,SCARF2,KCNJ2
Abdominal wall defect	234	8	1.98	0.02	0.12	Phenotypic_abnormality	4	FBLN5,FGFR1,PLOD2,C5orf42,ANTXR1,PRDM5,DSE,GLRB
Thick lower lip vermilion	92	4	1.9	0.022	0.13	Phenotypic_abnormality	8	ANTXR1,PHGDH,PSAT1,EDARADD
Full cheeks	63	3	1.81	0.024	0.13	Phenotypic_abnormality	7	FBLN5,PCLO,MOCS1
Hearing abnormality	787	20	1.87	0.025	0.13	Phenotypic_abnormality	3	TTC8,GSC,FGFR1,PCLO,C5orf42,ANTXR1,ZNF469,PRDM5,PITX2,SPATA7,TUB,COL4A5,DFNB31,GATA2,COL4A6,DFNA5,COCH,LAMA4,MSRB3,TNC
Abnormality of the musculature of the upper limbs	62	3	1.85	0.023	0.13	Phenotypic_abnormality	4	KCNJ2,ANO5,SGCB
Abnormality of the calvaria	501	14	1.88	0.025	0.13	Phenotypic_abnormality	6	FBLN5,TTC8,FGFR1,PCLO,PLOD2,ANTXR1,SCARF2,TECPR2,PHGDH,DSE,PSAT1,PITX2,MOCS1,EDARADD
Weakness due to upper motor neuron dysfunction	238	8	1.93	0.023	0.13	Phenotypic_abnormality	6	FGFR1,CA8,TECPR2,GBE1,PRNP,SPATA7,TTPA,DDHD1
Abnormality of the cerebral subcortex	364	11	1.91	0.023	0.13	Phenotypic_abnormality	8	FGFR1,PCLO,C5orf42,TECPR2,PHGDH,GBE1,PRNP,PSAT1,MOCS1,ARL13B,FAM126A
Abnormality of the teeth	468	13	1.78	0.03	0.14	Phenotypic_abnormality	7	FGFR1,ANTXR1,ZNF469,SCARF2,TECPR2,PRDM5,DSE,PITX2,IL1RAPL1,EDARADD,KCNJ2,ANO5,DFNB31
Abnormality of the midface	288	9	1.82	0.028	0.14	Phenotypic_abnormality	5	FBLN5,GSC,FGFR1,PCLO,ANTXR1,SCARF2,PITX2,MOCS1,KCNJ2
Joint laxity	66	3	1.72	0.028	0.14	Phenotypic_abnormality	7	FBLN5,ZNF469,KCNJ2
Cerebellar malformation	135	5	1.73	0.031	0.14	Phenotypic_abnormality	9	FGFR1,C5orf42,PHGDH,SACS,PSAT1
Abnormality of the cerebral white matter	331	10	1.81	0.028	0.14	Phenotypic_abnormality	9	FGFR1,PCLO,C5orf42,TECPR2,PHGDH,GBE1,PSAT1,MOCS1,ARL13B,FAM126A
Abnormality of calvarial morphology	415	12	1.85	0.027	0.14	Phenotypic_abnormality	7	TTC8,FGFR1,PCLO,ANTXR1,SCARF2,TECPR2,PHGDH,DSE,PSAT1,PITX2,MOCS1,EDARADD
Prematurely aged appearance	67	3	1.69	0.03	0.14	Phenotypic_abnormality	5	FBLN5,ANTXR1,ZNF469
Abnormality of the musculature of the limbs	169	6	1.8	0.028	0.14	Phenotypic_abnormality	3	PRNP,KCNJ2,ANO5,FAM126A,DDHD1,SGCB
Limb undergrowth	134	5	1.75	0.03	0.14	Phenotypic_abnormality	6	GSC,FGFR1,SCARF2,PHGDH,PSAT1
Abnormality of mouth shape	96	4	1.8	0.026	0.14	Phenotypic_abnormality	6	FGFR1,PCLO,DSE,IL1RAPL1
Abnormality of movement	792	20	1.84	0.026	0.14	Phenotypic_abnormality	4	FGFR1,C5orf42,CA8,ZNF469,TECPR2,SACS,GBE1,PRNP,PRDM5,MOCS1,IL1RAPL1,ARL13B,TTPA,SGCE,GLRB,ELOVL5,FAM126A,CTSF,DDHD1,ERBB4
Abnormality of the supraorbital ridges	65	3	1.75	0.027	0.14	Phenotypic_abnormality	6	FGFR1,ANTXR1,PITX2
Long fingers	97	4	1.78	0.027	0.14	Phenotypic_abnormality	8	FBLN5,SCARF2,DSE,GATA2
Macrotia	102	4	1.67	0.033	0.15	Phenotypic_abnormality	5	PCLO,SCARF2,PHGDH,PSAT1
Abnormality of the eyelid	566	15	1.74	0.033	0.15	Phenotypic_abnormality	6	TTC8,GSC,FGFR1,PCLO,C5orf42,ANTXR1,ZNF469,SCARF2,PHGDH,DSE,PITX2,IL1RAPL1,KCNJ2,GATA2,TTPA
Glaucoma	218	7	1.66	0.036	0.15	Phenotypic_abnormality	4	TTC8,ANTXR1,ZNF469,PRDM5,PITX2,SPATA7,TUB
Visual impairment	480	13	1.68	0.037	0.15	Phenotypic_abnormality	5	TTC8,FGFR1,ANTXR1,ZNF469,PRNP,PRDM5,SPATA7,TUB,DFNB31,GATA2,TTPA,EFEMP1,SALL2
Retinal detachment	68	3	1.66	0.031	0.15	Phenotypic_abnormality	8	ZNF469,PRDM5,TUB
Nyctalopia	139	5	1.66	0.035	0.15	Phenotypic_abnormality	5	TTC8,SPATA7,TUB,DFNB31,TTPA
Peripheral axonal degeneration	70	3	1.61	0.034	0.15	Phenotypic_abnormality	5	MOCS1,ELOVL5,DDHD1
Toe syndactyly	105	4	1.61	0.037	0.15	Phenotypic_abnormality	8	FGFR1,C5orf42,PHGDH,KCNJ2
Abnormality of the hallux	72	3	1.55	0.038	0.15	Phenotypic_abnormality	8	FGFR1,C5orf42,SCARF2
Apraxia	71	3	1.58	0.036	0.15	Phenotypic_abnormality	5	C5orf42,PRNP,ARL13B
Distal sensory impairment	71	3	1.58	0.036	0.15	Phenotypic_abnormality	7	SACS,GBE1,DDHD1
Abnormality of dental eruption	105	4	1.61	0.037	0.15	Phenotypic_abnormality	8	FGFR1,ANTXR1,KCNJ2,ANO5
Abnormality of the curvature of the vertebral column	526	14	1.68	0.037	0.15	Phenotypic_abnormality	6	FBLN5,FGFR1,PLOD2,C5orf42,ZNF469,PHGDH,PRDM5,PSAT1,KCNJ2,ANO5,ARL13B,TTPA,FAM126A,DDHD1
Abnormality of the nasal dorsum	136	5	1.72	0.032	0.15	Phenotypic_abnormality	7	FGFR1,SCARF2,PHGDH,PSAT1,EDARADD
Abnormality of coordination	475	13	1.72	0.034	0.15	Phenotypic_abnormality	5	FGFR1,C5orf42,CA8,TECPR2,SACS,GBE1,PRNP,DFNB31,ARL13B,TTPA,GLRB,ELOVL5,CTSF
Abnormality of the bladder	142	5	1.61	0.038	0.16	Phenotypic_abnormality	5	FBLN5,SACS,GBE1,PRNP,FUZ
Tall stature	76	3	1.45	0.044	0.16	Phenotypic_abnormality	4	FBLN5,ZNF469,SCARF2
Malar flattening	182	6	1.6	0.04	0.16	Phenotypic_abnormality	9	GSC,FGFR1,ANTXR1,SCARF2,PITX2,KCNJ2
Abnormality of the orbital region	531	14	1.65	0.039	0.16	Phenotypic_abnormality	5	FBLN5,GSC,FGFR1,PCLO,C5orf42,ANTXR1,SCARF2,PHGDH,PSAT1,PITX2,MOCS1,IL1RAPL1,KCNJ2,GATA2
Myopia	187	6	1.53	0.045	0.16	Phenotypic_abnormality	5	ANTXR1,ZNF469,PRDM5,TUB,COL4A5,DFNB31
Iris coloboma	109	4	1.52	0.042	0.16	Phenotypic_abnormality	6	FGFR1,C5orf42,ARL13B,SALL2
Abnormality of the clavicle	77	3	1.43	0.046	0.16	Phenotypic_abnormality	6	FGFR1,ANTXR1,SCARF2
Dysarthria	229	7	1.52	0.047	0.16	Phenotypic_abnormality	6	CA8,TECPR2,SACS,PRNP,ELOVL5,FAM126A,CTSF
Joint hypermobility	188	6	1.52	0.046	0.16	Phenotypic_abnormality	6	FBLN5,ANTXR1,ZNF469,PRDM5,IL1RAPL1,KCNJ2
Prenatal movement abnormality	73	3	1.53	0.039	0.16	Phenotypic_abnormality	3	PHGDH,GBE1,PSAT1
Abnormality of the mitral valve	77	3	1.43	0.046	0.16	Phenotypic_abnormality	7	FBLN5,ZNF469,PRDM5
Abnormality of extrapyramidal motor function	108	4	1.54	0.041	0.16	Phenotypic_abnormality	5	GBE1,PRNP,GLRB,CTSF
Abnormality of neuronal migration	187	6	1.53	0.045	0.16	Phenotypic_abnormality	5	C5orf42,PHGDH,PSAT1,SPATA7,ARL13B,MPDZ
Abnormality of the cerebellar vermis	110	4	1.5	0.044	0.16	Phenotypic_abnormality	10	C5orf42,PHGDH,SACS,PSAT1
Short long bone	108	4	1.54	0.041	0.16	Phenotypic_abnormality	6	GSC,FGFR1,SCARF2,KCNJ2
Reduced bone mineral density	265	8	1.6	0.041	0.16	Phenotypic_abnormality	6	FBLN5,FGFR1,PLOD2,ZNF469,PHGDH,PRDM5,PSAT1,ANO5
Ichthyosis	108	4	1.54	0.041	0.16	Phenotypic_abnormality	8	FGFR1,PHGDH,PSAT1,COL4A5
Abnormality of skeletal physiology	305	9	1.64	0.039	0.16	Phenotypic_abnormality	3	FBLN5,FGFR1,PLOD2,ANTXR1,ZNF469,SCARF2,PRDM5,KCNJ2,ANO5
Abnormality of malar bones	187	6	1.53	0.045	0.16	Phenotypic_abnormality	6	GSC,FGFR1,ANTXR1,SCARF2,PITX2,KCNJ2
Abnormality of the nephron	110	4	1.5	0.044	0.16	Phenotypic_abnormality	7	ANTXR1,WIPF1,GBE1,COL4A5
Amenorrhea	81	3	1.33	0.054	0.17	Phenotypic_abnormality	8	FGFR1,GPR161,ANTXR1
Depressed nasal ridge	78	3	1.4	0.048	0.17	Phenotypic_abnormality	8	PHGDH,PSAT1,EDARADD
Abnormality of the periorbital region	649	16	1.49	0.053	0.17	Phenotypic_abnormality	5	TTC8,GSC,FGFR1,PCLO,C5orf42,ANTXR1,ZNF469,SCARF2,PHGDH,DSE,PITX2,IL1RAPL1,KCNJ2,ARL13B,GATA2,TTPA
Abnormality of the hypothalamus-pituitary axis	150	5	1.48	0.048	0.17	Phenotypic_abnormality	3	FGFR1,GPR161,C5orf42,PITX2,ARL13B
Abnormality of the vertebral column	698	17	1.49	0.053	0.17	Phenotypic_abnormality	5	FBLN5,TTC8,FGFR1,PLOD2,C5orf42,ZNF469,TECPR2,PHGDH,FUZ,PRDM5,PSAT1,KCNJ2,ANO5,ARL13B,TTPA,FAM126A,DDHD1
Myoclonus	78	3	1.4	0.048	0.17	Phenotypic_abnormality	6	PRNP,MOCS1,SGCE
Abnormality of the pulmonary valve	81	3	1.33	0.054	0.17	Phenotypic_abnormality	6	FBLN5,ZNF469,PRDM5
Foot polydactyly	79	3	1.38	0.05	0.17	Phenotypic_abnormality	6	FGFR1,C5orf42,ARL13B
Abnormality of adipose tissue	116	4	1.39	0.053	0.17	Phenotypic_abnormality	3	FBLN5,PHGDH,FUZ,LAMA4
Duplication involving bones of the feet	80	3	1.36	0.052	0.17	Phenotypic_abnormality	5	FGFR1,C5orf42,ARL13B
Abnormality of the external nose	455	12	1.5	0.051	0.17	Phenotypic_abnormality	6	TTC8,FGFR1,C5orf42,ANTXR1,SCARF2,PHGDH,PSAT1,SPATA7,TUB,EDARADD,KCNJ2,ARL13B
Abnormal morphology of bones of the upper limbs	116	4	1.39	0.053	0.17	Phenotypic_abnormality	5	FGFR1,C5orf42,SCARF2,KCNJ2
Abnormality of the menstrual cycle	117	4	1.37	0.055	0.18	Phenotypic_abnormality	5	FGFR1,GPR161,ANTXR1,WIPF1
Abnormality of upper lip	370	10	1.44	0.057	0.18	Phenotypic_abnormality	7	FGFR1,PCLO,C5orf42,ANTXR1,PHGDH,PSAT1,PITX2,MOCS1,IL1RAPL1,KCNJ2
Upper motor neuron dysfunction	701	17	1.48	0.055	0.18	Phenotypic_abnormality	5	TTC8,FGFR1,PCLO,CA8,TECPR2,PHGDH,SACS,GBE1,PRNP,PSAT1,SPATA7,TUB,MOCS1,TTPA,GLRB,FAM126A,DDHD1
Skeletal muscle atrophy	325	9	1.43	0.057	0.18	Phenotypic_abnormality	5	CA8,PHGDH,SACS,GBE1,PSAT1,ANO5,TTPA,FAM126A,SGCB
Cleft upper lip	122	4	1.28	0.063	0.19	Phenotypic_abnormality	7	FGFR1,C5orf42,PHGDH,PSAT1
Abnormality of the forehead	465	12	1.42	0.059	0.19	Phenotypic_abnormality	5	FGFR1,C5orf42,ANTXR1,TECPR2,PHGDH,DSE,PSAT1,PITX2,MOCS1,EDARADD,KCNJ2,ARL13B
Abnormality of the inner ear	519	13	1.38	0.065	0.19	Phenotypic_abnormality	3	TTC8,FGFR1,ZNF469,PRDM5,SPATA7,TUB,COL4A5,DFNB31,GATA2,COL4A6,DFNA5,COCH,LAMA4
Telecanthus	85	3	1.24	0.062	0.19	Phenotypic_abnormality	7	FGFR1,DSE,PITX2
Menstrual irregularities	123	4	1.27	0.065	0.19	Phenotypic_abnormality	4	FGFR1,GPR161,ANTXR1,WIPF1
Osteopenia	86	3	1.22	0.065	0.19	Phenotypic_abnormality	7	FGFR1,PLOD2,ANO5
Hyperreflexia	376	10	1.38	0.063	0.19	Phenotypic_abnormality	6	TTC8,PCLO,CA8,SACS,PRNP,SPATA7,TUB,GLRB,FAM126A,DDHD1
Abnormality of the tarsal bones	84	3	1.26	0.06	0.19	Phenotypic_abnormality	5	FGFR1,PHGDH,PSAT1
Aplasia/Hypoplasia of the corpus callosum	288	8	1.35	0.064	0.19	Phenotypic_abnormality	9	FGFR1,PCLO,C5orf42,TECPR2,PHGDH,PSAT1,MOCS1,ARL13B
Abnormality of the ocular region	826	19	1.33	0.072	0.2	Phenotypic_abnormality	5	FBLN5,TTC8,GSC,FGFR1,PCLO,C5orf42,ANTXR1,ZNF469,SCARF2,PHGDH,DSE,PSAT1,PITX2,MOCS1,IL1RAPL1,KCNJ2,ARL13B,GATA2,TTPA
Abnormality of the lens	475	12	1.34	0.068	0.2	Phenotypic_abnormality	6	TTC8,CA8,PHGDH,PSAT1,PITX2,SPATA7,TUB,COL4A5,MOCS1,DFNB31,SALL2,FAM126A
Nystagmus	570	14	1.36	0.067	0.2	Phenotypic_abnormality	6	TTC8,FGFR1,C5orf42,ANTXR1,PHGDH,SACS,PITX2,SPATA7,TUB,MOCS1,DFNB31,ARL13B,TTPA,ELOVL5
Areflexia	126	4	1.21	0.071	0.2	Phenotypic_abnormality	5	TECPR2,SACS,PRNP,TTPA
Frontal bossing	208	6	1.25	0.072	0.2	Phenotypic_abnormality	6	FGFR1,ANTXR1,DSE,PITX2,MOCS1,EDARADD
Apnea	124	4	1.25	0.067	0.2	Phenotypic_abnormality	5	C5orf42,TECPR2,PRNP,ARL13B
Abnormality of the atrioventricular valves	87	3	1.2	0.067	0.2	Phenotypic_abnormality	6	FBLN5,ZNF469,PRDM5
Abnormal shape of the frontal region	208	6	1.25	0.072	0.2	Phenotypic_abnormality	8	FGFR1,ANTXR1,DSE,PITX2,MOCS1,EDARADD
Abnormality of cranial sutures	163	5	1.28	0.067	0.2	Phenotypic_abnormality	8	FBLN5,FGFR1,PLOD2,ANTXR1,SCARF2
Abnormal appendicular skeleton morphology	827	19	1.32	0.073	0.2	Phenotypic_abnormality	4	FBLN5,TTC8,GSC,FGFR1,PLOD2,C5orf42,ANTXR1,ZNF469,SCARF2,PHGDH,SACS,PRDM5,DSE,PSAT1,KCNJ2,ANO5,ARL13B,GATA2,GLRB
Abnormal involuntary eye movements	572	14	1.34	0.069	0.2	Phenotypic_abnormality	5	TTC8,FGFR1,C5orf42,ANTXR1,PHGDH,SACS,PITX2,SPATA7,TUB,MOCS1,DFNB31,ARL13B,TTPA,ELOVL5
Hypospadias	91	3	1.12	0.076	0.21	Phenotypic_abnormality	9	TTC8,FGFR1,PITX2
Abnormality of the lip	488	12	1.24	0.081	0.21	Phenotypic_abnormality	6	FGFR1,PCLO,C5orf42,ANTXR1,SCARF2,PHGDH,PSAT1,PITX2,MOCS1,IL1RAPL1,EDARADD,KCNJ2
Long face	92	3	1.1	0.079	0.21	Phenotypic_abnormality	7	C5orf42,MOCS1,ARL13B
Mandibular prognathia	93	3	1.08	0.081	0.21	Phenotypic_abnormality	6	FGFR1,ANTXR1,IL1RAPL1
Hyperinsulinemia	91	3	1.12	0.076	0.21	Phenotypic_abnormality	4	TTC8,SPATA7,TUB
Abnormality of the metacarpal bones	128	4	1.18	0.075	0.21	Phenotypic_abnormality	5	FGFR1,C5orf42,SCARF2,KCNJ2
Abnormality of the corpus callosum	297	8	1.26	0.075	0.21	Phenotypic_abnormality	10	FGFR1,PCLO,C5orf42,TECPR2,PHGDH,PSAT1,MOCS1,ARL13B
Limb muscle weakness	92	3	1.1	0.079	0.21	Phenotypic_abnormality	4	PRNP,FAM126A,DDHD1
Abnormality of the zygomatic bone	209	6	1.24	0.074	0.21	Phenotypic_abnormality	7	GSC,FGFR1,ANTXR1,SCARF2,PITX2,KCNJ2
Abnormality of long bone morphology	347	9	1.22	0.081	0.21	Phenotypic_abnormality	4	GSC,FGFR1,PLOD2,ANTXR1,ZNF469,SCARF2,PRDM5,KCNJ2,ANO5
Abnormality of upper lip vermillion	93	3	1.08	0.081	0.21	Phenotypic_abnormality	8	PITX2,IL1RAPL1,KCNJ2
Abnormal visual electrophysiology	169	5	1.2	0.077	0.21	Phenotypic_abnormality	4	TTC8,SPATA7,TUB,DFNB31,TTPA
Abnormality of the paranasal sinuses	95	3	1.04	0.086	0.22	Phenotypic_abnormality	7	WIPF1,KCNJ2,LRRC6
Sensorineural hearing impairment	492	12	1.21	0.086	0.22	Phenotypic_abnormality	5	TTC8,FGFR1,ZNF469,PRDM5,SPATA7,TUB,COL4A5,DFNB31,GATA2,DFNA5,COCH,LAMA4
Subcutaneous hemorrhage	133	4	1.1	0.085	0.22	Phenotypic_abnormality	4	ZNF469,WIPF1,PRDM5,GATA2
Abnormality of the eyebrow	263	7	1.14	0.09	0.23	Phenotypic_abnormality	5	TTC8,FGFR1,C5orf42,ANTXR1,SCARF2,IL1RAPL1,ARL13B
Hypertonia	447	11	1.18	0.089	0.23	Phenotypic_abnormality	5	PCLO,TECPR2,PHGDH,SACS,GBE1,PRNP,PSAT1,MOCS1,TTPA,GLRB,DDHD1
Spina bifida	96	3	1.02	0.089	0.23	Phenotypic_abnormality	8	PHGDH,FUZ,PSAT1
Abnormal pyramidal signs	177	5	1.09	0.091	0.23	Phenotypic_abnormality	6	SACS,GBE1,TTPA,FAM126A,DDHD1
Cleft palate	318	8	1.05	0.11	0.24	Phenotypic_abnormality	7	FGFR1,C5orf42,ZNF469,SCARF2,PHGDH,PRDM5,PSAT1,KCNJ2
Oral cleft	358	9	1.12	0.096	0.24	Phenotypic_abnormality	6	FGFR1,C5orf42,ZNF469,SCARF2,PHGDH,PRDM5,PSAT1,KCNJ2,ARL13B
Abnormality of the fontanelles or cranial sutures	227	6	1.03	0.1	0.24	Phenotypic_abnormality	7	FBLN5,FGFR1,PLOD2,ANTXR1,SCARF2,DSE
Low-set ears	361	9	1.1	0.1	0.24	Phenotypic_abnormality	5	TTC8,FGFR1,PCLO,C5orf42,ANTXR1,DSE,PSAT1,KCNJ2,ARL13B
Short neck	184	5	0.997	0.1	0.24	Phenotypic_abnormality	4	TTC8,FGFR1,TECPR2,PHGDH,PSAT1
Proptosis	139	4	1.01	0.098	0.24	Phenotypic_abnormality	7	FGFR1,PCLO,PHGDH,PSAT1
Abnormality of the thumb	179	5	1.06	0.095	0.24	Phenotypic_abnormality	8	FGFR1,C5orf42,SCARF2,PHGDH,DSE
Cerebellar vermis hypoplasia	98	3	0.98	0.094	0.24	Phenotypic_abnormality	12	C5orf42,PHGDH,PSAT1
Muscle weakness	505	12	1.12	0.1	0.24	Phenotypic_abnormality	4	FGFR1,PCLO,SACS,GBE1,PRNP,DSE,ANO5,TTPA,FAM126A,DDHD1,SGCB,ERBB4
Pes cavus	140	4	0.992	0.1	0.24	Phenotypic_abnormality	5	FGFR1,SACS,TTPA,DDHD1
Functional respiratory abnormality	509	12	1.09	0.11	0.24	Phenotypic_abnormality	3	FBLN5,FGFR1,PLOD2,C5orf42,SCARF2,TECPR2,WIPF1,PRNP,ARL13B,LRRC6,GATA2,ERBB4
Abnormality of the upper limb	760	17	1.1	0.11	0.24	Phenotypic_abnormality	3	FBLN5,TTC8,GSC,FGFR1,PLOD2,C5orf42,ZNF469,SCARF2,PHGDH,SACS,DSE,PSAT1,KCNJ2,ANO5,ARL13B,GATA2,SGCB
Type II diabetes mellitus	98	3	0.98	0.094	0.24	Phenotypic_abnormality	6	TTC8,SPATA7,TUB
Reduced number of teeth	138	4	1.02	0.096	0.24	Phenotypic_abnormality	9	FGFR1,PITX2,EDARADD,KCNJ2
Abnormality of the elbow	141	4	0.977	0.1	0.24	Phenotypic_abnormality	6	GSC,FGFR1,PLOD2,SCARF2
Spinal dysraphism	100	3	0.943	0.1	0.24	Phenotypic_abnormality	6	PHGDH,FUZ,PSAT1
Abnormality of joint mobility	601	14	1.14	0.098	0.24	Phenotypic_abnormality	5	FBLN5,GSC,FGFR1,PLOD2,ANTXR1,ZNF469,SCARF2,PHGDH,GBE1,PRDM5,PSAT1,IL1RAPL1,KCNJ2,GLRB
Abnormality of neural tube closure	100	3	0.943	0.1	0.24	Phenotypic_abnormality	6	PHGDH,FUZ,PSAT1
Long philtrum	147	4	0.89	0.12	0.25	Phenotypic_abnormality	9	FGFR1,PCLO,ANTXR1,MOCS1
Abnormality of the outer ear	566	13	1.04	0.12	0.25	Phenotypic_abnormality	3	TTC8,GSC,FGFR1,PCLO,C5orf42,ANTXR1,SCARF2,PHGDH,DSE,PSAT1,IL1RAPL1,KCNJ2,ARL13B
Prominent nasal bridge	104	3	0.871	0.11	0.25	Phenotypic_abnormality	7	TTC8,C5orf42,ARL13B
Abnormality of the nasal alae	321	8	1.03	0.11	0.25	Phenotypic_abnormality	7	TTC8,FGFR1,C5orf42,ANTXR1,SCARF2,SPATA7,TUB,ARL13B
Anteverted nares	279	7	0.972	0.12	0.25	Phenotypic_abnormality	7	TTC8,FGFR1,C5orf42,ANTXR1,SPATA7,TUB,ARL13B
Abnormal electroretinogram	146	4	0.904	0.11	0.25	Phenotypic_abnormality	5	TTC8,SPATA7,TUB,DFNB31
Umbilical hernia	146	4	0.904	0.11	0.25	Phenotypic_abnormality	5	FBLN5,ANTXR1,PRDM5,GLRB
Polyhydramnios	105	3	0.854	0.11	0.25	Phenotypic_abnormality	4	PHGDH,GBE1,PSAT1
Talipes equinovarus	147	4	0.89	0.12	0.25	Phenotypic_abnormality	7	GSC,PLOD2,SCARF2,DSE
Delayed skeletal maturation	145	4	0.918	0.11	0.25	Phenotypic_abnormality	5	FGFR1,ANTXR1,SCARF2,KCNJ2
Aplasia/Hypoplasia of the cerebellar vermis	103	3	0.889	0.11	0.25	Phenotypic_abnormality	11	C5orf42,PHGDH,PSAT1
Abnormality of the lower urinary tract	321	8	1.03	0.11	0.25	Phenotypic_abnormality	4	FBLN5,TTC8,FGFR1,SACS,GBE1,PRNP,FUZ,PITX2
Functional abnormality of the inner ear	515	12	1.04	0.11	0.25	Phenotypic_abnormality	4	TTC8,FGFR1,ZNF469,PRDM5,SPATA7,TUB,COL4A5,DFNB31,GATA2,DFNA5,COCH,LAMA4
Abnormality of facial skeleton	615	14	1.05	0.11	0.25	Phenotypic_abnormality	6	GSC,FGFR1,C5orf42,ANTXR1,SCARF2,PHGDH,WIPF1,PSAT1,PITX2,IL1RAPL1,EDARADD,KCNJ2,ANO5,LRRC6
Large face	105	3	0.854	0.11	0.25	Phenotypic_abnormality	6	C5orf42,MOCS1,ARL13B
Abnormality of the hard palate	320	8	1.04	0.11	0.25	Phenotypic_abnormality	8	FGFR1,C5orf42,ZNF469,SCARF2,PHGDH,PRDM5,PSAT1,KCNJ2
Abnormality of the palate	525	12	0.97	0.13	0.26	Phenotypic_abnormality	7	GSC,FGFR1,PCLO,C5orf42,ANTXR1,ZNF469,SCARF2,PHGDH,PRDM5,DSE,PSAT1,KCNJ2
Abnormality of the mandible	473	11	0.983	0.12	0.26	Phenotypic_abnormality	7	GSC,FGFR1,C5orf42,ANTXR1,PHGDH,PSAT1,PITX2,IL1RAPL1,EDARADD,KCNJ2,ANO5
Abnormal location of ears	377	9	0.959	0.12	0.26	Phenotypic_abnormality	4	TTC8,FGFR1,PCLO,C5orf42,ANTXR1,DSE,PSAT1,KCNJ2,ARL13B
Coloboma	149	4	0.861	0.12	0.26	Phenotypic_abnormality	4	FGFR1,C5orf42,ARL13B,SALL2
Joint dislocation	149	4	0.861	0.12	0.26	Phenotypic_abnormality	5	GSC,ZNF469,SCARF2,GLRB
Limitation of joint mobility	237	6	0.917	0.12	0.26	Phenotypic_abnormality	6	GSC,FGFR1,PLOD2,SCARF2,GBE1,GLRB
Abnormality of the umbilicus	148	4	0.875	0.12	0.26	Phenotypic_abnormality	4	FBLN5,ANTXR1,PRDM5,GLRB
Abnormal bone structure	424	10	0.977	0.12	0.26	Phenotypic_abnormality	4	FBLN5,GSC,FGFR1,PLOD2,ANTXR1,ZNF469,PHGDH,PRDM5,PSAT1,ANO5
Abnormal number of teeth	150	4	0.847	0.12	0.26	Phenotypic_abnormality	8	FGFR1,PITX2,EDARADD,KCNJ2
Bowing of the long bones	150	4	0.847	0.12	0.26	Phenotypic_abnormality	6	FGFR1,PLOD2,SCARF2,ANO5
Anomaly of the limb diaphyses	150	4	0.847	0.12	0.26	Phenotypic_abnormality	6	FGFR1,PLOD2,SCARF2,ANO5
Abnormality of the cerebral vasculature	108	3	0.803	0.12	0.26	Phenotypic_abnormality	4	ANTXR1,WIPF1,GATA2
Hydrocephalus	197	5	0.838	0.13	0.27	Phenotypic_abnormality	6	FGFR1,C5orf42,FUZ,ARL13B,MPDZ
Micrognathia	386	9	0.884	0.14	0.27	Phenotypic_abnormality	9	GSC,FGFR1,C5orf42,ANTXR1,PHGDH,PSAT1,PITX2,EDARADD,KCNJ2
Low-set, posteriorly rotated ears	246	6	0.821	0.14	0.27	Phenotypic_abnormality	6	TTC8,FGFR1,C5orf42,ANTXR1,DSE,ARL13B
Abnormality of the pinna	335	8	0.898	0.13	0.27	Phenotypic_abnormality	4	FGFR1,PCLO,ANTXR1,SCARF2,PHGDH,DSE,PSAT1,IL1RAPL1
Abnormality of eye movement	835	18	0.969	0.13	0.27	Phenotypic_abnormality	4	TTC8,FGFR1,C5orf42,CA8,ANTXR1,PHGDH,SACS,PRNP,PITX2,SPATA7,TUB,MOCS1,DFNB31,ARL13B,TTPA,GLRB,SALL2,ELOVL5
Abnormality of vision	584	13	0.913	0.14	0.27	Phenotypic_abnormality	4	TTC8,FGFR1,ANTXR1,ZNF469,PRNP,PRDM5,SPATA7,TUB,DFNB31,GATA2,TTPA,EFEMP1,SALL2
Malformation of the heart and great vessels	733	16	0.953	0.13	0.27	Phenotypic_abnormality	4	FBLN5,TTC8,FGFR1,C5orf42,ZNF469,PHGDH,GBE1,PRDM5,DSE,PSAT1,PITX2,ARL13B,LRRC6,TTPA,LAMA4,SGCB
Abnormality of the cervical spine	198	5	0.826	0.14	0.27	Phenotypic_abnormality	6	TTC8,FGFR1,TECPR2,PHGDH,PSAT1
Abnormality of bone mineral density	334	8	0.907	0.13	0.27	Phenotypic_abnormality	5	FBLN5,FGFR1,PLOD2,ZNF469,PHGDH,PRDM5,PSAT1,ANO5
Abnormal nasal morphology	482	11	0.915	0.14	0.27	Phenotypic_abnormality	6	TTC8,FGFR1,C5orf42,ANTXR1,SCARF2,SPATA7,TUB,MOCS1,IL1RAPL1,KCNJ2,ARL13B
Abnormality of the nares	290	7	0.864	0.14	0.27	Phenotypic_abnormality	6	TTC8,FGFR1,C5orf42,ANTXR1,SPATA7,TUB,ARL13B
Aplasia/Hypoplasia of the mandible	387	9	0.875	0.14	0.27	Phenotypic_abnormality	7	GSC,FGFR1,C5orf42,ANTXR1,PHGDH,PSAT1,PITX2,EDARADD,KCNJ2
Peripheral neuropathy	290	7	0.864	0.14	0.27	Phenotypic_abnormality	5	WIPF1,SACS,GBE1,TTPA,ELOVL5,FAM126A,DDHD1
Polydactyly	155	4	0.779	0.14	0.27	Phenotypic_abnormality	7	TTC8,FGFR1,C5orf42,ARL13B
Abnormality of muscle size	381	9	0.925	0.13	0.27	Phenotypic_abnormality	4	CA8,PHGDH,SACS,GBE1,PSAT1,ANO5,TTPA,FAM126A,SGCB
Abnormal size of the palpebral fissures	112	3	0.737	0.14	0.27	Phenotypic_abnormality	8	PCLO,SCARF2,KCNJ2
Abnormality of the penis	390	9	0.851	0.15	0.28	Phenotypic_abnormality	7	TTC8,FGFR1,GPR161,PHGDH,GBE1,PSAT1,PITX2,SPATA7,TUB
Abnormality of refraction	250	6	0.78	0.15	0.28	Phenotypic_abnormality	4	ANTXR1,ZNF469,PRDM5,TUB,COL4A5,DFNB31
Syndactyly	205	5	0.745	0.15	0.28	Phenotypic_abnormality	7	TTC8,FGFR1,C5orf42,PHGDH,KCNJ2
Ataxia	345	8	0.81	0.15	0.28	Phenotypic_abnormality	6	C5orf42,CA8,TECPR2,SACS,PRNP,TTPA,ELOVL5,CTSF
Abnormality of temperature regulation	158	4	0.739	0.15	0.28	Phenotypic_abnormality	3	WIPF1,PRNP,EDARADD,GATA2
Abnormality of the palpebral fissures	344	8	0.819	0.15	0.28	Phenotypic_abnormality	7	TTC8,GSC,FGFR1,PCLO,SCARF2,DSE,IL1RAPL1,KCNJ2
Aplasia/Hypoplasia involving bones of the skull	392	9	0.834	0.15	0.28	Phenotypic_abnormality	6	GSC,FGFR1,C5orf42,ANTXR1,PHGDH,PSAT1,PITX2,EDARADD,KCNJ2
Clinodactyly	202	5	0.779	0.15	0.28	Phenotypic_abnormality	7	FGFR1,C5orf42,SCARF2,PHGDH,KCNJ2
Abnormality of the oral cavity	911	19	0.84	0.16	0.29	Phenotypic_abnormality	6	GSC,FGFR1,PCLO,C5orf42,ANTXR1,ZNF469,SCARF2,TECPR2,PHGDH,WIPF1,PRDM5,DSE,PSAT1,PITX2,IL1RAPL1,EDARADD,KCNJ2,ANO5,DFNB31
Abnormality of the nose	857	18	0.843	0.16	0.29	Phenotypic_abnormality	5	TTC8,FGFR1,PCLO,C5orf42,ANTXR1,SCARF2,PHGDH,WIPF1,PSAT1,PITX2,SPATA7,TUB,MOCS1,IL1RAPL1,EDARADD,KCNJ2,ARL13B,LRRC6
Otitis media	118	3	0.644	0.16	0.29	Phenotypic_abnormality	4	WIPF1,LRRC6,GATA2
Abnormality of the cornea	395	9	0.81	0.15	0.29	Phenotypic_abnormality	6	TTC8,ANTXR1,ZNF469,SCARF2,PRDM5,PITX2,SPATA7,TUB,COL4A5
Abnormal diaphysis morphology	163	4	0.674	0.16	0.29	Phenotypic_abnormality	6	FGFR1,PLOD2,SCARF2,ANO5
Cerebellar atrophy	161	4	0.7	0.15	0.29	Phenotypic_abnormality	9	PCLO,PRNP,ELOVL5,CTSF
Abnormality of cardiac morphology	751	16	0.844	0.16	0.29	Phenotypic_abnormality	3	FBLN5,TTC8,FGFR1,C5orf42,ZNF469,PHGDH,GBE1,PRDM5,DSE,PSAT1,PITX2,ARL13B,LRRC6,TTPA,LAMA4,SGCB
Abnormality of the cerebral ventricles	350	8	0.767	0.16	0.29	Phenotypic_abnormality	6	FGFR1,C5orf42,PHGDH,FUZ,PSAT1,MOCS1,ARL13B,MPDZ
Abnormality of circulating hormone level	164	4	0.661	0.16	0.29	Phenotypic_abnormality	3	TTC8,PITX2,SPATA7,TUB
Localized skin lesion	400	9	0.77	0.16	0.29	Phenotypic_abnormality	4	GSC,FGFR1,ANTXR1,ZNF469,WIPF1,GBE1,EDARADD,KCNJ2,TTPA
Hypoplastic male external genitalia	258	6	0.699	0.17	0.3	Phenotypic_abnormality	7	TTC8,FGFR1,GPR161,PHGDH,SPATA7,TUB
Abnormality of the neck	308	7	0.696	0.17	0.3	Phenotypic_abnormality	3	TTC8,FGFR1,TECPR2,PHGDH,PSAT1,GATA2,SGCE
Cataract	458	10	0.716	0.18	0.3	Phenotypic_abnormality	7	TTC8,CA8,PHGDH,PSAT1,PITX2,SPATA7,TUB,COL4A5,DFNB31,FAM126A
Hand polydactyly	125	3	0.54	0.18	0.3	Phenotypic_abnormality	8	TTC8,C5orf42,ARL13B
Abnormality of the amniotic fluid	169	4	0.599	0.18	0.3	Phenotypic_abnormality	3	FBLN5,PHGDH,GBE1,PSAT1
Hypoplasia of the corpus callosum	124	3	0.555	0.18	0.3	Phenotypic_abnormality	12	PCLO,TECPR2,MOCS1
Abnormality of the autonomic nervous system	123	3	0.569	0.17	0.3	Phenotypic_abnormality	4	C5orf42,PRNP,ARL13B
Abnormal pattern of respiration	169	4	0.599	0.18	0.3	Phenotypic_abnormality	4	C5orf42,TECPR2,PRNP,ARL13B
Abnormality of limb bone morphology	760	16	0.79	0.17	0.3	Phenotypic_abnormality	4	FBLN5,TTC8,GSC,FGFR1,PLOD2,C5orf42,ANTXR1,SCARF2,PHGDH,SACS,DSE,PSAT1,KCNJ2,ANO5,ARL13B,GATA2
Abnormality of the radius	124	3	0.555	0.18	0.3	Phenotypic_abnormality	6	GSC,FGFR1,SCARF2
Aplasia/Hypoplasia involving the central nervous system	814	17	0.785	0.17	0.3	Phenotypic_abnormality	5	FBLN5,FGFR1,GPR161,PCLO,C5orf42,SCARF2,TECPR2,PHGDH,PRNP,FUZ,PSAT1,SPATA7,MOCS1,KCNJ2,DFNB31,ARL13B,CTSF
EMG abnormality	121	3	0.598	0.17	0.3	Phenotypic_abnormality	4	GBE1,ANO5,LAMA4
Sensory impairment	122	3	0.584	0.17	0.3	Phenotypic_abnormality	6	SACS,GBE1,DDHD1
Abnormality of the retinal vasculature	123	3	0.569	0.17	0.3	Phenotypic_abnormality	6	TTC8,SPATA7,TUB
Abnormality of the peripheral nervous system	124	3	0.555	0.18	0.3	Phenotypic_abnormality	3	C5orf42,PRNP,ARL13B
Abnormality of skeletal maturation	171	4	0.575	0.18	0.31	Phenotypic_abnormality	4	FGFR1,ANTXR1,SCARF2,KCNJ2
Thrombocytopenia	171	4	0.575	0.18	0.31	Phenotypic_abnormality	5	PHGDH,WIPF1,COL4A5,GATA2
Abnormality of odontoid tissue	127	3	0.512	0.19	0.31	Phenotypic_abnormality	3	ZNF469,KCNJ2,DFNB31
Abnormal peripheral nervous system morphology	465	10	0.664	0.19	0.32	Phenotypic_abnormality	4	WIPF1,SACS,GBE1,MOCS1,ANO5,TTPA,COCH,ELOVL5,FAM126A,DDHD1
Spasticity	317	7	0.616	0.2	0.32	Phenotypic_abnormality	7	PCLO,TECPR2,PHGDH,SACS,PRNP,MOCS1,DDHD1
Neurological speech impairment	514	11	0.685	0.19	0.32	Phenotypic_abnormality	5	TTC8,FGFR1,CA8,TECPR2,SACS,PRNP,GATA2,TTPA,ELOVL5,FAM126A,CTSF
Abnormality of the cerebrospinal fluid	268	6	0.601	0.19	0.32	Phenotypic_abnormality	5	FGFR1,C5orf42,PRNP,FUZ,ARL13B,MPDZ
Abnormality of the calf	128	3	0.498	0.19	0.32	Phenotypic_abnormality	4	FGFR1,PLOD2,SCARF2
External genital hypoplasia	266	6	0.62	0.19	0.32	Phenotypic_abnormality	6	TTC8,FGFR1,GPR161,PHGDH,SPATA7,TUB
Deviation of finger	219	5	0.59	0.19	0.32	Phenotypic_abnormality	6	FGFR1,C5orf42,SCARF2,PHGDH,KCNJ2
Puberty and gonadal disorders	222	5	0.559	0.2	0.32	Phenotypic_abnormality	3	TTC8,FGFR1,GPR161,ANTXR1,WIPF1
Abnormality of the lower limb	782	16	0.661	0.2	0.33	Phenotypic_abnormality	3	GSC,FGFR1,PLOD2,C5orf42,ZNF469,SCARF2,PHGDH,SACS,DSE,PSAT1,KCNJ2,ANO5,ARL13B,TTPA,DDHD1,SGCB
Abnormality of the vasculature of the eye	132	3	0.443	0.21	0.33	Phenotypic_abnormality	4	TTC8,SPATA7,TUB
Abnormality of the chin	136	3	0.389	0.22	0.34	Phenotypic_abnormality	5	FGFR1,ANTXR1,IL1RAPL1
Wide nasal bridge	228	5	0.496	0.21	0.34	Phenotypic_abnormality	7	TTC8,FGFR1,PITX2,SPATA7,TUB
Brain very small	275	6	0.535	0.21	0.34	Phenotypic_abnormality	6	PCLO,TECPR2,PRNP,MOCS1,DFNB31,CTSF
Abnormality of toe	324	7	0.555	0.21	0.34	Phenotypic_abnormality	5	FGFR1,C5orf42,SCARF2,PHGDH,SACS,KCNJ2,ARL13B
Abnormality of the cerebrum	897	18	0.62	0.22	0.34	Phenotypic_abnormality	7	FBLN5,FGFR1,GPR161,PCLO,C5orf42,TECPR2,PHGDH,GBE1,PRNP,FUZ,PSAT1,MOCS1,KCNJ2,DFNB31,ARL13B,MPDZ,FAM126A,CTSF
Babinski sign	134	3	0.416	0.21	0.34	Phenotypic_abnormality	7	SACS,FAM126A,DDHD1
Duplication of hand bones	136	3	0.389	0.22	0.34	Phenotypic_abnormality	5	TTC8,C5orf42,ARL13B
Depressed nasal bridge	228	5	0.496	0.21	0.34	Phenotypic_abnormality	7	FGFR1,PCLO,ANTXR1,SCARF2,PITX2
Atrophy/Degeneration affecting the central nervous system	323	7	0.563	0.21	0.34	Phenotypic_abnormality	5	PCLO,TECPR2,PRNP,MOCS1,DFNB31,CTSF,ERBB4
Duplication of bones involving the upper extremities	136	3	0.389	0.22	0.34	Phenotypic_abnormality	4	TTC8,C5orf42,ARL13B
Deviation of the hand or of fingers of the hand	230	5	0.476	0.22	0.34	Phenotypic_abnormality	5	FGFR1,C5orf42,SCARF2,PHGDH,KCNJ2
Duplication of phalanx of hand	135	3	0.402	0.22	0.34	Phenotypic_abnormality	6	TTC8,C5orf42,ARL13B
Abnormal platelet count	179	4	0.48	0.21	0.34	Phenotypic_abnormality	4	PHGDH,WIPF1,COL4A5,GATA2
Brain atrophy	275	6	0.535	0.21	0.34	Phenotypic_abnormality	6	PCLO,TECPR2,PRNP,MOCS1,DFNB31,CTSF
Posteriorly rotated ears	284	6	0.452	0.24	0.35	Phenotypic_abnormality	5	TTC8,FGFR1,C5orf42,ANTXR1,DSE,ARL13B
Abnormality of the iris	234	5	0.436	0.23	0.35	Phenotypic_abnormality	6	FGFR1,C5orf42,PITX2,ARL13B,SALL2
Abnormality of the thorax	431	9	0.53	0.23	0.35	Phenotypic_abnormality	5	FBLN5,GSC,FGFR1,PLOD2,ANTXR1,SCARF2,WIPF1,KCNJ2,SGCB
Diabetes mellitus	186	4	0.4	0.23	0.35	Phenotypic_abnormality	3	TTC8,SPATA7,TUB,TTPA
Abnormality of the fundus	693	14	0.553	0.23	0.35	Phenotypic_abnormality	6	FBLN5,TTC8,GPR161,PCLO,ANTXR1,ZNF469,SACS,PRDM5,SPATA7,TUB,DFNB31,GATA2,TTPA,EFEMP1
Abnormality of the foot	636	13	0.575	0.22	0.35	Phenotypic_abnormality	4	GSC,FGFR1,PLOD2,C5orf42,SCARF2,PHGDH,SACS,DSE,PSAT1,KCNJ2,ARL13B,TTPA,DDHD1
Abnormality of the forearm	140	3	0.337	0.24	0.35	Phenotypic_abnormality	4	GSC,FGFR1,SCARF2
Abnormality of the posterior segment of the eye	696	14	0.535	0.24	0.35	Phenotypic_abnormality	5	FBLN5,TTC8,GPR161,PCLO,ANTXR1,ZNF469,SACS,PRDM5,SPATA7,TUB,DFNB31,GATA2,TTPA,EFEMP1
Abnormality of amino acid metabolism	141	3	0.325	0.24	0.35	Phenotypic_abnormality	4	PLOD2,PSAT1,MOCS1
Finger syndactyly	141	3	0.325	0.24	0.35	Phenotypic_abnormality	8	TTC8,FGFR1,PHGDH
Regional abnormality of skin	188	4	0.378	0.24	0.35	Phenotypic_abnormality	4	PLOD2,ZNF469,PHGDH,PSAT1
Abnormal renal morphology	483	10	0.534	0.23	0.35	Phenotypic_abnormality	6	TTC8,FGFR1,C5orf42,ANTXR1,PHGDH,WIPF1,GBE1,DSE,COL4A5,MOCS1
Abnormality of limb bone	795	16	0.586	0.23	0.35	Phenotypic_abnormality	3	FBLN5,TTC8,GSC,FGFR1,PLOD2,C5orf42,ANTXR1,SCARF2,PHGDH,SACS,DSE,PSAT1,KCNJ2,ANO5,ARL13B,GATA2
Abnormality of lower limb bone	380	8	0.52	0.23	0.35	Phenotypic_abnormality	4	FGFR1,PLOD2,C5orf42,SCARF2,PHGDH,PSAT1,KCNJ2,ARL13B
Abnormality of forearm bone	138	3	0.363	0.23	0.35	Phenotypic_abnormality	5	GSC,FGFR1,SCARF2
Abnormality of forebrain morphology	900	18	0.604	0.22	0.35	Phenotypic_abnormality	6	FBLN5,FGFR1,GPR161,PCLO,C5orf42,TECPR2,PHGDH,GBE1,PRNP,FUZ,PSAT1,MOCS1,KCNJ2,DFNB31,ARL13B,MPDZ,FAM126A,CTSF
Abnormality of the nasal bridge	491	10	0.478	0.25	0.36	Phenotypic_abnormality	6	TTC8,FGFR1,PCLO,C5orf42,ANTXR1,SCARF2,PITX2,SPATA7,TUB,ARL13B
Photophobia	143	3	0.3	0.25	0.36	Phenotypic_abnormality	5	TTC8,SPATA7,TUB
Abnormality of finger	541	11	0.5	0.24	0.36	Phenotypic_abnormality	5	FBLN5,TTC8,FGFR1,C5orf42,SCARF2,PHGDH,SACS,DSE,KCNJ2,ARL13B,GATA2
Abnormality of neutrophils	144	3	0.287	0.25	0.36	Phenotypic_abnormality	7	WIPF1,GATA2,LAMA4
Abnormality of the spinal cord	144	3	0.287	0.25	0.36	Phenotypic_abnormality	5	PHGDH,FUZ,PSAT1
Renal hypoplasia/aplasia	142	3	0.312	0.24	0.36	Phenotypic_abnormality	7	FGFR1,C5orf42,PHGDH
Hypoplasia of penis	240	5	0.377	0.25	0.36	Phenotypic_abnormality	8	TTC8,FGFR1,GPR161,SPATA7,TUB
Aplasia/hypoplasia affecting bones of the axial skeleton	442	9	0.449	0.25	0.36	Phenotypic_abnormality	5	GSC,FGFR1,C5orf42,ANTXR1,PHGDH,PSAT1,PITX2,EDARADD,KCNJ2
Abnormality of upper limb bone	237	5	0.406	0.24	0.36	Phenotypic_abnormality	4	GSC,FGFR1,C5orf42,SCARF2,KCNJ2
Abnormality of the retina	500	10	0.415	0.27	0.37	Phenotypic_abnormality	7	FBLN5,TTC8,ZNF469,SACS,PRDM5,SPATA7,TUB,DFNB31,TTPA,EFEMP1
Downslanted palpebral fissures	194	4	0.313	0.26	0.37	Phenotypic_abnormality	9	TTC8,GSC,FGFR1,DSE
Abnormality of pelvic girdle bone morphology	295	6	0.354	0.27	0.37	Phenotypic_abnormality	5	GSC,FGFR1,ANTXR1,ZNF469,PRDM5,GLRB
Abnormality of retinal pigmentation	291	6	0.389	0.25	0.37	Phenotypic_abnormality	8	TTC8,SPATA7,TUB,DFNB31,TTPA,EFEMP1
Arrhythmia	244	5	0.338	0.26	0.37	Phenotypic_abnormality	4	FBLN5,WIPF1,KCNJ2,TTPA,ANK2
Abnormal myelination	194	4	0.313	0.26	0.37	Phenotypic_abnormality	4	PHGDH,SACS,MOCS1,FAM126A
Cognitive impairment	866	17	0.491	0.26	0.37	Phenotypic_abnormality	5	TTC8,FGFR1,GPR161,C5orf42,CA8,WIPF1,GBE1,PRNP,DSE,SPATA7,TUB,IL1RAPL1,ARL13B,GLRB,FAM126A,CTSF,ZNF711
Abnormality of the philtrum	248	5	0.3	0.27	0.39	Phenotypic_abnormality	8	FGFR1,PCLO,ANTXR1,PITX2,MOCS1
Abnormality of the endocrine system	663	13	0.408	0.28	0.39	Phenotypic_abnormality	2	FBLN5,TTC8,FGFR1,GPR161,C5orf42,ANTXR1,WIPF1,PITX2,SPATA7,TUB,COL4A5,ARL13B,TTPA
Abnormal joint morphology	769	15	0.424	0.28	0.39	Phenotypic_abnormality	4	FBLN5,GSC,FGFR1,PLOD2,ANTXR1,ZNF469,SCARF2,PHGDH,WIPF1,GBE1,PRDM5,PSAT1,IL1RAPL1,KCNJ2,GLRB
Abnormality of the hip bone	250	5	0.281	0.28	0.39	Phenotypic_abnormality	6	GSC,FGFR1,ZNF469,PRDM5,GLRB
Short nose	153	3	0.179	0.29	0.4	Phenotypic_abnormality	7	FGFR1,MOCS1,IL1RAPL1
Abnormal hand morphology	156	3	0.144	0.3	0.41	Phenotypic_abnormality	5	FGFR1,PHGDH,PSAT1
Cerebral atrophy	258	5	0.207	0.31	0.42	Phenotypic_abnormality	9	PCLO,TECPR2,MOCS1,DFNB31,CTSF
Abnormal tendon morphology	359	7	0.267	0.3	0.42	Phenotypic_abnormality	4	GSC,PLOD2,SCARF2,PHGDH,GBE1,PSAT1,TTPA
Abnormality of male external genitalia	577	11	0.265	0.32	0.43	Phenotypic_abnormality	6	TTC8,GSC,FGFR1,GPR161,C5orf42,PHGDH,GBE1,PSAT1,PITX2,SPATA7,TUB
Ophthalmoparesis	162	3	0.0764	0.32	0.43	Phenotypic_abnormality	5	TTC8,SPATA7,TUB
Obesity	209	4	0.158	0.31	0.43	Phenotypic_abnormality	5	TTC8,FGFR1,SPATA7,TUB
Abnormality of the hair	578	11	0.258	0.32	0.43	Phenotypic_abnormality	4	TTC8,FGFR1,C5orf42,ANTXR1,ZNF469,SCARF2,TECPR2,PHGDH,IL1RAPL1,EDARADD,ARL13B
Abnormality of thrombocytes	213	4	0.118	0.33	0.43	Phenotypic_abnormality	3	PHGDH,WIPF1,COL4A5,GATA2
Talipes	211	4	0.138	0.32	0.43	Phenotypic_abnormality	6	GSC,PLOD2,SCARF2,DSE
Abnormality of granulocytes	159	3	0.11	0.31	0.43	Phenotypic_abnormality	6	WIPF1,GATA2,LAMA4
Respiratory insufficiency	368	7	0.197	0.33	0.43	Phenotypic_abnormality	4	FBLN5,FGFR1,PLOD2,WIPF1,LRRC6,GATA2,ERBB4
Clinodactyly of the 5th finger	163	3	0.0654	0.33	0.43	Phenotypic_abnormality	10	FGFR1,SCARF2,KCNJ2
Involuntary movements	210	4	0.148	0.32	0.43	Phenotypic_abnormality	5	PRNP,MOCS1,SGCE,GLRB
Positional foot deformity	212	4	0.128	0.32	0.43	Phenotypic_abnormality	5	GSC,PLOD2,SCARF2,DSE
Atrophy/Degeneration affecting the cerebrum	262	5	0.171	0.32	0.43	Phenotypic_abnormality	6	PCLO,TECPR2,MOCS1,DFNB31,CTSF
Abnormal genital system morphology	739	14	0.281	0.32	0.43	Phenotypic_abnormality	4	TTC8,GSC,FGFR1,GPR161,C5orf42,ANTXR1,PHGDH,WIPF1,GBE1,PSAT1,PITX2,SPATA7,TUB,DPY19L2
Finger clinodactyly	163	3	0.0654	0.33	0.43	Phenotypic_abnormality	8	FGFR1,SCARF2,KCNJ2
Hypertrichosis	166	3	0.0327	0.34	0.44	Phenotypic_abnormality	6	TTC8,FGFR1,IL1RAPL1
Abnormality of carboxylic acid metabolism	166	3	0.0327	0.34	0.44	Phenotypic_abnormality	3	PLOD2,PSAT1,MOCS1
Deviation of the 5th finger	165	3	0.0435	0.34	0.44	Phenotypic_abnormality	9	FGFR1,SCARF2,KCNJ2
Contractures of the joints of the upper limbs	164	3	0.0544	0.33	0.44	Phenotypic_abnormality	8	PLOD2,SCARF2,PHGDH
Abnormality of lower limb joint	267	5	0.127	0.34	0.44	Phenotypic_abnormality	4	GSC,FGFR1,PLOD2,ZNF469,SCARF2
Epicanthus	219	4	0.0602	0.35	0.45	Phenotypic_abnormality	7	FGFR1,C5orf42,ZNF469,GATA2
Abnormality of the male genitalia	588	11	0.195	0.35	0.45	Phenotypic_abnormality	5	TTC8,GSC,FGFR1,GPR161,C5orf42,PHGDH,GBE1,PSAT1,PITX2,SPATA7,TUB
Vascular skin abnormality	269	5	0.109	0.34	0.45	Phenotypic_abnormality	4	ANTXR1,ZNF469,WIPF1,PRDM5,GATA2
Abnormality of female internal genitalia	328	6	0.0791	0.36	0.46	Phenotypic_abnormality	6	TTC8,FGFR1,GPR161,ANTXR1,PHGDH,WIPF1
Abnormal external genitalia	592	11	0.17	0.35	0.46	Phenotypic_abnormality	5	TTC8,GSC,FGFR1,GPR161,C5orf42,PHGDH,GBE1,PSAT1,PITX2,SPATA7,TUB
Hypertension	171	3	-0.0206	0.36	0.46	Phenotypic_abnormality	4	TTC8,GBE1,COL4A5
Edema	225	4	0.00375	0.37	0.46	Phenotypic_abnormality	4	ANTXR1,PHGDH,GBE1,GATA2
Abnormality of the hand	702	13	0.175	0.36	0.46	Phenotypic_abnormality	4	FBLN5,TTC8,FGFR1,C5orf42,ZNF469,SCARF2,PHGDH,SACS,DSE,PSAT1,KCNJ2,ARL13B,GATA2
Reduced tendon reflexes	277	5	0.0402	0.37	0.46	Phenotypic_abnormality	4	TECPR2,SACS,GBE1,PRNP,TTPA
Abnormality of the vasculature	651	12	0.149	0.37	0.46	Phenotypic_abnormality	3	FBLN5,TTC8,ANTXR1,ZNF469,WIPF1,GBE1,PRDM5,DSE,SPATA7,TUB,GATA2,SMAD9
Abnormal form of the vertebral bodies	170	3	-0.01	0.36	0.46	Phenotypic_abnormality	7	FGFR1,PLOD2,FUZ
Increased body weight	221	4	0.0413	0.35	0.46	Phenotypic_abnormality	4	TTC8,FGFR1,SPATA7,TUB
Corneal opacity	172	3	-0.031	0.36	0.46	Phenotypic_abnormality	7	SCARF2,PRDM5,PITX2
Abnormality of upper limb joint	274	5	0.0658	0.36	0.46	Phenotypic_abnormality	4	GSC,FGFR1,PLOD2,SCARF2,PHGDH
Aplasia/hypoplasia of the extremities	328	6	0.0791	0.36	0.46	Phenotypic_abnormality	3	GSC,FGFR1,SCARF2,PHGDH,PSAT1,KCNJ2
Aplasia/Hypoplasia affecting the eye	228	4	-0.024	0.38	0.47	Phenotypic_abnormality	5	FGFR1,GPR161,PHGDH,PITX2
Abnormality of myeloid leukocytes	176	3	-0.0724	0.38	0.47	Phenotypic_abnormality	5	WIPF1,GATA2,LAMA4
Abnormality of skin morphology	601	11	0.115	0.38	0.47	Phenotypic_abnormality	5	FBLN5,FGFR1,ANTXR1,ZNF469,PHGDH,PSAT1,PITX2,COL4A5,EDARADD,GATA2,LAMA4
Epidermal thickening	281	5	0.00633	0.38	0.47	Phenotypic_abnormality	7	FGFR1,PHGDH,PSAT1,COL4A5,LAMA4
Slanting of the palpebral fissure	283	5	-0.0104	0.39	0.48	Phenotypic_abnormality	8	TTC8,GSC,FGFR1,DSE,IL1RAPL1
Abnormality of the uvea	285	5	-0.0271	0.39	0.49	Phenotypic_abnormality	5	FGFR1,C5orf42,PITX2,ARL13B,SALL2
Retinal dystrophy	183	3	-0.143	0.41	0.5	Phenotypic_abnormality	8	TTC8,DFNB31,EFEMP1
Abnormality of the breast	182	3	-0.133	0.41	0.5	Phenotypic_abnormality	2	FGFR1,ANTXR1,EDARADD
Abnormality of the 5th finger	235	4	-0.0874	0.41	0.5	Phenotypic_abnormality	8	TTC8,FGFR1,SCARF2,KCNJ2
Abnormality of the palm	181	3	-0.123	0.4	0.5	Phenotypic_abnormality	5	FGFR1,ZNF469,KCNJ2
Abnormal internal genitalia	349	6	-0.083	0.43	0.52	Phenotypic_abnormality	5	TTC8,FGFR1,GPR161,ANTXR1,PHGDH,WIPF1
Seizures	896	16	0.0297	0.42	0.52	Phenotypic_abnormality	4	FGFR1,GPR161,PCLO,C5orf42,CA8,TECPR2,PHGDH,PSAT1,SPATA7,MOCS1,IL1RAPL1,ARL13B,MPDZ,GLRB,FAM126A,CTSF
Abnormal bleeding	240	4	-0.132	0.42	0.52	Phenotypic_abnormality	3	ZNF469,WIPF1,PRDM5,GATA2
Displacement of the external urethral meatus	186	3	-0.172	0.42	0.52	Phenotypic_abnormality	8	TTC8,FGFR1,PITX2
Abnormality of body height	740	13	-0.0419	0.44	0.53	Phenotypic_abnormality	3	FBLN5,TTC8,GSC,FGFR1,GPR161,PCLO,PLOD2,C5orf42,CA8,ANTXR1,ZNF469,SCARF2,TECPR2
Macrocephaly	246	4	-0.184	0.45	0.53	Phenotypic_abnormality	8	FBLN5,ZNF469,MOCS1,MPDZ
Optic atrophy	355	6	-0.128	0.44	0.53	Phenotypic_abnormality	9	TTC8,PCLO,ANTXR1,SPATA7,TUB,GATA2
Flexion contracture	352	6	-0.105	0.44	0.53	Phenotypic_abnormality	3	GSC,PLOD2,SCARF2,PHGDH,GBE1,PSAT1
Abnormality of the heart valves	190	3	-0.211	0.44	0.53	Phenotypic_abnormality	5	FBLN5,ZNF469,PRDM5
Aplasia/hypoplasia involving the skeleton	576	10	-0.0772	0.45	0.53	Phenotypic_abnormality	4	GSC,FGFR1,C5orf42,ANTXR1,SCARF2,PHGDH,PSAT1,PITX2,EDARADD,KCNJ2
Abnormality of cardiovascular system physiology	521	9	-0.089	0.45	0.53	Phenotypic_abnormality	3	FBLN5,TTC8,WIPF1,GBE1,COL4A5,KCNJ2,GATA2,TTPA,ANK2
Abnormality of muscle morphology	736	13	-0.0194	0.43	0.53	Phenotypic_abnormality	3	GSC,PLOD2,CA8,SCARF2,PHGDH,SACS,GBE1,PSAT1,ANO5,TTPA,LAMA4,FAM126A,SGCB
Increased head circumference	246	4	-0.184	0.45	0.53	Phenotypic_abnormality	7	FBLN5,ZNF469,MOCS1,MPDZ
Thickened skin	303	5	-0.172	0.45	0.54	Phenotypic_abnormality	6	FGFR1,PHGDH,PSAT1,COL4A5,LAMA4
Abnormal facial shape	469	8	-0.122	0.46	0.54	Phenotypic_abnormality	5	FGFR1,PLOD2,C5orf42,TECPR2,PITX2,MOCS1,KCNJ2,ARL13B
Strabismus	419	7	-0.173	0.47	0.55	Phenotypic_abnormality	6	FGFR1,C5orf42,CA8,PITX2,ARL13B,GLRB,SALL2
Abnormality of the optic nerve	419	7	-0.173	0.47	0.55	Phenotypic_abnormality	7	TTC8,GPR161,PCLO,ANTXR1,SPATA7,TUB,GATA2
Brachydactyly syndrome	198	3	-0.285	0.47	0.55	Phenotypic_abnormality	8	FGFR1,C5orf42,KCNJ2
Abnormality of phalanx of finger	362	6	-0.179	0.47	0.55	Phenotypic_abnormality	8	TTC8,FGFR1,C5orf42,SCARF2,KCNJ2,ARL13B
Abnormal conjugate eye movement	421	7	-0.187	0.48	0.56	Phenotypic_abnormality	5	FGFR1,C5orf42,CA8,PITX2,ARL13B,GLRB,SALL2
Aplasia/hypoplasia involving bones of the upper limbs	256	4	-0.268	0.48	0.56	Phenotypic_abnormality	4	GSC,FGFR1,SCARF2,KCNJ2
Abnormality of dental structure	200	3	-0.304	0.48	0.56	Phenotypic_abnormality	8	ZNF469,KCNJ2,DFNB31
Abnormal hair quantity	366	6	-0.208	0.48	0.56	Phenotypic_abnormality	5	TTC8,FGFR1,ANTXR1,PHGDH,IL1RAPL1,EDARADD
Cryptorchidism	370	6	-0.237	0.49	0.57	Phenotypic_abnormality	8	TTC8,GSC,FGFR1,GPR161,C5orf42,PHGDH
Abnormality of the sternum	205	3	-0.349	0.5	0.57	Phenotypic_abnormality	6	FBLN5,PLOD2,SCARF2
Limb joint contracture	204	3	-0.34	0.49	0.57	Phenotypic_abnormality	7	PLOD2,SCARF2,PHGDH
Abnormality of the female genitalia	371	6	-0.244	0.49	0.57	Phenotypic_abnormality	5	TTC8,FGFR1,GPR161,ANTXR1,PHGDH,WIPF1
Abnormality of the genital system	825	14	-0.196	0.51	0.58	Phenotypic_abnormality	3	TTC8,GSC,FGFR1,GPR161,C5orf42,ANTXR1,PHGDH,WIPF1,GBE1,PSAT1,PITX2,SPATA7,TUB,DPY19L2
Abnormality of prenatal development or birth	318	5	-0.288	0.5	0.58	Phenotypic_abnormality	2	FBLN5,SCARF2,PHGDH,GBE1,PSAT1
Aplasia/Hypoplasia of the cerebrum	655	11	-0.207	0.5	0.58	Phenotypic_abnormality	6	FBLN5,FGFR1,PCLO,C5orf42,TECPR2,PHGDH,FUZ,PSAT1,MOCS1,KCNJ2,ARL13B
Abnormal glucose homeostasis	323	5	-0.325	0.52	0.59	Phenotypic_abnormality	4	TTC8,GPR161,SPATA7,TUB,TTPA
Abnormality of skin adnexa	719	12	-0.243	0.52	0.59	Phenotypic_abnormality	3	TTC8,FGFR1,C5orf42,ANTXR1,ZNF469,SCARF2,TECPR2,PHGDH,PRNP,IL1RAPL1,EDARADD,ARL13B
Abnormality of digit	663	11	-0.253	0.52	0.59	Phenotypic_abnormality	6	FBLN5,TTC8,FGFR1,C5orf42,SCARF2,PHGDH,SACS,DSE,KCNJ2,ARL13B,GATA2
Abnormality of the testis	496	8	-0.297	0.53	0.6	Phenotypic_abnormality	7	TTC8,GSC,FGFR1,GPR161,C5orf42,PHGDH,SPATA7,TUB
Abnormality of the urethra	215	3	-0.436	0.54	0.6	Phenotypic_abnormality	5	TTC8,FGFR1,PITX2
Generalized abnormality of skin	949	16	-0.246	0.53	0.6	Phenotypic_abnormality	4	FBLN5,TTC8,FGFR1,ANTXR1,ZNF469,PHGDH,WIPF1,PRDM5,PSAT1,PITX2,SPATA7,TUB,COL4A5,EDARADD,GATA2,LAMA4
Recurrent respiratory infections	273	4	-0.405	0.54	0.61	Phenotypic_abnormality	5	FBLN5,WIPF1,LRRC6,GATA2
Abnormality of the optic disc	388	6	-0.363	0.54	0.61	Phenotypic_abnormality	8	TTC8,PCLO,ANTXR1,SPATA7,TUB,GATA2
Abnormality of fluid regulation	277	4	-0.436	0.55	0.62	Phenotypic_abnormality	3	ANTXR1,PHGDH,GBE1,GATA2
Abnormality of the urinary system	966	16	-0.333	0.57	0.63	Phenotypic_abnormality	3	FBLN5,TTC8,FGFR1,PLOD2,C5orf42,ANTXR1,PHGDH,WIPF1,SACS,GBE1,PRNP,FUZ,DSE,PITX2,COL4A5,MOCS1
Abnormal nervous system electrophysiology	224	3	-0.512	0.57	0.63	Phenotypic_abnormality	4	PHGDH,SACS,FAM126A
Cardiomyopathy	280	4	-0.459	0.56	0.63	Phenotypic_abnormality	6	GBE1,TTPA,LAMA4,SGCB
Abnormality of the vertebrae	222	3	-0.495	0.56	0.63	Phenotypic_abnormality	6	FGFR1,PLOD2,FUZ
Abnormality of the upper urinary tract	685	11	-0.377	0.57	0.63	Phenotypic_abnormality	4	FBLN5,TTC8,FGFR1,C5orf42,ANTXR1,PHGDH,WIPF1,GBE1,DSE,COL4A5,MOCS1
Abnormality of the myocardium	285	4	-0.497	0.58	0.64	Phenotypic_abnormality	5	GBE1,TTPA,LAMA4,SGCB
Abnormality of the upper respiratory tract	230	3	-0.561	0.59	0.65	Phenotypic_abnormality	4	FGFR1,SCARF2,LRRC6
Respiratory tract infection	289	4	-0.527	0.59	0.65	Phenotypic_abnormality	5	FBLN5,WIPF1,LRRC6,GATA2
Abnormality of the kidney	647	10	-0.494	0.62	0.67	Phenotypic_abnormality	5	TTC8,FGFR1,C5orf42,ANTXR1,PHGDH,WIPF1,GBE1,DSE,COL4A5,MOCS1
Intrauterine growth retardation	235	3	-0.601	0.61	0.67	Phenotypic_abnormality	4	FGFR1,PHGDH,PSAT1
Microcephaly	537	8	-0.548	0.63	0.68	Phenotypic_abnormality	8	FBLN5,FGFR1,PCLO,TECPR2,PHGDH,PSAT1,MOCS1,KCNJ2
Ventriculomegaly	242	3	-0.655	0.63	0.68	Phenotypic_abnormality	7	PHGDH,PSAT1,MOCS1
Aplasia involving bones of the extremities	302	4	-0.622	0.63	0.68	Phenotypic_abnormality	6	GSC,FGFR1,SCARF2,KCNJ2
Decreased head circumference	537	8	-0.548	0.63	0.68	Phenotypic_abnormality	7	FBLN5,FGFR1,PCLO,TECPR2,PHGDH,PSAT1,MOCS1,KCNJ2
Abnormal emotion/affect behavior	239	3	-0.632	0.62	0.68	Phenotypic_abnormality	5	PRNP,SGCE,CTSF
Behavioral abnormality	659	10	-0.561	0.64	0.69	Phenotypic_abnormality	4	TTC8,GBE1,PRNP,SPATA7,TUB,IL1RAPL1,DFNB31,SGCE,GLRB,CTSF
Abnormality of the respiratory system	957	15	-0.579	0.66	0.71	Phenotypic_abnormality	2	FBLN5,FGFR1,PLOD2,C5orf42,SCARF2,TECPR2,PHGDH,WIPF1,PRNP,PSAT1,ARL13B,LRRC6,GATA2,ERBB4,SMAD9
Abnormality of carbohydrate metabolism/homeostasis	372	5	-0.669	0.66	0.71	Phenotypic_abnormality	3	TTC8,GPR161,SPATA7,TUB,TTPA
Intellectual disability	733	11	-0.639	0.68	0.73	Phenotypic_abnormality	5	TTC8,FGFR1,C5orf42,CA8,PHGDH,SACS,MOCS1,IL1RAPL1,MPDZ,FAM126A,ZNF711
Abnormality of the esophagus	258	3	-0.776	0.68	0.73	Phenotypic_abnormality	6	TECPR2,GBE1,PRNP
Short digit	265	3	-0.827	0.7	0.75	Phenotypic_abnormality	7	FGFR1,C5orf42,KCNJ2
Short stature	691	10	-0.736	0.71	0.76	Phenotypic_abnormality	4	TTC8,GSC,FGFR1,GPR161,PCLO,PLOD2,C5orf42,CA8,ANTXR1,TECPR2
Abnormal renal physiology	333	4	-0.837	0.72	0.76	Phenotypic_abnormality	5	TTC8,WIPF1,GBE1,COL4A5
Ptosis	341	4	-0.89	0.74	0.78	Phenotypic_abnormality	4	FBLN5,FGFR1,C5orf42,ARL13B
Abnormality of skull size	712	10	-0.848	0.75	0.79	Phenotypic_abnormality	6	FBLN5,FGFR1,PCLO,ZNF469,TECPR2,PHGDH,PSAT1,MOCS1,KCNJ2,MPDZ
Growth delay	887	13	-0.819	0.74	0.79	Phenotypic_abnormality	3	TTC8,GSC,FGFR1,GPR161,PCLO,PLOD2,C5orf42,CA8,ANTXR1,TECPR2,PHGDH,PSAT1,MOCS1
Morphological abnormality of the gastrointestinal tract	651	9	-0.848	0.75	0.79	Phenotypic_abnormality	5	FBLN5,FGFR1,C5orf42,TECPR2,WIPF1,GBE1,PRNP,PITX2,ARL13B
Abnormality of the urinary system physiology	539	7	-0.917	0.76	0.8	Phenotypic_abnormality	4	FBLN5,TTC8,PLOD2,WIPF1,GBE1,COL4A5,MOCS1
Abnormality of the intestine	418	5	-0.96	0.77	0.81	Phenotypic_abnormality	6	FBLN5,FGFR1,C5orf42,WIPF1,ARL13B
Abnormality of urine homeostasis	319	3	-1.19	0.83	0.87	Phenotypic_abnormality	3	PLOD2,COL4A5,MOCS1
Abnormality of the gastrointestinal tract	701	9	-1.11	0.83	0.87	Phenotypic_abnormality	4	FBLN5,FGFR1,C5orf42,TECPR2,WIPF1,GBE1,PRNP,PITX2,ARL13B
Abnormality of body weight	712	9	-1.17	0.84	0.88	Phenotypic_abnormality	3	TTC8,FGFR1,PCLO,C5orf42,GBE1,PRNP,SPATA7,TUB,GATA2
Abnormality of the lung	787	10	-1.23	0.86	0.89	Phenotypic_abnormality	4	FBLN5,FGFR1,PLOD2,PHGDH,WIPF1,PSAT1,LRRC6,GATA2,ERBB4,SMAD9
Recurrent infections	404	4	-1.28	0.86	0.89	Phenotypic_abnormality	4	FBLN5,WIPF1,LRRC6,GATA2
Decreased body weight	531	6	-1.23	0.86	0.89	Phenotypic_abnormality	4	FGFR1,PCLO,C5orf42,GBE1,PRNP,GATA2
Feeding difficulties	343	3	-1.34	0.87	0.9	Phenotypic_abnormality	4	GSC,PSAT1,MOCS1
Global developmental delay	615	7	-1.33	0.88	0.91	Phenotypic_abnormality	6	TTC8,FGFR1,PCLO,C5orf42,TECPR2,PSAT1,ARL13B
Failure to thrive	355	3	-1.41	0.89	0.91	Phenotypic_abnormality	5	FGFR1,C5orf42,GBE1
Neoplasm by anatomical site	485	5	-1.35	0.88	0.91	Phenotypic_abnormality	3	C5orf42,WIPF1,FUZ,COL4A5,GATA2
Abnormal respiratory system morphology	877	11	-1.37	0.89	0.91	Phenotypic_abnormality	3	FBLN5,FGFR1,PLOD2,SCARF2,PHGDH,WIPF1,PSAT1,LRRC6,GATA2,ERBB4,SMAD9
Muscular hypotonia	826	10	-1.42	0.9	0.92	Phenotypic_abnormality	5	FGFR1,PCLO,C5orf42,CA8,TECPR2,GBE1,SPATA7,ARL13B,SGCE,FAM126A
Abnormality of leukocytes	367	3	-1.48	0.91	0.92	Phenotypic_abnormality	3	WIPF1,GATA2,LAMA4
Abnormality of cellular immune system	367	3	-1.48	0.91	0.92	Phenotypic_abnormality	3	WIPF1,GATA2,LAMA4
Abnormality of the lymphatic system	361	3	-1.44	0.9	0.92	Phenotypic_abnormality	3	WIPF1,GBE1,GATA2
Neoplasm	514	5	-1.5	0.91	0.93	Phenotypic_abnormality	2	C5orf42,WIPF1,FUZ,COL4A5,GATA2
Abnormality of bone marrow cell morphology	388	3	-1.59	0.93	0.94	Phenotypic_abnormality	3	PHGDH,WIPF1,GATA2
Neurodevelopmental delay	799	9	-1.6	0.93	0.94	Phenotypic_abnormality	5	TTC8,FGFR1,PCLO,C5orf42,TECPR2,DSE,PSAT1,ARL13B,FAM126A
Abnormality of blood and blood-forming tissues	785	7	-2.16	0.98	0.99	Phenotypic_abnormality	2	ZNF469,PHGDH,WIPF1,PRDM5,COL4A5,GATA2,LAMA4
Abnormality of immune system physiology	558	4	-2.08	0.98	0.99	Phenotypic_abnormality	3	FBLN5,WIPF1,LRRC6,GATA2
Abdominal symptom	637	5	-2.11	0.98	0.99	Phenotypic_abnormality	3	GSC,PRNP,PSAT1,MOCS1,GATA2
Abnormality of the liver	639	3	-2.79	1	1	Phenotypic_abnormality	4	TTC8,GBE1,GATA2
Abnormality of the immune system	880	6	-2.88	1	1	Phenotypic_abnormality	2	FBLN5,WIPF1,GBE1,LRRC6,GATA2,LAMA4

## Sheet: blackMP
name	nAnno	nOverlap	zscore	pvalue	adjp	namespace	distance	members
abnormal molar crown morphology	18	4	6.93	7.5e-06	0.0061	Mammalian_phenotype	7	SPRY2,NGFR,SMO,EDARADD
abnormal organ of Corti morphology	182	10	4.19	0.00017	0.0082	Mammalian_phenotype	7	TUB,DFNB31,FGFR1,CLDN11,S1PR3,SPRY2,DFNA5,MCOLN3,MSRB3,NGFR
abnormal hair cell morphology	181	10	4.21	0.00016	0.0082	Mammalian_phenotype	4	TUB,DFNB31,FGFR1,CLDN11,S1PR3,SPRY2,DFNA5,MCOLN3,MSRB3,NGFR
abnormal floor plate morphology	48	5	4.84	0.00011	0.0082	Mammalian_phenotype	5	FUZ,SMO,INTU,GPR161,ARL13B
abnormal spinal cord morphology	302	14	4.23	0.0001	0.0082	Mammalian_phenotype	3	FGFR1,FUZ,NGFR,SMO,GSC,GLRB,ERBB4,KIFAP3,SMAD9,INTU,TTPA,NOVA1,CTSF,PDE4B
impaired swimming	72	6	4.53	0.00015	0.0082	Mammalian_phenotype	5	DFNB31,S1PR3,MCOLN3,GLRB,LAMA4,TNC
increased brain weight	30	4	5.09	0.00011	0.0082	Mammalian_phenotype	6	NBEA,SPEF2,SMARCA1,GPR85
abnormal cochlear hair cell morphology	174	10	4.36	0.00011	0.0082	Mammalian_phenotype	6	TUB,DFNB31,FGFR1,CLDN11,S1PR3,SPRY2,DFNA5,MCOLN3,MSRB3,NGFR
abnormal molar morphology	48	5	4.84	0.00011	0.0082	Mammalian_phenotype	6	SPRY2,NGFR,SMO,PITX2,EDARADD
absent tympanic ring	18	3	5.06	0.00017	0.0082	Mammalian_phenotype	5	FGFR1,SMO,GSC
abnormal cochlear sensory epithelium morphology	180	10	4.23	0.00015	0.0082	Mammalian_phenotype	5	TUB,DFNB31,FGFR1,CLDN11,S1PR3,SPRY2,DFNA5,MCOLN3,MSRB3,NGFR
cochlear hair cell degeneration	81	7	5.03	4.5e-05	0.0082	Mammalian_phenotype	5	TUB,DFNB31,CLDN11,S1PR3,MCOLN3,MSRB3,NGFR
broad limb buds	13	3	6.13	4.2e-05	0.0082	Mammalian_phenotype	5	FGFR1,SMO,INTU
abnormal auditory brainstem response	262	13	4.36	8e-05	0.0082	Mammalian_phenotype	5	TUB,DFNB31,FGFR1,CLDN11,SPRY2,DFNA5,MCOLN3,MSRB3,NGFR,GATA2,PIAS2,CA8,COCH
abnormal neural fold formation	33	4	4.79	0.00017	0.0082	Mammalian_phenotype	5	FGFR1,SMO,GPR161,SALL2
increased brain size	63	6	4.99	6.5e-05	0.0082	Mammalian_phenotype	5	NBEA,SMO,SPEF2,KIFAP3,SMARCA1,GPR85
abnormal hearing electrophysiology	277	13	4.13	0.00015	0.0082	Mammalian_phenotype	4	TUB,DFNB31,FGFR1,CLDN11,SPRY2,DFNA5,MCOLN3,MSRB3,NGFR,GATA2,PIAS2,CA8,COCH
weakness	125	8	4.27	0.00018	0.0083	Mammalian_phenotype	5	PRNP,LAMA4,KIFAP3,QKI,BICC1,NOVA1,CTSF,FGF12
abnormal pituitary gland development	34	4	4.7	0.0002	0.0085	Mammalian_phenotype	7	NBEA,FUZ,PITX2,GATA2
abnormal cochlea morphology	221	11	4.01	0.00023	0.0095	Mammalian_phenotype	4	TUB,DFNB31,FGFR1,CLDN11,S1PR3,SPRY2,DFNA5,MCOLN3,FUZ,MSRB3,NGFR
enlarged adrenal glands	20	3	4.75	0.00026	0.0097	Mammalian_phenotype	5	TLR2,DFNB31,GLRB
increased or absent threshold for auditory brainstem response	224	11	3.96	0.00026	0.0097	Mammalian_phenotype	6	TUB,FGFR1,CLDN11,SPRY2,DFNA5,MCOLN3,MSRB3,NGFR,GATA2,PIAS2,COCH
abnormal ear physiology	374	15	3.75	0.00033	0.012	Mammalian_phenotype	2	TUB,DFNB31,FGFR1,CLDN11,S1PR3,SPRY2,DFNA5,MCOLN3,MSRB3,NGFR,GATA2,QKI,PIAS2,CA8,COCH
abnormal mechanoreceptor morphology	202	10	3.8	0.00041	0.013	Mammalian_phenotype	5	TUB,DFNB31,FGFR1,CLDN11,S1PR3,SPRY2,DFNA5,MCOLN3,MSRB3,NGFR
abnormal cochlear outer hair cell morphology	140	8	3.87	0.00042	0.013	Mammalian_phenotype	9	TUB,DFNB31,FGFR1,CLDN11,S1PR3,SPRY2,DFNA5,MSRB3
hemoperitoneum	22	3	4.47	0.00038	0.013	Mammalian_phenotype	6	SMAD1,LOX,SMAD9
abnormal scala media morphology	207	10	3.71	0.00051	0.015	Mammalian_phenotype	5	TUB,DFNB31,FGFR1,CLDN11,S1PR3,SPRY2,DFNA5,MCOLN3,MSRB3,NGFR
abnormal cochlear labyrinth morphology	207	10	3.71	0.00051	0.015	Mammalian_phenotype	5	TUB,DFNB31,FGFR1,CLDN11,S1PR3,SPRY2,DFNA5,MCOLN3,MSRB3,NGFR
decreased susceptibility to hepatic steatosis	65	5	3.89	0.00061	0.017	Mammalian_phenotype	4	IRX3,TLR2,RCAN2,ARRDC3,PRKAR2B
abnormal spinal cord grey matter morphology	211	10	3.64	0.0006	0.017	Mammalian_phenotype	4	FGFR1,FUZ,NGFR,SMO,GLRB,ERBB4,SMAD9,INTU,TTPA,CTSF
abnormal left-right axis patterning	67	5	3.8	0.00071	0.018	Mammalian_phenotype	4	SMO,SMAD1,PITX2,PIFO,ARL13B
abnormal organ of Corti supporting cell morphology	44	4	3.94	0.00067	0.018	Mammalian_phenotype	8	TUB,FGFR1,S1PR3,SPRY2
abnormal inner ear morphology	264	11	3.33	0.0011	0.019	Mammalian_phenotype	3	TUB,DFNB31,FGFR1,CLDN11,S1PR3,SPRY2,DFNA5,MCOLN3,FUZ,MSRB3,NGFR
abnormal tooth development	71	5	3.64	0.00097	0.019	Mammalian_phenotype	4	SPRY2,FUZ,SMO,PITX2,ANTXR1
exencephaly	256	11	3.45	0.00087	0.019	Mammalian_phenotype	5	FUZ,SMO,PITX2,INTU,SEMA4C,GPR161,PSAT1,PHGDH,SALL2,PYGO1,ENAH
abnormal enteric neuron morphology	29	3	3.73	0.0011	0.019	Mammalian_phenotype	4	SPRY2,SMO,HLX
abnormal hearing physiology	329	13	3.42	0.00084	0.019	Mammalian_phenotype	3	TUB,DFNB31,FGFR1,CLDN11,SPRY2,DFNA5,MCOLN3,MSRB3,NGFR,GATA2,PIAS2,CA8,COCH
cochlear inner hair cell degeneration	49	4	3.64	0.0011	0.019	Mammalian_phenotype	10	TUB,DFNB31,S1PR3,MSRB3
cochlear outer hair cell degeneration	68	5	3.76	0.00077	0.019	Mammalian_phenotype	10	TUB,DFNB31,CLDN11,S1PR3,MSRB3
increased cochlear hair cell number	28	3	3.82	0.00099	0.019	Mammalian_phenotype	7	FGFR1,SPRY2,DFNA5
abnormal pterygoid process morphology	29	3	3.73	0.0011	0.019	Mammalian_phenotype	8	FGFR1,SMO,GSC
abnormal incisor morphology	96	6	3.62	0.00089	0.019	Mammalian_phenotype	6	FGFR1,FUZ,SMO,PITX2,ANTXR1,EDARADD
hearing/vestibular/ear phenotype	583	19	3.26	0.001	0.019	Mammalian_phenotype	1	TUB,DFNB31,FGFR1,CLDN11,S1PR3,SPRY2,DFNA5,MCOLN3,FUZ,MSRB3,NGFR,SMO,GSC,GATA2,QKI,EDARADD,PIAS2,CA8,COCH
abnormal Meckel's cartilage morphology	47	4	3.75	0.00092	0.019	Mammalian_phenotype	4	FUZ,SMO,GSC,PITX2
abnormal limb bud morphology	98	6	3.55	0.001	0.019	Mammalian_phenotype	4	FGFR1,FUZ,SMO,PITX2,INTU,GPR161
paraparesis	27	3	3.91	0.00086	0.019	Mammalian_phenotype	6	PRNP,QKI,CTSF
atrioventricular septal defect	68	5	3.76	0.00077	0.019	Mammalian_phenotype	6	IRX3,FUZ,PITX2,C5orf42,BICC1
abnormal thoracic aorta morphology	128	7	3.48	0.0011	0.019	Mammalian_phenotype	7	KLF15,FUZ,SMO,PITX2,C5orf42,FBLN5,LOX
abnormal atrioventricular septum morphology	71	5	3.64	0.00097	0.019	Mammalian_phenotype	5	IRX3,FUZ,PITX2,C5orf42,BICC1
abnormal heart right ventricle morphology	163	8	3.36	0.0013	0.021	Mammalian_phenotype	5	FGFR1,FUZ,SMO,PITX2,C5orf42,ERBB4,FBLN5,LOX
vascular stenosis	31	3	3.56	0.0015	0.023	Mammalian_phenotype	4	PITX2,LOX,SGCB
abnormal hippocampal commissure morphology	31	3	3.56	0.0015	0.023	Mammalian_phenotype	7	FGFR1,MAP1B,ENAH
abnormal membranous labyrinth morphology	241	10	3.16	0.0018	0.024	Mammalian_phenotype	4	TUB,DFNB31,FGFR1,CLDN11,S1PR3,SPRY2,DFNA5,MCOLN3,MSRB3,NGFR
abnormal motor neuron morphology	169	8	3.24	0.0016	0.024	Mammalian_phenotype	4	FGFR1,FUZ,NGFR,SMO,ERBB4,SMAD9,INTU,CTSF
abnormal alisphenoid bone morphology	32	3	3.48	0.0017	0.024	Mammalian_phenotype	8	FGFR1,SMO,GSC
right aortic arch	54	4	3.38	0.0017	0.024	Mammalian_phenotype	9	FUZ,SMO,PITX2,C5orf42
limbs/digits/tail phenotype	839	24	3.02	0.0018	0.024	Mammalian_phenotype	1	RCAN2,FGFR1,S1PR3,SPRY2,MCOLN3,FUZ,NGFR,SMO,GSC,PITX2,C5orf42,PRKD3,PRNP,KIFAP3,QKI,SMAD9,INTU,MAP1B,EDARADD,GPR161,PHGDH,PIAS2,DSE,BLMH
abnormal neuron differentiation	350	13	3.18	0.0015	0.024	Mammalian_phenotype	4	TLR2,FGFR1,NGFR,SMO,PITX2,PRNP,GATA2,SMARCA1,MAP1B,TTC8,PHGDH,ENAH,BASP1
partial perinatal lethality	316	12	3.13	0.0017	0.024	Mammalian_phenotype	6	ARRDC3,FGFR1,S1PR3,SPRY2,NGFR,SMAD1,ERBB4,GATA2,PRKD1,BICC1,SALL2,ARL13B
abnormal neural fold morphology	54	4	3.38	0.0017	0.024	Mammalian_phenotype	4	FGFR1,SMO,GPR161,SALL2
abnormal brain weight	106	6	3.32	0.0016	0.024	Mammalian_phenotype	5	NBEA,SPEF2,SMARCA1,PHGDH,CTSF,GPR85
herniated diaphragm	33	3	3.41	0.0019	0.025	Mammalian_phenotype	6	FUZ,HLX,LOX
belly spot	35	3	3.26	0.0023	0.027	Mammalian_phenotype	7	MCOLN3,SEMA4C,GPR161
abnormal pulmonary artery morphology	57	4	3.24	0.0022	0.027	Mammalian_phenotype	5	FUZ,SMO,C5orf42,LOX
abnormal hindbrain morphology	488	16	3	0.0021	0.027	Mammalian_phenotype	4	FGFR1,SMO,GSC,SMAD1,GLRB,PRNP,ERBB4,SGCE,KIFAP3,QKI,SMAD9,SEMA4C,MAP1B,EDARADD,PHGDH,IL1RAPL1
abnormal enamel morphology	35	3	3.26	0.0023	0.027	Mammalian_phenotype	7	SMO,ANTXR1,EDARADD
abnormal thyroid-stimulating hormone level	34	3	3.33	0.0021	0.027	Mammalian_phenotype	5	DIO2,PITX2,GATA2
abnormal neural plate morphology	35	3	3.26	0.0023	0.027	Mammalian_phenotype	4	FGFR1,SMO,QKI
prolonged QRS complex duration	35	3	3.26	0.0023	0.027	Mammalian_phenotype	6	IRX3,PITX2,ERBB4
abnormal cilium physiology	34	3	3.33	0.0021	0.027	Mammalian_phenotype	3	SPEF2,BICC1,PIFO
increased sensory neuron number	59	4	3.15	0.0026	0.03	Mammalian_phenotype	6	FGFR1,SPRY2,DFNA5,NGFR
abnormal malleus morphology	38	3	3.07	0.0032	0.031	Mammalian_phenotype	6	FGFR1,SMO,GSC
abnormal brain development	726	21	2.85	0.0028	0.031	Mammalian_phenotype	4	FGFR1,SPRY2,FUZ,SMO,GSC,SPEF2,NDST3,PITX2,LAMA4,KIFAP3,INTU,SMARCA1,SEMA4C,MAP1B,GPR161,PSAT1,PHGDH,SALL2,PYGO1,ENAH,TPBG
abnormal enteric nervous system morphology	37	3	3.13	0.0029	0.031	Mammalian_phenotype	4	SPRY2,SMO,HLX
abnormal apical ectodermal ridge morphology	38	3	3.07	0.0032	0.031	Mammalian_phenotype	5	FGFR1,FUZ,GPR161
abnormal ear morphology	417	14	2.89	0.0029	0.031	Mammalian_phenotype	2	TUB,DFNB31,FGFR1,CLDN11,S1PR3,SPRY2,DFNA5,MCOLN3,FUZ,MSRB3,NGFR,SMO,GSC,EDARADD
cochlear ganglion degeneration	61	4	3.07	0.003	0.031	Mammalian_phenotype	7	TUB,S1PR3,MCOLN3,NGFR
abnormal motile primary cilium morphology	37	3	3.13	0.0029	0.031	Mammalian_phenotype	5	INTU,BICC1,PIFO
abnormal vascular wound healing	61	4	3.07	0.003	0.031	Mammalian_phenotype	4	NGFR,PAPPA,FBLN5,CSRP2
abnormal thyroid hormone level	62	4	3.03	0.0032	0.031	Mammalian_phenotype	4	CPE,DIO2,ARRDC3,CAND2
abnormal limb development	150	7	2.98	0.0029	0.031	Mammalian_phenotype	3	FGFR1,FUZ,SMO,PITX2,KIFAP3,INTU,GPR161
abnormal second pharyngeal arch morphology	38	3	3.07	0.0032	0.031	Mammalian_phenotype	5	FGFR1,GSC,SMAD1
intraventricular block	37	3	3.13	0.0029	0.031	Mammalian_phenotype	5	IRX3,PITX2,ERBB4
bundle branch block	37	3	3.13	0.0029	0.031	Mammalian_phenotype	6	IRX3,PITX2,ERBB4
abnormal heart looping	122	6	2.91	0.0036	0.034	Mammalian_phenotype	5	FGFR1,SMO,GSC,SMAD1,QKI,INTU
abnormal motor coordination/ balance	747	21	2.71	0.004	0.036	Mammalian_phenotype	4	CPE,DFNB31,PRKAR2B,FGFR1,CLDN11,S1PR3,MCOLN3,NGFR,GLRB,PRNP,LAMA4,SGCE,QKI,MAP1B,TTPA,NOVA1,CTSF,FGF12,HTR7,TNC,CA8
abnormal tooth morphology	191	8	2.85	0.0037	0.036	Mammalian_phenotype	5	FGFR1,SPRY2,FUZ,NGFR,SMO,PITX2,ANTXR1,EDARADD
abnormal cochlear hair cell number	65	4	2.91	0.0039	0.036	Mammalian_phenotype	9	DFNB31,FGFR1,SPRY2,DFNA5
abnormal midbrain roof plate morphology	40	3	2.95	0.0038	0.036	Mammalian_phenotype	6	FGFR1,NGFR,SMO
abnormal tectum morphology	40	3	2.95	0.0038	0.036	Mammalian_phenotype	7	FGFR1,NGFR,SMO
abnormal axon guidance	66	4	2.87	0.0042	0.038	Mammalian_phenotype	5	FGFR1,NGFR,TTC8,ENAH
abnormal physical strength	350	12	2.74	0.0042	0.038	Mammalian_phenotype	4	CPE,CLDN11,PRNP,LAMA4,KIFAP3,QKI,SMAD9,BICC1,NOVA1,CTSF,FGF12,TNC
tremors	271	10	2.75	0.0044	0.039	Mammalian_phenotype	5	CPE,CLDN11,GLRB,PRNP,LAMA4,QKI,MAP1B,TTPA,NOVA1,CTSF
abnormal extracellular matrix morphology	42	3	2.84	0.0046	0.04	Mammalian_phenotype	2	ANTXR1,LAMA4,NID1
abnormal tongue morphology	98	5	2.75	0.005	0.041	Mammalian_phenotype	3	FGFR1,FUZ,NGFR,SMO,GSC
abnormal heart rate	199	8	2.72	0.0049	0.041	Mammalian_phenotype	4	CPE,FAR2,GBE1,LAMA4,ERBB4,PRKD1,GNPDA2,RAPGEF4
abnormal tooth hard tissue morphology	43	3	2.79	0.005	0.041	Mammalian_phenotype	6	SMO,ANTXR1,EDARADD
abnormal craniofacial development	357	12	2.67	0.005	0.041	Mammalian_phenotype	3	FGFR1,SPRY2,FUZ,SMO,GSC,SMAD1,NDST3,KCNJ2,PITX2,ANTXR1,KIFAP3,SMAD9
abnormal synaptic vesicle number	43	3	2.79	0.005	0.041	Mammalian_phenotype	6	NBEA,PCLO,SYDE1
decreased glycogen level	68	4	2.8	0.0048	0.041	Mammalian_phenotype	6	PRKAA2,KLF15,DFNB31,GBE1
abnormal circulating serum albumin level	100	5	2.69	0.0055	0.043	Mammalian_phenotype	5	ATP8B2,DFNB31,COL4A5,CAND2,HLX
abnormal maxilla morphology	132	6	2.68	0.0055	0.043	Mammalian_phenotype	8	FUZ,SMO,GSC,NDST3,KCNJ2,PITX2
muscle spasm	70	4	2.73	0.0054	0.043	Mammalian_phenotype	4	NGFR,GLRB,PRNP,SGCE
abnormal sciatic nerve morphology	44	3	2.74	0.0054	0.043	Mammalian_phenotype	5	NGFR,PRNP,LAMA4
abnormal cerebellar cortex morphology	320	11	2.63	0.0055	0.043	Mammalian_phenotype	7	FGFR1,SMO,GLRB,PRNP,ERBB4,SGCE,QKI,SEMA4C,MAP1B,EDARADD,IL1RAPL1
decreased follicle stimulating hormone level	44	3	2.74	0.0054	0.043	Mammalian_phenotype	6	SMAD1,PITX2,GATA2
increased circulating calcium level	45	3	2.69	0.0059	0.044	Mammalian_phenotype	7	DFNB31,COL4A5,AKR1B1
abnormal neural crest cell migration	45	3	2.69	0.0059	0.044	Mammalian_phenotype	4	FGFR1,SMO,ERBB4
abnormal cochlear outer hair cell number	45	3	2.69	0.0059	0.044	Mammalian_phenotype	10	FGFR1,SPRY2,DFNA5
abnormal aorta tunica media morphology	45	3	2.69	0.0059	0.044	Mammalian_phenotype	8	KLF15,FBLN5,LOX
abnormal airway responsiveness	46	3	2.64	0.0063	0.045	Mammalian_phenotype	6	TLR2,NGFR,ERBB4
increased heart rate	73	4	2.62	0.0064	0.045	Mammalian_phenotype	5	FAR2,ERBB4,GNPDA2,RAPGEF4
abnormal passive avoidance behavior	46	3	2.64	0.0063	0.045	Mammalian_phenotype	6	TLR2,GNAI1,TNC
abnormal locomotor coordination	587	17	2.55	0.0062	0.045	Mammalian_phenotype	6	CPE,DFNB31,FGFR1,S1PR3,MCOLN3,NGFR,GLRB,PRNP,LAMA4,QKI,MAP1B,EDARADD,TTPA,CTSF,FGF12,TNC,CA8
abnormal photoreceptor inner segment morphology	46	3	2.64	0.0063	0.045	Mammalian_phenotype	10	TUB,DFNB31,TTC8
decreased circulating serum albumin level	72	4	2.66	0.0061	0.045	Mammalian_phenotype	6	ATP8B2,COL4A5,CAND2,HLX
muscle twitch	72	4	2.66	0.0061	0.045	Mammalian_phenotype	3	NGFR,GLRB,PRNP,SGCE
abnormal aorta morphology	210	8	2.55	0.0069	0.047	Mammalian_phenotype	6	KLF15,FUZ,SMO,MFAP2,PITX2,C5orf42,FBLN5,LOX
abnormal PNS glial cell morphology	47	3	2.59	0.0068	0.047	Mammalian_phenotype	4	NGFR,LAMA4,BASP1
abnormal Schwann cell morphology	47	3	2.59	0.0068	0.047	Mammalian_phenotype	5	NGFR,LAMA4,BASP1
abnormal bronchial provocation	47	3	2.59	0.0068	0.047	Mammalian_phenotype	5	TLR2,NGFR,ERBB4
decreased cochlear hair cell number	47	3	2.59	0.0068	0.047	Mammalian_phenotype	7	DFNB31,FGFR1,DFNA5
organ of Corti degeneration	48	3	2.55	0.0074	0.048	Mammalian_phenotype	6	TUB,S1PR3,NGFR
abnormal midbrain morphology	139	6	2.54	0.0072	0.048	Mammalian_phenotype	4	FGFR1,FUZ,NGFR,SMO,SMAD1,SMAD9
white spotting	48	3	2.55	0.0074	0.048	Mammalian_phenotype	6	MCOLN3,SEMA4C,GPR161
abnormal heartbeat	250	9	2.52	0.0072	0.048	Mammalian_phenotype	3	CPE,PITX2,FAR2,GBE1,LAMA4,ERBB4,PRKD1,GNPDA2,RAPGEF4
abnormal tympanic ring morphology	49	3	2.5	0.0079	0.05	Mammalian_phenotype	4	FGFR1,SMO,GSC
abnormal QRS complex	49	3	2.5	0.0079	0.05	Mammalian_phenotype	5	IRX3,PITX2,ERBB4
transposition of great arteries	49	3	2.5	0.0079	0.05	Mammalian_phenotype	6	SMO,PITX2,BICC1
abnormal mesangial cell morphology	49	3	2.5	0.0079	0.05	Mammalian_phenotype	8	COL4A5,KIRREL,EHD3
abnormal smooth muscle morphology	142	6	2.48	0.0081	0.051	Mammalian_phenotype	3	KLF15,SMO,SMAD1,PITX2,LOX,SGCB
incomplete embryo turning	78	4	2.47	0.0085	0.052	Mammalian_phenotype	6	SMO,SMAD1,PITX2,QKI
abnormal limb morphology	651	18	2.42	0.0083	0.052	Mammalian_phenotype	2	RCAN2,FGFR1,S1PR3,SPRY2,FUZ,NGFR,SMO,GSC,PITX2,C5orf42,PRKD3,KIFAP3,SMAD9,INTU,MAP1B,GPR161,PHGDH,PIAS2
abnormal aortic arch morphology	109	5	2.47	0.0084	0.052	Mammalian_phenotype	8	FUZ,SMO,PITX2,C5orf42,FBLN5
abnormal synaptic vesicle morphology	50	3	2.46	0.0085	0.052	Mammalian_phenotype	5	NBEA,PCLO,SYDE1
impaired righting response	110	5	2.45	0.0087	0.053	Mammalian_phenotype	8	DFNB31,S1PR3,MCOLN3,GLRB,PRNP
abnormal spinal nerve morphology	111	5	2.42	0.0091	0.054	Mammalian_phenotype	4	NGFR,SMAD1,GLRB,PRNP,LAMA4
abnormal trigeminal ganglion morphology	51	3	2.42	0.0091	0.054	Mammalian_phenotype	5	NGFR,ERBB4,KIFAP3
abnormal brainstem morphology	220	8	2.4	0.0093	0.055	Mammalian_phenotype	4	FGFR1,FUZ,NGFR,SMO,SMAD1,KIFAP3,SMAD9,MAP1B
abnormal cardiovascular development	708	19	2.35	0.0095	0.056	Mammalian_phenotype	3	IRX3,TLR2,KLF15,FGFR1,S1PR3,FUZ,NGFR,SMO,GSC,SMAD1,PITX2,ERBB4,FBLN5,GATA2,MAPK12,MCAM,QKI,SMAD9,INTU
abnormal cranial ganglia morphology	149	6	2.35	0.01	0.057	Mammalian_phenotype	4	TUB,S1PR3,MCOLN3,NGFR,ERBB4,KIFAP3
abnormal hair texture	53	3	2.34	0.01	0.057	Mammalian_phenotype	5	EFEMP1,FBLN5,EDARADD
abnormal muscle morphology	858	22	2.32	0.01	0.057	Mammalian_phenotype	2	EFEMP1,KLF15,FGFR1,FUZ,NGFR,SMO,GSC,SMAD1,PITX2,PRNP,GBE1,HLX,LAMA4,ERBB4,LOX,SGCE,CSRP2,KIFAP3,SMAD9,TTPA,SGCB,RAPGEF4
aneurysm	53	3	2.34	0.01	0.057	Mammalian_phenotype	3	KLF15,LOX,SGCB
abnormal response to novel object	53	3	2.34	0.01	0.057	Mammalian_phenotype	5	PRNP,QKI,TNC
abnormal heart left ventricle morphology	264	9	2.34	0.01	0.057	Mammalian_phenotype	5	TLR2,KLF15,FGFR1,GBE1,LAMA4,ERBB4,LOX,SGCE,PRKD1
abnormal circulating VLDL cholesterol level	52	3	2.38	0.0098	0.057	Mammalian_phenotype	5	CPE,TLR2,PRKAR2B
abnormal autonomic nervous system physiology	52	3	2.38	0.0098	0.057	Mammalian_phenotype	3	PRKAA2,MAGED1,NLGN1
abnormal aorta wall morphology	53	3	2.34	0.01	0.057	Mammalian_phenotype	7	KLF15,FBLN5,LOX
abnormal heart left ventricle size	114	5	2.36	0.01	0.057	Mammalian_phenotype	6	TLR2,KLF15,GBE1,LAMA4,LOX
abnormal angiogenesis	349	11	2.32	0.011	0.058	Mammalian_phenotype	5	TLR2,KLF15,S1PR3,NGFR,SMO,GSC,PITX2,FBLN5,MAPK12,MCAM,QKI
abnormal heart right ventricle size	115	5	2.33	0.011	0.058	Mammalian_phenotype	6	FGFR1,PITX2,ERBB4,FBLN5,LOX
enlarged heart	393	12	2.31	0.011	0.059	Mammalian_phenotype	5	RCAN2,KLF15,DFNB31,FGFR1,PITX2,LAMA4,ERBB4,LOX,KIFAP3,QKI,SMARCA1,PRKD1
abnormal pharyngeal arch artery morphology	54	3	2.3	0.011	0.059	Mammalian_phenotype	5	SMO,GSC,PITX2
abnormal autonomic nervous system morphology	83	4	2.32	0.011	0.059	Mammalian_phenotype	3	SPRY2,SMO,HLX,MAGED1
abnormal cochlear inner hair cell morphology	116	5	2.31	0.011	0.059	Mammalian_phenotype	9	TUB,DFNB31,FGFR1,S1PR3,MSRB3
abnormal heart and great vessel attachment	189	7	2.3	0.011	0.059	Mammalian_phenotype	4	IRX3,FUZ,SMO,PITX2,C5orf42,BICC1,PIFO
abnormal heart and great artery attachment	189	7	2.3	0.011	0.059	Mammalian_phenotype	5	IRX3,FUZ,SMO,PITX2,C5orf42,BICC1,PIFO
abnormal liver glycogen level	54	3	2.3	0.011	0.059	Mammalian_phenotype	4	KLF15,TUB,GBE1
abnormal digit morphology	271	9	2.26	0.012	0.063	Mammalian_phenotype	4	FGFR1,FUZ,SMO,PITX2,C5orf42,KIFAP3,INTU,PHGDH,PIAS2
cochlear degeneration	57	3	2.19	0.013	0.064	Mammalian_phenotype	5	TUB,S1PR3,NGFR
abnormal cerebellum morphology	404	12	2.21	0.014	0.064	Mammalian_phenotype	6	FGFR1,SMO,GLRB,PRNP,ERBB4,SGCE,QKI,SEMA4C,MAP1B,EDARADD,PHGDH,IL1RAPL1
pulmonary hypoplasia	57	3	2.19	0.013	0.064	Mammalian_phenotype	6	FUZ,C5orf42,LOX
abnormal maternal nurturing	119	5	2.25	0.013	0.064	Mammalian_phenotype	6	DFNB31,S1PR3,MCOLN3,GLRB,EDARADD
abnormal gait	359	11	2.22	0.013	0.064	Mammalian_phenotype	7	CPE,DFNB31,FGFR1,NGFR,GLRB,PRNP,QKI,MAP1B,CTSF,FGF12,CA8
abnormal parental behavior	156	6	2.22	0.013	0.064	Mammalian_phenotype	4	DFNB31,S1PR3,MCOLN3,GLRB,EDARADD,NLGN1
dilated heart right ventricle	57	3	2.19	0.013	0.064	Mammalian_phenotype	6	FGFR1,ERBB4,FBLN5
enlarged myocardial fiber	57	3	2.19	0.013	0.064	Mammalian_phenotype	7	KLF15,LAMA4,CSRP2
abnormal distortion product otoacoustic emission	57	3	2.19	0.013	0.064	Mammalian_phenotype	5	DFNB31,CLDN11,COCH
abnormal vestibular system physiology	57	3	2.19	0.013	0.064	Mammalian_phenotype	3	S1PR3,QKI,COCH
lethargy	121	5	2.21	0.014	0.064	Mammalian_phenotype	7	CPE,PRNP,LAMA4,BICC1,MAP1B
cardiomyopathy	120	5	2.23	0.013	0.064	Mammalian_phenotype	3	KLF15,LAMA4,ERBB4,SGCE,SGCB
abnormal glycogen level	121	5	2.21	0.014	0.064	Mammalian_phenotype	5	PRKAA2,KLF15,TUB,DFNB31,GBE1
abnormal neural crest cell physiology	56	3	2.22	0.013	0.064	Mammalian_phenotype	4	FGFR1,SMO,ERBB4
abnormal diencephalon morphology	276	9	2.2	0.014	0.065	Mammalian_phenotype	5	NBEA,TUB,FUZ,SMO,PITX2,PRNP,GATA2,INTU,MAP1B
anophthalmia	88	4	2.19	0.014	0.065	Mammalian_phenotype	3	FUZ,SMO,NDST3,PITX2
short stride length	58	3	2.15	0.014	0.065	Mammalian_phenotype	8	GLRB,QKI,CTSF
abnormal circulating iron level	58	3	2.15	0.014	0.065	Mammalian_phenotype	6	NGFR,DDHD1,CAND2
abnormal heart ventricle morphology	592	16	2.17	0.014	0.065	Mammalian_phenotype	4	TLR2,KLF15,FGFR1,FUZ,SMO,PITX2,C5orf42,GBE1,LAMA4,ERBB4,FBLN5,LOX,SGCE,KIFAP3,PRKD1,BICC1
abnormal otoacoustic response	58	3	2.15	0.014	0.065	Mammalian_phenotype	4	DFNB31,CLDN11,COCH
decreased fat cell size	58	3	2.15	0.014	0.065	Mammalian_phenotype	4	IRX3,TLR2,ARRDC3
atrial septal defect	88	4	2.19	0.014	0.065	Mammalian_phenotype	6	IRX3,SMO,PITX2,C5orf42
abnormal heart electrocardiography waveform feature	123	5	2.16	0.015	0.066	Mammalian_phenotype	4	IRX3,PITX2,FAR2,ERBB4,GNPDA2
abnormal cochlear ganglion morphology	90	4	2.13	0.015	0.067	Mammalian_phenotype	5	TUB,S1PR3,MCOLN3,NGFR
abnormal glial cell morphology	366	11	2.15	0.015	0.067	Mammalian_phenotype	3	TLR2,FGFR1,NGFR,SMO,SPEF2,PRNP,LAMA4,QKI,CTSF,ENAH,BASP1
abnormal lung size	161	6	2.14	0.015	0.067	Mammalian_phenotype	4	TLR2,FUZ,C5orf42,HLX,LOX,KIFAP3
decreased angiogenesis	90	4	2.13	0.015	0.067	Mammalian_phenotype	6	TLR2,FBLN5,MAPK12,MCAM
abnormal blood vessel endothelium morphology	90	4	2.13	0.015	0.067	Mammalian_phenotype	4	S1PR3,GATA2,QKI,EHD3
decreased forebrain size	59	3	2.12	0.015	0.067	Mammalian_phenotype	6	SMO,GSC,PHGDH
abnormal autopod morphology	325	10	2.13	0.016	0.069	Mammalian_phenotype	3	FGFR1,FUZ,NGFR,SMO,PITX2,C5orf42,KIFAP3,INTU,PHGDH,PIAS2
premature aging	60	3	2.08	0.016	0.069	Mammalian_phenotype	2	EFEMP1,SMAD1,SMAD9
abnormal truncus arteriosus septation	91	4	2.11	0.016	0.069	Mammalian_phenotype	5	IRX3,FUZ,SMO,PITX2
abnormal maternal behavior	126	5	2.1	0.016	0.07	Mammalian_phenotype	5	DFNB31,S1PR3,MCOLN3,GLRB,EDARADD
abnormal cerebellar layer morphology	285	9	2.1	0.017	0.072	Mammalian_phenotype	8	GLRB,PRNP,ERBB4,SGCE,QKI,SEMA4C,MAP1B,EDARADD,IL1RAPL1
abnormal systemic artery morphology	243	8	2.1	0.017	0.072	Mammalian_phenotype	5	KLF15,FUZ,SMO,MFAP2,PITX2,C5orf42,FBLN5,LOX
abnormal primitive node morphology	62	3	2.02	0.018	0.074	Mammalian_phenotype	6	INTU,BICC1,PIFO
abnormal lung weight	62	3	2.02	0.018	0.074	Mammalian_phenotype	5	TLR2,LOX,KIFAP3
abnormal forebrain size	62	3	2.02	0.018	0.074	Mammalian_phenotype	5	SMO,GSC,PHGDH
altered righting response	129	5	2.05	0.018	0.075	Mammalian_phenotype	5	DFNB31,S1PR3,MCOLN3,GLRB,PRNP
abnormal interatrial septum morphology	95	4	2.01	0.019	0.076	Mammalian_phenotype	5	IRX3,SMO,PITX2,C5orf42
double outlet right ventricle	130	5	2.03	0.019	0.076	Mammalian_phenotype	6	IRX3,PITX2,C5orf42,BICC1,PIFO
neuron degeneration	332	10	2.05	0.019	0.076	Mammalian_phenotype	4	TUB,DFNB31,CLDN11,S1PR3,MCOLN3,MSRB3,NGFR,PRNP,QKI,EDARADD
abnormal object recognition memory	64	3	1.95	0.02	0.078	Mammalian_phenotype	4	RCAN2,PRNP,GNAI1
abnormal body temperature homeostasis	64	3	1.95	0.02	0.078	Mammalian_phenotype	3	ARRDC3,PRNP,HTR7
deafness	96	4	1.99	0.02	0.078	Mammalian_phenotype	5	DFNB31,CLDN11,MCOLN3,MSRB3
abnormal muscle physiology	859	21	2.03	0.019	0.078	Mammalian_phenotype	2	CPE,PRKAA2,NBEA,KLF15,FGFR1,NGFR,GLRB,KCNJ2,PRNP,GBE1,LAMA4,ERBB4,FBLN5,SGCE,CSRP2,KIFAP3,PRKD1,TTPA,CACNA2D1,SGCB,NID1
dilated heart left ventricle	96	4	1.99	0.02	0.078	Mammalian_phenotype	6	KLF15,FGFR1,LAMA4,ERBB4
decreased skeletal muscle size	64	3	1.95	0.02	0.078	Mammalian_phenotype	6	EFEMP1,SMAD9,TTPA
abnormal circulating total protein level	64	3	1.95	0.02	0.078	Mammalian_phenotype	5	DFNB31,COL4A5,SCARF2
abnormal head movements	97	4	1.97	0.02	0.079	Mammalian_phenotype	6	DFNB31,S1PR3,MCOLN3,TTPA
abnormal capillary morphology	97	4	1.97	0.02	0.079	Mammalian_phenotype	4	COL4A5,LAMA4,EHD3,NID1
abnormal circulating pituitary hormone level	170	6	1.99	0.02	0.079	Mammalian_phenotype	5	CPE,DIO2,TLR2,SMAD1,PITX2,GATA2
abnormal middle ear ossicle morphology	65	3	1.92	0.021	0.08	Mammalian_phenotype	4	FGFR1,SMO,GSC
abnormal lung vasculature morphology	98	4	1.94	0.021	0.081	Mammalian_phenotype	4	FUZ,GBE1,KIFAP3,SMAD9
abnormal glycogen homeostasis	134	5	1.95	0.021	0.082	Mammalian_phenotype	4	PRKAA2,KLF15,TUB,DFNB31,GBE1
heart left ventricle hypertrophy	66	3	1.89	0.022	0.083	Mammalian_phenotype	7	KLF15,LAMA4,LOX
abnormal forebrain morphology	922	22	1.96	0.022	0.084	Mammalian_phenotype	4	NBEA,TUB,FGFR1,SPRY2,FUZ,SMO,GSC,SMAD1,SPEF2,NDST3,PITX2,PRNP,LAMA4,GATA2,KIFAP3,QKI,INTU,SMARCA1,MAP1B,PHGDH,ENAH,BASP1
muscular atrophy	100	4	1.9	0.023	0.084	Mammalian_phenotype	3	PRNP,SMAD9,TTPA,SGCB
abnormal urinary system development	136	5	1.92	0.023	0.084	Mammalian_phenotype	3	FGFR1,GATA2,BICC1,SALL2,PYGO1
impaired hearing	173	6	1.95	0.022	0.084	Mammalian_phenotype	4	TUB,DFNB31,CLDN11,MCOLN3,MSRB3,NGFR
dilated heart ventricle	136	5	1.92	0.023	0.084	Mammalian_phenotype	5	KLF15,FGFR1,LAMA4,ERBB4,FBLN5
decreased sensitivity to induced morbidity/mortality	100	4	1.9	0.023	0.084	Mammalian_phenotype	4	TLR2,S1PR3,ANTXR1,PDE4B
heart block	67	3	1.86	0.023	0.084	Mammalian_phenotype	4	IRX3,PITX2,ERBB4
increased heart right ventricle size	100	4	1.9	0.023	0.084	Mammalian_phenotype	6	FGFR1,ERBB4,FBLN5,LOX
enlarged brain ventricles	136	5	1.92	0.023	0.084	Mammalian_phenotype	7	PRNP,MAP1B,PHGDH,ENAH,BASP1
abnormal brain ventricle size	136	5	1.92	0.023	0.084	Mammalian_phenotype	6	PRNP,MAP1B,PHGDH,ENAH,BASP1
impaired fertilization	68	3	1.83	0.024	0.085	Mammalian_phenotype	4	GLRB,PRNP,CLGN
abnormal heart development	345	10	1.92	0.024	0.085	Mammalian_phenotype	4	IRX3,FGFR1,SMO,GSC,SMAD1,PITX2,ERBB4,QKI,SMAD9,INTU
abnormal metencephalon morphology	437	12	1.92	0.024	0.085	Mammalian_phenotype	5	FGFR1,SMO,GLRB,PRNP,ERBB4,SGCE,QKI,SEMA4C,MAP1B,EDARADD,PHGDH,IL1RAPL1
increased body size	300	9	1.93	0.023	0.085	Mammalian_phenotype	4	CPE,PRKAA2,TLR2,TUB,PRKAR2B,NGFR,TTC8,TRPC1,SGCB
retinal degeneration	101	4	1.88	0.024	0.085	Mammalian_phenotype	6	TUB,DFNB31,TTC8,TTPA
abnormal postural reflex	137	5	1.9	0.024	0.085	Mammalian_phenotype	6	DFNB31,S1PR3,MCOLN3,GLRB,PRNP
decreased circulating leptin level	101	4	1.88	0.024	0.085	Mammalian_phenotype	6	PRKAA2,TLR2,ARRDC3,PRKAR2B
increased neuron number	101	4	1.88	0.024	0.085	Mammalian_phenotype	5	FGFR1,SPRY2,DFNA5,NGFR
abnormal mandible morphology	177	6	1.89	0.025	0.086	Mammalian_phenotype	8	FGFR1,FUZ,SMO,GSC,NDST3,PITX2
abnormal skeletal muscle morphology	394	11	1.89	0.026	0.089	Mammalian_phenotype	3	EFEMP1,FUZ,NGFR,GSC,PITX2,GBE1,HLX,LOX,SMAD9,TTPA,SGCB
abnormal eye pigmentation	180	6	1.84	0.027	0.09	Mammalian_phenotype	3	EFEMP1,TUB,DFNB31,FUZ,PITX2,PIAS2
abnormal impulse conducting system conduction	141	5	1.83	0.027	0.09	Mammalian_phenotype	3	IRX3,PITX2,FAR2,ERBB4,GNPDA2
abnormal myelin sheath morphology	70	3	1.77	0.026	0.09	Mammalian_phenotype	6	CLDN11,LAMA4,QKI
abnormal response to tactile stimuli	104	4	1.81	0.027	0.09	Mammalian_phenotype	5	CPE,TLR2,NBEA,MAP1B
increased susceptibility to weight gain	104	4	1.81	0.027	0.09	Mammalian_phenotype	6	CPE,PRKAA2,TUB,PRKAR2B
abnormal lens development	70	3	1.77	0.026	0.09	Mammalian_phenotype	4	SMO,PITX2,GPR161
abnormal spinal reflex	104	4	1.81	0.027	0.09	Mammalian_phenotype	6	CPE,TLR2,NBEA,MAP1B
abnormal primary cilium morphology	70	3	1.77	0.026	0.09	Mammalian_phenotype	4	INTU,BICC1,PIFO
Purkinje cell degeneration	71	3	1.75	0.028	0.091	Mammalian_phenotype	5	PRNP,QKI,EDARADD
abnormal developmental patterning	491	13	1.86	0.027	0.091	Mammalian_phenotype	3	FGFR1,FUZ,SMO,GSC,SMAD1,PITX2,QKI,INTU,BICC1,PIFO,GPR161,ARL13B,FERMT2
abnormal kidney size	308	9	1.85	0.027	0.091	Mammalian_phenotype	4	EFEMP1,DFNB31,COL4A5,FGFR1,GATA2,BICC1,SALL2,EHD3,UBE2E2
small lung	105	4	1.79	0.028	0.091	Mammalian_phenotype	5	TLR2,FUZ,C5orf42,LOX
increased circulating pituitary hormone level	105	4	1.79	0.028	0.091	Mammalian_phenotype	6	CPE,DIO2,TLR2,PITX2
abnormal rib-sternum attachment	71	3	1.75	0.028	0.091	Mammalian_phenotype	6	FGFR1,GSC,GNAI1
abnormal brain size	309	9	1.84	0.028	0.092	Mammalian_phenotype	4	NBEA,SMO,GSC,SPEF2,KIFAP3,SMARCA1,PHGDH,CTSF,GPR85
abnormal susceptibility to weight gain	223	7	1.82	0.028	0.092	Mammalian_phenotype	5	CPE,IRX3,PRKAA2,RCAN2,ARRDC3,TUB,PRKAR2B
pigmentation phenotype	402	11	1.82	0.029	0.095	Mammalian_phenotype	1	EFEMP1,TUB,DFNB31,PRKAR2B,MCOLN3,FUZ,PITX2,SEMA4C,EDARADD,GPR161,PIAS2
increased food intake	144	5	1.78	0.029	0.095	Mammalian_phenotype	6	CPE,PRKAA2,TLR2,TUB,PRKAR2B
hyperactivity	358	10	1.8	0.03	0.097	Mammalian_phenotype	7	RCAN2,ARRDC3,DFNB31,PRKAR2B,MCOLN3,PRNP,ERBB4,FGF12,BASP1,TNC
increased heart ventricle size	185	6	1.77	0.03	0.097	Mammalian_phenotype	5	KLF15,FGFR1,LAMA4,ERBB4,FBLN5,LOX
abnormal extracutaneous pigmentation	185	6	1.77	0.03	0.097	Mammalian_phenotype	2	EFEMP1,TUB,DFNB31,FUZ,PITX2,PIAS2
decreased pituitary hormone level	108	4	1.73	0.031	0.098	Mammalian_phenotype	5	CPE,SMAD1,PITX2,GATA2
abnormal vascular development	500	13	1.79	0.031	0.099	Mammalian_phenotype	4	TLR2,KLF15,FGFR1,S1PR3,NGFR,SMO,GSC,PITX2,FBLN5,GATA2,MAPK12,MCAM,QKI
abnormal myelination	186	6	1.76	0.031	0.099	Mammalian_phenotype	3	TLR2,LAMA4,ERBB4,QKI,MAP1B,EDARADD
abnormal sensory ganglion morphology	228	7	1.76	0.031	0.099	Mammalian_phenotype	5	TUB,S1PR3,MCOLN3,NGFR,GLRB,ERBB4,KIFAP3
stereotypic behavior	188	6	1.73	0.033	0.1	Mammalian_phenotype	4	DFNB31,MCOLN3,PRNP,SGCE,TTPA,TNC
abnormal artery morphology	456	12	1.76	0.033	0.1	Mammalian_phenotype	4	TLR2,KLF15,FUZ,NGFR,SMO,GSC,MFAP2,PITX2,C5orf42,FBLN5,LOX,TTPA
dilated renal tubules	110	4	1.69	0.033	0.1	Mammalian_phenotype	6	COL4A5,TTC8,KIRREL,EHD3
partial lethality throughout fetal growth and development	230	7	1.74	0.033	0.1	Mammalian_phenotype	6	FGFR1,S1PR3,NDST3,PITX2,GATA2,PRKD1,BICC1
abnormal cilium morphology	189	6	1.71	0.034	0.1	Mammalian_phenotype	3	SPEF2,QKI,INTU,BICC1,PIFO,DPY19L2
abnormal pituitary gland morphology	114	4	1.61	0.037	0.11	Mammalian_phenotype	5	NBEA,FUZ,PITX2,GATA2
increased body weight	283	8	1.64	0.04	0.11	Mammalian_phenotype	5	CPE,PRKAA2,TLR2,TUB,PRKAR2B,TTC8,TRPC1,SGCB
abnormal eye development	277	8	1.7	0.036	0.11	Mammalian_phenotype	3	COL4A5,SPRY2,SMO,GSC,PITX2,KIFAP3,MAP1B,GPR161
decreased anxiety-related response	114	4	1.61	0.037	0.11	Mammalian_phenotype	6	NDST3,PRNP,ERBB4,TNC
abnormal avoidance learning behavior	76	3	1.61	0.034	0.11	Mammalian_phenotype	5	TLR2,GNAI1,TNC
abnormal learning/memory/conditioning	561	14	1.71	0.037	0.11	Mammalian_phenotype	3	TLR2,NBEA,RCAN2,NGFR,PRNP,GNAI1,ERBB4,SGCE,MAP1B,MAGED1,FGF12,GPR85,CHST10,TNC
persistent truncus arteriosis	78	3	1.56	0.037	0.11	Mammalian_phenotype	6	IRX3,FUZ,SMO
abnormal inhibitory postsynaptic currents	79	3	1.54	0.039	0.11	Mammalian_phenotype	5	NBEA,PRNP,IL1RAPL1
abnormal locomotor activation	962	22	1.75	0.034	0.11	Mammalian_phenotype	6	CPE,NBEA,RCAN2,ARRDC3,DFNB31,PRKAR2B,S1PR3,MCOLN3,NGFR,PRNP,LAMA4,ERBB4,LOX,QKI,BICC1,MAP1B,MAGED1,TTPA,FGF12,ENAH,BASP1,TNC
abnormal axon extension	77	3	1.59	0.036	0.11	Mammalian_phenotype	5	NGFR,MAP1B,BASP1
abnormal muscle tone	76	3	1.61	0.034	0.11	Mammalian_phenotype	3	NGFR,GLRB,TTPA
abnormal retinal pigment epithelium morphology	153	5	1.63	0.038	0.11	Mammalian_phenotype	4	EFEMP1,TUB,DFNB31,PITX2,PIAS2
abnormal energy homeostasis	235	7	1.68	0.037	0.11	Mammalian_phenotype	3	CPE,IRX3,PRKAA2,TLR2,RCAN2,ARRDC3,PRKAR2B
lethality throughout fetal growth and development	467	12	1.68	0.039	0.11	Mammalian_phenotype	5	IRX3,FGFR1,S1PR3,FUZ,NDST3,PITX2,GBE1,GATA2,INTU,PRKD1,BICC1,ENAH
abnormal skeletal muscle size	76	3	1.61	0.034	0.11	Mammalian_phenotype	5	EFEMP1,SMAD9,TTPA
abnormal liver vasculature morphology	79	3	1.54	0.039	0.11	Mammalian_phenotype	4	NGFR,GBE1,KIFAP3
abnormal aorticopulmonary septum morphology	79	3	1.54	0.039	0.11	Mammalian_phenotype	5	IRX3,FUZ,SMO
aorticopulmonary septal defect	79	3	1.54	0.039	0.11	Mammalian_phenotype	6	IRX3,FUZ,SMO
abnormal glomerular mesangium morphology	78	3	1.56	0.037	0.11	Mammalian_phenotype	7	COL4A5,KIRREL,EHD3
abnormal body fat mass	462	12	1.72	0.036	0.11	Mammalian_phenotype	3	CPE,IRX3,PRKAA2,DIO2,EFEMP1,ATP8B2,KLF15,ARRDC3,TUB,DFNB31,COL4A5,PRKAR2B
increased total tissue mass	283	8	1.64	0.04	0.11	Mammalian_phenotype	4	CPE,PRKAA2,TLR2,TUB,PRKAR2B,TTC8,TRPC1,SGCB
abnormal mouth morphology	479	12	1.58	0.046	0.12	Mammalian_phenotype	4	FGFR1,SPRY2,FUZ,NGFR,SMO,GSC,NDST3,KCNJ2,PITX2,C5orf42,ANTXR1,EDARADD
limb grasping	198	6	1.59	0.042	0.12	Mammalian_phenotype	6	S1PR3,NGFR,GLRB,PRNP,LAMA4,CTSF
abnormal gastrulation	430	11	1.59	0.045	0.12	Mammalian_phenotype	4	FGFR1,FUZ,SMO,SMAD1,PITX2,QKI,INTU,BICC1,PIFO,GPR161,FERMT2
abnormal brain ventricular system morphology	331	9	1.62	0.042	0.12	Mammalian_phenotype	4	FUZ,SMO,SPEF2,PRNP,MAP1B,PHGDH,ENAH,BASP1,TPBG
neurodegeneration	423	11	1.64	0.041	0.12	Mammalian_phenotype	3	TUB,DFNB31,CLDN11,S1PR3,MCOLN3,MSRB3,NGFR,PRNP,QKI,EDARADD,TTPA
abnormal pharyngeal arch morphology	156	5	1.58	0.041	0.12	Mammalian_phenotype	4	FGFR1,SMO,GSC,SMAD1,PITX2
decreased neuron apoptosis	80	3	1.52	0.04	0.12	Mammalian_phenotype	6	TLR2,NGFR,MAGED1
abnormal neural tube closure	335	9	1.58	0.045	0.12	Mammalian_phenotype	5	FGFR1,FUZ,SMO,SMAD1,QKI,GPR161,SALL2,ENAH,ARL13B
abnormal palate morphology	288	8	1.59	0.044	0.12	Mammalian_phenotype	3	FGFR1,SPRY2,FUZ,GSC,NDST3,KCNJ2,PITX2,C5orf42
abnormal pituitary hormone level	201	6	1.55	0.044	0.12	Mammalian_phenotype	4	CPE,DIO2,TLR2,SMAD1,PITX2,GATA2
abnormal follicle stimulating hormone level	83	3	1.45	0.045	0.12	Mammalian_phenotype	5	SMAD1,PITX2,GATA2
increased pituitary hormone level	120	4	1.5	0.045	0.12	Mammalian_phenotype	5	CPE,DIO2,TLR2,PITX2
abnormal pectoral girdle bone morphology	244	7	1.57	0.044	0.12	Mammalian_phenotype	4	EFEMP1,FGFR1,FUZ,SMO,GSC,C5orf42,GNAI1
abnormal cochlear hair cell stereociliary bundle morphology	80	3	1.52	0.04	0.12	Mammalian_phenotype	9	DFNB31,FGFR1,MSRB3
abnormal heart size	525	13	1.61	0.044	0.12	Mammalian_phenotype	4	TLR2,RCAN2,KLF15,DFNB31,FGFR1,PITX2,LAMA4,ERBB4,LOX,KIFAP3,QKI,SMARCA1,PRKD1
abnormal synapse morphology	158	5	1.55	0.043	0.12	Mammalian_phenotype	4	NBEA,LAMA4,BASP1,PCLO,SYDE1
delayed bone ossification	121	4	1.48	0.046	0.13	Mammalian_phenotype	4	FUZ,SMAD1,PRDM5,PAPPA
abnormal sphenoid bone morphology	85	3	1.4	0.049	0.13	Mammalian_phenotype	7	FGFR1,SMO,GSC
abnormal sternum morphology	206	6	1.49	0.05	0.13	Mammalian_phenotype	5	EFEMP1,FGFR1,FUZ,GSC,C5orf42,GNAI1
altered response to myocardial infarction	86	3	1.38	0.051	0.13	Mammalian_phenotype	3	TLR2,RCAN2,NGFR
polydactyly	123	4	1.44	0.049	0.13	Mammalian_phenotype	5	FUZ,C5orf42,KIFAP3,INTU
hindlimb paralysis	87	3	1.36	0.052	0.13	Mammalian_phenotype	6	PRNP,MAP1B,GPR161
abnormal corpus callosum morphology	125	4	1.41	0.052	0.13	Mammalian_phenotype	7	FGFR1,PRNP,MAP1B,ENAH
incomplete rostral neuropore closure	87	3	1.36	0.052	0.13	Mammalian_phenotype	6	SMAD1,SALL2,ENAH
ataxia	297	8	1.49	0.051	0.13	Mammalian_phenotype	5	NGFR,PRNP,LAMA4,QKI,MAP1B,TTPA,FGF12,CA8
abnormal ectoderm development	87	3	1.36	0.052	0.13	Mammalian_phenotype	6	FGFR1,FUZ,GPR161
abnormal respiratory system morphology	736	17	1.56	0.049	0.13	Mammalian_phenotype	2	TLR2,S1PR3,SPRY2,FUZ,SMO,GSC,PITX2,C5orf42,GBE1,HLX,ERBB4,FBLN5,LOX,KIFAP3,SMAD9,EDARADD,TTC8
abnormal neural tube morphology/development	536	13	1.53	0.051	0.13	Mammalian_phenotype	4	FGFR1,FUZ,SMO,GSC,SMAD1,KIFAP3,QKI,INTU,GPR161,PHGDH,SALL2,ENAH,ARL13B
abnormal somatic nervous system morphology	839	19	1.57	0.049	0.13	Mammalian_phenotype	3	TUB,DFNB31,FGFR1,CLDN11,S1PR3,SPRY2,DFNA5,MCOLN3,MSRB3,NGFR,SMAD1,GLRB,PITX2,PRNP,LAMA4,ERBB4,KIFAP3,TTC8,BASP1
spina bifida	84	3	1.42	0.047	0.13	Mammalian_phenotype	7	FGFR1,GPR161,ARL13B
abnormal heart atrium morphology	205	6	1.5	0.049	0.13	Mammalian_phenotype	4	IRX3,FGFR1,SMO,PITX2,C5orf42,KIFAP3
abnormal involuntary movement	789	18	1.55	0.05	0.13	Mammalian_phenotype	4	CPE,TLR2,NBEA,DFNB31,FGFR1,CLDN11,S1PR3,MCOLN3,NGFR,GLRB,PRNP,LAMA4,QKI,MAP1B,TTPA,NOVA1,CTSF,NID1
abnormal retinal pigmentation	85	3	1.4	0.049	0.13	Mammalian_phenotype	8	DFNB31,PITX2,PIAS2
complete neonatal lethality	634	15	1.55	0.049	0.13	Mammalian_phenotype	7	NBEA,FGFR1,FUZ,NGFR,SMO,GSC,NDST3,KCNJ2,PITX2,KIFAP3,SEMA4C,MAP1B,PDE4B,ULK2,NLGN1
complete embryonic lethality between somite formation and embryo turning	87	3	1.36	0.052	0.13	Mammalian_phenotype	10	FGFR1,QKI,MAP1B
abnormal rostral neuropore morphology	87	3	1.36	0.052	0.13	Mammalian_phenotype	6	SMAD1,SALL2,ENAH
cleft palate	260	7	1.39	0.06	0.14	Mammalian_phenotype	6	FGFR1,SPRY2,FUZ,GSC,KCNJ2,PITX2,C5orf42
rib fusion	89	3	1.32	0.056	0.14	Mammalian_phenotype	6	FGFR1,GSC,GNAI1
abnormal Purkinje cell morphology	210	6	1.44	0.054	0.14	Mammalian_phenotype	4	GLRB,PRNP,SGCE,QKI,MAP1B,EDARADD
abnormal contextual conditioning behavior	127	4	1.38	0.055	0.14	Mammalian_phenotype	5	NBEA,GNAI1,ERBB4,GPR85
impaired balance	130	4	1.33	0.06	0.14	Mammalian_phenotype	5	PRNP,LAMA4,SGCE,CTSF
abnormal circulating calcium level	91	3	1.27	0.06	0.14	Mammalian_phenotype	5	DFNB31,COL4A5,AKR1B1
abnormal oxygen level	259	7	1.4	0.059	0.14	Mammalian_phenotype	4	TLR2,NBEA,KCNJ2,PITX2,LAMA4,LOX,KIFAP3
pericardial edema	91	3	1.27	0.06	0.14	Mammalian_phenotype	5	FUZ,SMO,INTU
hydrops fetalis	89	3	1.32	0.056	0.14	Mammalian_phenotype	5	HLX,KIFAP3,ENAH
abnormal long term potentiation	215	6	1.38	0.06	0.14	Mammalian_phenotype	5	NBEA,PRNP,GNAI1,ERBB4,CHST10,TNC
abnormal diaphragm morphology	88	3	1.34	0.054	0.14	Mammalian_phenotype	5	FUZ,HLX,LOX
small kidney	212	6	1.41	0.056	0.14	Mammalian_phenotype	5	EFEMP1,COL4A5,FGFR1,GATA2,SALL2,EHD3
cardiac fibrosis	167	5	1.42	0.054	0.14	Mammalian_phenotype	4	TLR2,LAMA4,SGCE,PRKD1,SGCB
abnormal respiratory conducting tube morphology	91	3	1.27	0.06	0.14	Mammalian_phenotype	4	SPRY2,FBLN5,LOX
decreased percent body fat	89	3	1.32	0.056	0.14	Mammalian_phenotype	5	IRX3,ARRDC3,PRKAR2B
abnormal dorsal telencephalic commissure morphology	128	4	1.36	0.056	0.14	Mammalian_phenotype	6	FGFR1,PRNP,MAP1B,ENAH
complete perinatal lethality	304	8	1.43	0.058	0.14	Mammalian_phenotype	6	GBE1,HLX,LOX,QKI,MAP1B,SALL2,ENAH,L3MBTL3
abnormal neuropore morphology	91	3	1.27	0.06	0.14	Mammalian_phenotype	5	SMAD1,SALL2,ENAH
decreased sensory neuron number	176	5	1.3	0.066	0.15	Mammalian_phenotype	6	TUB,DFNB31,FGFR1,DFNA5,NGFR
abnormal lung morphology	555	13	1.4	0.064	0.15	Mammalian_phenotype	3	TLR2,S1PR3,SPRY2,FUZ,PITX2,C5orf42,GBE1,HLX,ERBB4,FBLN5,LOX,KIFAP3,SMAD9
edema	454	11	1.4	0.063	0.15	Mammalian_phenotype	4	S1PR3,FUZ,NGFR,SMO,GLRB,GBE1,HLX,GATA2,KIFAP3,INTU,ENAH
abnormal kidney weight	131	4	1.31	0.061	0.15	Mammalian_phenotype	5	EFEMP1,DFNB31,EHD3,UBE2E2
abnormal response to novelty	216	6	1.37	0.061	0.15	Mammalian_phenotype	4	PRNP,QKI,MAP1B,MAGED1,FGF12,TNC
abnormal calcium ion homeostasis	134	4	1.26	0.066	0.15	Mammalian_phenotype	4	DFNB31,COL4A5,AKR1B1,RAPGEF4
abnormal rib attachment	92	3	1.25	0.062	0.15	Mammalian_phenotype	5	FGFR1,GSC,GNAI1
decreased circulating pituitary hormone level	92	3	1.25	0.062	0.15	Mammalian_phenotype	6	CPE,SMAD1,GATA2
abnormal fertilization	93	3	1.23	0.064	0.15	Mammalian_phenotype	3	GLRB,PRNP,CLGN
decreased susceptibility to weight gain	132	4	1.29	0.063	0.15	Mammalian_phenotype	6	IRX3,RCAN2,ARRDC3,PRKAR2B
increased reproductive system tumor incidence	94	3	1.21	0.066	0.15	Mammalian_phenotype	6	SPRY2,SMAD1,SMAD9
abnormal middle ear morphology	95	3	1.19	0.068	0.16	Mammalian_phenotype	3	FGFR1,SMO,GSC
abnormal circulating cholesterol level	409	10	1.36	0.067	0.16	Mammalian_phenotype	6	CPE,TLR2,KLF15,TUB,DFNB31,COL4A5,PRKAR2B,NDST3,FBXO41,FAR2
abnormal neuroendocrine gland morphology	136	4	1.23	0.07	0.16	Mammalian_phenotype	4	NBEA,FUZ,PITX2,GATA2
obese	97	3	1.16	0.072	0.16	Mammalian_phenotype	6	CPE,TUB,TTC8
abnormal grooming behavior	97	3	1.16	0.072	0.16	Mammalian_phenotype	3	NBEA,PRNP,QKI
reduced fertility	558	13	1.38	0.067	0.16	Mammalian_phenotype	4	CPE,EFEMP1,S1PR3,MCOLN3,SMAD1,GLRB,QKI,MAP1B,EDARADD,PYGO1,WDR48,CHST10,NLGN1
abnormal primitive streak morphology	136	4	1.23	0.07	0.16	Mammalian_phenotype	5	FGFR1,INTU,BICC1,PIFO
abnormal social/conspecific interaction	316	8	1.31	0.07	0.16	Mammalian_phenotype	3	NBEA,DFNB31,S1PR3,MCOLN3,GLRB,EDARADD,MAGED1,NLGN1
abnormal artery development	135	4	1.25	0.068	0.16	Mammalian_phenotype	5	NGFR,SMO,GSC,PITX2
abnormal cell differentiation	668	15	1.34	0.072	0.16	Mammalian_phenotype	3	TLR2,FGFR1,NGFR,SMO,SMAD1,PITX2,PRNP,GATA2,SMARCA1,MAP1B,TTC8,PHGDH,ENAH,BASP1,TPBG
abnormal myocardium layer morphology	413	10	1.33	0.071	0.16	Mammalian_phenotype	5	RCAN2,KLF15,FGFR1,GBE1,LAMA4,ERBB4,CSRP2,KIFAP3,QKI,SGCB
abnormal outflow tract development	136	4	1.23	0.07	0.16	Mammalian_phenotype	4	IRX3,FUZ,SMO,PITX2
abnormal adrenal gland morphology	99	3	1.12	0.077	0.17	Mammalian_phenotype	4	TLR2,DFNB31,GLRB
abnormal nervous system tract morphology	185	5	1.18	0.08	0.17	Mammalian_phenotype	3	FGFR1,PITX2,PRNP,MAP1B,ENAH
abnormal brain ventricle morphology	276	7	1.23	0.079	0.17	Mammalian_phenotype	5	FUZ,SPEF2,PRNP,MAP1B,PHGDH,ENAH,BASP1
abnormal hypaxial muscle morphology	141	4	1.15	0.078	0.17	Mammalian_phenotype	4	FUZ,HLX,LOX,SGCB
abnormal body wall morphology	100	3	1.1	0.079	0.17	Mammalian_phenotype	2	EFEMP1,SMAD1,PITX2
abnormal forelimb stylopod morphology	99	3	1.12	0.077	0.17	Mammalian_phenotype	4	FGFR1,SMO,GSC
atherosclerotic lesions	98	3	1.14	0.074	0.17	Mammalian_phenotype	6	TLR2,KLF15,TTPA
abnormal energy expenditure	228	6	1.23	0.077	0.17	Mammalian_phenotype	4	CPE,IRX3,PRKAA2,TLR2,RCAN2,PRKAR2B
abnormal vascular smooth muscle morphology	99	3	1.12	0.077	0.17	Mammalian_phenotype	4	KLF15,LOX,SGCB
embryonic lethality during organogenesis	887	19	1.31	0.078	0.17	Mammalian_phenotype	6	FGFR1,S1PR3,SPRY2,SMO,GSC,SMAD1,PITX2,ERBB4,GATA2,QKI,SMAD9,INTU,PRKD1,PIFO,GPR161,PHGDH,WDR48,ARL13B,PEG10
abnormal pancreatic islet size	100	3	1.1	0.079	0.17	Mammalian_phenotype	6	CPE,TLR2,TUB
abnormal heart layer morphology	421	10	1.26	0.079	0.17	Mammalian_phenotype	4	RCAN2,KLF15,FGFR1,GBE1,LAMA4,ERBB4,CSRP2,KIFAP3,QKI,SGCB
abnormal jaw morphology	277	7	1.22	0.08	0.18	Mammalian_phenotype	7	FGFR1,FUZ,SMO,GSC,NDST3,KCNJ2,PITX2
abnormal cerebellar Purkinje cell layer	234	6	1.16	0.085	0.18	Mammalian_phenotype	9	GLRB,PRNP,SGCE,QKI,MAP1B,EDARADD
abnormal triploblastic development	235	6	1.15	0.087	0.18	Mammalian_phenotype	4	FGFR1,FUZ,SMAD1,PITX2,GPR161,FERMT2
abnormal iron level	102	3	1.06	0.083	0.18	Mammalian_phenotype	5	NGFR,DDHD1,CAND2
abnormal coat/hair pigmentation	189	5	1.13	0.086	0.18	Mammalian_phenotype	2	PRKAR2B,MCOLN3,SEMA4C,EDARADD,GPR161
arteriosclerosis	103	3	1.05	0.086	0.18	Mammalian_phenotype	5	TLR2,KLF15,TTPA
improved glucose tolerance	187	5	1.16	0.083	0.18	Mammalian_phenotype	5	IRX3,TLR2,RCAN2,KLF15,PRKAR2B
abnormal axon morphology	189	5	1.13	0.086	0.18	Mammalian_phenotype	5	CLDN11,LAMA4,QKI,MAP1B,BASP1
abnormal percent body fat	144	4	1.11	0.084	0.18	Mammalian_phenotype	4	IRX3,PRKAA2,ARRDC3,PRKAR2B
cleft secondary palate	144	4	1.11	0.084	0.18	Mammalian_phenotype	7	FGFR1,SPRY2,FUZ,KCNJ2
decreased total body fat amount	280	7	1.19	0.084	0.18	Mammalian_phenotype	4	DIO2,EFEMP1,ATP8B2,KLF15,DFNB31,COL4A5,PRKAR2B
partial postnatal lethality	736	16	1.25	0.085	0.18	Mammalian_phenotype	6	SPRY2,NGFR,SMO,GLRB,SPEF2,PITX2,GATA2,KIFAP3,QKI,SMAD9,BICC1,MAP1B,TTC8,KIRREL,BASP1,ZCCHC11
abnormal head size	103	3	1.05	0.086	0.18	Mammalian_phenotype	3	GSC,SMARCA1,PHGDH
open neural tube	240	6	1.1	0.094	0.19	Mammalian_phenotype	6	FGFR1,SMO,QKI,GPR161,SALL2,ARL13B
abnormal reflex	641	14	1.18	0.094	0.19	Mammalian_phenotype	4	CPE,TLR2,NBEA,DFNB31,FGFR1,S1PR3,MCOLN3,NGFR,GLRB,PRNP,LAMA4,MAP1B,CTSF,NID1
abnormal touch/ nociception	287	7	1.12	0.094	0.19	Mammalian_phenotype	2	CPE,TLR2,NBEA,DFNB31,CSRP2,MAP1B,HTR7
neonatal lethality	910	19	1.19	0.095	0.19	Mammalian_phenotype	6	NBEA,FGFR1,FUZ,NGFR,SMO,GSC,NDST3,KCNJ2,PITX2,LAMA4,KIFAP3,BICC1,SEMA4C,MAP1B,PYGO1,PDE4B,BLMH,ULK2,NLGN1
kidney cysts	146	4	1.08	0.088	0.19	Mammalian_phenotype	4	C5orf42,BICC1,SALL2,KIRREL
abnormal muscle fiber morphology	380	9	1.18	0.088	0.19	Mammalian_phenotype	3	KLF15,FGFR1,PRNP,LAMA4,ERBB4,CSRP2,TTPA,SGCB,RAPGEF4
abnormal iron homeostasis	106	3	0.993	0.093	0.19	Mammalian_phenotype	4	NGFR,DDHD1,CAND2
abnormal heart septum morphology	333	8	1.16	0.091	0.19	Mammalian_phenotype	4	IRX3,FUZ,SMO,PITX2,C5orf42,GBE1,KIFAP3,BICC1
abnormal brain white matter morphology	193	5	1.08	0.093	0.19	Mammalian_phenotype	4	FGFR1,PRNP,QKI,MAP1B,ENAH
abnormal sperm flagellum morphology	107	3	0.976	0.095	0.19	Mammalian_phenotype	5	SPEF2,QKI,DPY19L2
abnormal palate development	107	3	0.976	0.095	0.19	Mammalian_phenotype	4	FGFR1,FUZ,KCNJ2
abnormal secondary palate development	105	3	1.01	0.09	0.19	Mammalian_phenotype	7	FGFR1,FUZ,KCNJ2
abnormal lipoprotein level	237	6	1.13	0.09	0.19	Mammalian_phenotype	3	CPE,TLR2,DFNB31,PRKAR2B,NDST3,FAR2
abnormal circulating lipoprotein level	237	6	1.13	0.09	0.19	Mammalian_phenotype	4	CPE,TLR2,DFNB31,PRKAR2B,NDST3,FAR2
increased heart left ventricle size	104	3	1.03	0.088	0.19	Mammalian_phenotype	6	KLF15,LAMA4,LOX
abnormal olfactory bulb morphology	152	4	0.997	0.1	0.2	Mammalian_phenotype	7	PRNP,LAMA4,MAP1B,PHGDH
abnormal somatic sensory system morphology	646	14	1.15	0.099	0.2	Mammalian_phenotype	4	TUB,DFNB31,FGFR1,CLDN11,S1PR3,SPRY2,DFNA5,MCOLN3,MSRB3,NGFR,GLRB,ERBB4,KIFAP3,TTC8
abnormal lens morphology	245	6	1.04	0.1	0.2	Mammalian_phenotype	4	COL4A5,SMO,PITX2,GPR161,PYGO1,NID1
abnormal temporal memory	150	4	1.03	0.096	0.2	Mammalian_phenotype	4	NBEA,GNAI1,ERBB4,GPR85
hemorrhage	543	12	1.13	0.1	0.2	Mammalian_phenotype	4	TLR2,S1PR3,NGFR,SMO,SMAD1,GLRB,LAMA4,LOX,GATA2,KIFAP3,SMAD9,ENAH
abnormal brain commissure morphology	153	4	0.984	0.1	0.2	Mammalian_phenotype	4	FGFR1,PRNP,MAP1B,ENAH
abnormal vein morphology	108	3	0.959	0.098	0.2	Mammalian_phenotype	4	FUZ,GSC,PITX2
abnormal renal glomerular capsule morphology	110	3	0.926	0.1	0.2	Mammalian_phenotype	6	COL4A5,BICC1,EHD3
abnormal retinal layer morphology	392	9	1.09	0.1	0.2	Mammalian_phenotype	6	EFEMP1,TUB,DFNB31,NGFR,PITX2,MAP1B,TTC8,TTPA,PIAS2
abnormal facial morphology	644	14	1.16	0.097	0.2	Mammalian_phenotype	3	FGFR1,SPRY2,FUZ,NGFR,SMO,GSC,NDST3,KCNJ2,PITX2,C5orf42,ANTXR1,FBLN5,EDARADD,TTC8
abnormal cerebellum lobule morphology	108	3	0.959	0.098	0.2	Mammalian_phenotype	8	SMO,SEMA4C,MAP1B
abnormal CNS synaptic transmission	547	12	1.1	0.1	0.21	Mammalian_phenotype	4	NBEA,PRNP,GNAI1,ERBB4,CACNA2D1,FGF12,IL1RAPL1,CHST10,TNC,NLGN1,PCLO,SYDE1
abnormal cardiac muscle contractility	248	6	1.01	0.11	0.21	Mammalian_phenotype	3	KLF15,LAMA4,ERBB4,SGCE,PRKD1,CACNA2D1
increased energy expenditure	155	4	0.957	0.11	0.21	Mammalian_phenotype	5	IRX3,TLR2,RCAN2,PRKAR2B
complete embryonic lethality during organogenesis	707	15	1.11	0.11	0.21	Mammalian_phenotype	7	FGFR1,S1PR3,SMO,GSC,SMAD1,ERBB4,GATA2,QKI,SMAD9,PIFO,GPR161,PHGDH,WDR48,ARL13B,PEG10
abnormal adipose tissue morphology	721	15	1.03	0.12	0.22	Mammalian_phenotype	2	CPE,IRX3,PRKAA2,DIO2,EFEMP1,TLR2,NBEA,RCAN2,ATP8B2,KLF15,ARRDC3,TUB,DFNB31,COL4A5,PRKAR2B
abnormal circulating LDL cholesterol level	116	3	0.83	0.12	0.22	Mammalian_phenotype	5	CPE,TLR2,PRKAR2B
abnormal mineral level	353	8	0.984	0.12	0.22	Mammalian_phenotype	4	DFNB31,COL4A5,NGFR,DDHD1,PRNP,AKR1B1,SCARF2,CAND2
abnormal myocardial fiber morphology	203	5	0.964	0.11	0.22	Mammalian_phenotype	4	KLF15,FGFR1,LAMA4,ERBB4,CSRP2
abnormal craniofacial morphology	991	20	1.06	0.12	0.22	Mammalian_phenotype	2	FGFR1,SPRY2,FUZ,NGFR,SMO,GSC,SMAD1,SPEF2,NDST3,KCNJ2,PITX2,C5orf42,ANTXR1,FBLN5,KIFAP3,SMAD9,EDARADD,GPR161,TTC8,PSAT1
abnormal ureter morphology	161	4	0.878	0.12	0.22	Mammalian_phenotype	3	FGFR1,GATA2,SALL2,PYGO1
convulsive seizures	158	4	0.917	0.11	0.22	Mammalian_phenotype	4	MCOLN3,PRNP,SGCE,QKI
abnormal retinal photoreceptor morphology	161	4	0.878	0.12	0.22	Mammalian_phenotype	6	TUB,DFNB31,NGFR,TTC8
microphthalmia	159	4	0.904	0.12	0.22	Mammalian_phenotype	4	FUZ,NDST3,PITX2,INTU
abnormal stationary movement	203	5	0.964	0.11	0.22	Mammalian_phenotype	5	DFNB31,S1PR3,MCOLN3,QKI,TTPA
circling	115	3	0.846	0.12	0.22	Mammalian_phenotype	5	DFNB31,MCOLN3,PRNP
abnormal posture	255	6	0.942	0.12	0.22	Mammalian_phenotype	4	DFNB31,FGFR1,S1PR3,NGFR,GLRB,MAP1B
abnormal fluid regulation	711	15	1.09	0.11	0.22	Mammalian_phenotype	3	S1PR3,FUZ,NGFR,SMO,GLRB,GBE1,AKR1B1,HLX,GATA2,KIFAP3,QKI,INTU,MAP1B,TRPC1,ENAH
abnormal blood circulation	662	14	1.05	0.11	0.22	Mammalian_phenotype	3	TLR2,S1PR3,NGFR,SMO,SMAD1,GLRB,LAMA4,ERBB4,FBLN5,LOX,GATA2,KIFAP3,SMAD9,ENAH
abnormal astrocyte morphology	162	4	0.865	0.12	0.22	Mammalian_phenotype	5	TLR2,FGFR1,SMO,PRNP
increased insulin sensitivity	161	4	0.878	0.12	0.22	Mammalian_phenotype	4	IRX3,TLR2,RCAN2,ARRDC3
enlarged kidney	114	3	0.862	0.11	0.22	Mammalian_phenotype	5	DFNB31,BICC1,UBE2E2
abnormal hard palate morphology	113	3	0.878	0.11	0.22	Mammalian_phenotype	7	SPRY2,NDST3,KCNJ2
abnormal cholesterol level	455	10	1.01	0.12	0.22	Mammalian_phenotype	5	CPE,TLR2,KLF15,TUB,DFNB31,COL4A5,PRKAR2B,NDST3,FBXO41,FAR2
abnormal hormone level	884	18	1.04	0.12	0.22	Mammalian_phenotype	3	CPE,PRKAA2,DIO2,TLR2,KLF15,ARRDC3,TUB,DFNB31,PRKAR2B,SMAD1,PITX2,CAND2,GATA2,MAGED1,CHST10,TNC,SGK1,ZCCHC11
decreased skeletal muscle mass	116	3	0.83	0.12	0.22	Mammalian_phenotype	5	EFEMP1,SMAD9,TTPA
decreased cardiac muscle contractility	207	5	0.919	0.12	0.22	Mammalian_phenotype	5	KLF15,LAMA4,ERBB4,SGCE,CACNA2D1
craniofacial phenotype	991	20	1.06	0.12	0.22	Mammalian_phenotype	1	FGFR1,SPRY2,FUZ,NGFR,SMO,GSC,SMAD1,SPEF2,NDST3,KCNJ2,PITX2,C5orf42,ANTXR1,FBLN5,KIFAP3,SMAD9,EDARADD,GPR161,TTC8,PSAT1
abnormal circulating hormone level	776	16	1.03	0.12	0.22	Mammalian_phenotype	4	CPE,PRKAA2,DIO2,TLR2,KLF15,ARRDC3,TUB,DFNB31,PRKAR2B,SMAD1,PITX2,CAND2,GATA2,CHST10,SGK1,ZCCHC11
abnormal adipose tissue amount	607	13	1.06	0.11	0.22	Mammalian_phenotype	3	CPE,IRX3,PRKAA2,DIO2,EFEMP1,TLR2,ATP8B2,KLF15,ARRDC3,TUB,DFNB31,COL4A5,PRKAR2B
teratozoospermia	158	4	0.917	0.11	0.22	Mammalian_phenotype	5	SPEF2,PRNP,QKI,DPY19L2
decreased susceptibility to diet-induced obesity	113	3	0.878	0.11	0.22	Mammalian_phenotype	6	IRX3,RCAN2,PRKAR2B
abnormal circulating leptin level	206	5	0.93	0.12	0.22	Mammalian_phenotype	5	CPE,PRKAA2,TLR2,ARRDC3,PRKAR2B
embryonic lethality between somite formation and embryo turning	113	3	0.878	0.11	0.22	Mammalian_phenotype	9	FGFR1,QKI,MAP1B
abnormal circulating mineral level	302	7	0.98	0.12	0.22	Mammalian_phenotype	4	DFNB31,COL4A5,NGFR,DDHD1,AKR1B1,SCARF2,CAND2
complete lethality throughout fetal growth and development	301	7	0.989	0.11	0.22	Mammalian_phenotype	6	IRX3,FGFR1,FUZ,PITX2,GBE1,INTU,ENAH
abnormal secondary palate morphology	115	3	0.846	0.12	0.22	Mammalian_phenotype	6	SPRY2,NDST3,KCNJ2
abnormal ion homeostasis	459	10	0.977	0.12	0.23	Mammalian_phenotype	3	DFNB31,COL4A5,NGFR,DDHD1,PRNP,AKR1B1,SCARF2,CAND2,SGK1,RAPGEF4
abnormal associative learning	260	6	0.893	0.13	0.23	Mammalian_phenotype	4	TLR2,NBEA,GNAI1,ERBB4,GPR85,TNC
abnormal outer ear morphology	118	3	0.799	0.12	0.23	Mammalian_phenotype	3	FGFR1,GSC,EDARADD
short tibia	118	3	0.799	0.12	0.23	Mammalian_phenotype	6	RCAN2,FGFR1,SMO
abnormal embryonic neuroepithelium morphology	119	3	0.784	0.13	0.23	Mammalian_phenotype	5	GSC,KIFAP3,PHGDH
small mandible	120	3	0.769	0.13	0.23	Mammalian_phenotype	9	FGFR1,FUZ,GSC
abnormal cholesterol homeostasis	462	10	0.956	0.13	0.23	Mammalian_phenotype	4	CPE,TLR2,KLF15,TUB,DFNB31,COL4A5,PRKAR2B,NDST3,FBXO41,FAR2
abnormal dorsal root ganglion morphology	121	3	0.754	0.13	0.24	Mammalian_phenotype	6	NGFR,GLRB,KIFAP3
abnormal forebrain development	216	5	0.82	0.14	0.24	Mammalian_phenotype	5	SPRY2,GSC,SMARCA1,MAP1B,ENAH
adipose tissue phenotype	735	15	0.95	0.14	0.24	Mammalian_phenotype	1	CPE,IRX3,PRKAA2,DIO2,EFEMP1,TLR2,NBEA,RCAN2,ATP8B2,KLF15,ARRDC3,TUB,DFNB31,COL4A5,PRKAR2B
abnormal mineral homeostasis	363	8	0.902	0.13	0.24	Mammalian_phenotype	3	DFNB31,COL4A5,NGFR,DDHD1,PRNP,AKR1B1,SCARF2,CAND2
abnormal olfactory lobe morphology	168	4	0.79	0.14	0.24	Mammalian_phenotype	6	PRNP,LAMA4,MAP1B,PHGDH
abnormal cardiac muscle tissue morphology	311	7	0.899	0.13	0.24	Mammalian_phenotype	3	KLF15,FGFR1,LAMA4,ERBB4,SGCE,CSRP2,KIFAP3
increased lean body mass	124	3	0.711	0.14	0.25	Mammalian_phenotype	4	KLF15,DOCK11,CAND2
abnormal embryonic tissue physiology	219	5	0.788	0.14	0.25	Mammalian_phenotype	3	FGFR1,SMO,ERBB4,BICC1,PIFO
abnormal birth body size	218	5	0.799	0.14	0.25	Mammalian_phenotype	2	GSC,PAPPA,BICC1,DSE,WDR48
decreased birth body size	217	5	0.809	0.14	0.25	Mammalian_phenotype	3	GSC,PAPPA,BICC1,DSE,WDR48
abnormal sterol level	470	10	0.899	0.14	0.25	Mammalian_phenotype	5	CPE,TLR2,KLF15,TUB,DFNB31,COL4A5,PRKAR2B,NDST3,FBXO41,FAR2
abnormal motile cilium morphology	124	3	0.711	0.14	0.25	Mammalian_phenotype	4	SPEF2,QKI,DPY19L2
abnormal circulating HDL cholesterol level	173	4	0.729	0.15	0.26	Mammalian_phenotype	5	CPE,DFNB31,NDST3,FAR2
abnormal head morphology	800	16	0.899	0.15	0.26	Mammalian_phenotype	2	FGFR1,SPRY2,FUZ,NGFR,SMO,GSC,NDST3,KCNJ2,PITX2,C5orf42,ANTXR1,FBLN5,SMARCA1,EDARADD,TTC8,PHGDH
abnormal hindlimb morphology	320	7	0.821	0.15	0.26	Mammalian_phenotype	3	RCAN2,FGFR1,SMO,GSC,PITX2,PRKD3,MAP1B
abnormal tibia morphology	173	4	0.729	0.15	0.26	Mammalian_phenotype	5	RCAN2,FGFR1,SMO,PITX2
abnormal liver morphology	914	18	0.891	0.15	0.26	Mammalian_phenotype	3	IRX3,EFEMP1,TLR2,RCAN2,KLF15,ARRDC3,TUB,DFNB31,PRKAR2B,FUZ,NGFR,PITX2,GBE1,HLX,GATA2,KIFAP3,BICC1,ELOVL5
abnormal cranial nerve morphology	221	5	0.767	0.15	0.26	Mammalian_phenotype	4	FGFR1,NGFR,SMAD1,PITX2,ERBB4
abnormal sensory capabilities/reflexes/nociception	799	16	0.904	0.15	0.26	Mammalian_phenotype	3	CPE,TLR2,NBEA,DFNB31,FGFR1,S1PR3,MCOLN3,NGFR,GLRB,PRNP,LAMA4,CSRP2,MAP1B,CTSF,HTR7,NID1
gliosis	175	4	0.705	0.15	0.26	Mammalian_phenotype	4	SMO,SPEF2,PRNP,CTSF
decreased vertical activity	129	3	0.64	0.16	0.26	Mammalian_phenotype	8	CPE,S1PR3,PRNP
abnormal retinal outer nuclear layer morphology	127	3	0.668	0.15	0.26	Mammalian_phenotype	8	TUB,DFNB31,MAP1B
abnormal gas homeostasis	535	11	0.828	0.16	0.26	Mammalian_phenotype	3	CPE,TLR2,NBEA,ARRDC3,DFNB31,PRKAR2B,KCNJ2,PITX2,LAMA4,LOX,KIFAP3
decreased circulating cholesterol level	222	5	0.757	0.15	0.26	Mammalian_phenotype	8	TLR2,PRKAR2B,NDST3,FBXO41,FAR2
abnormal glucose tolerance	429	9	0.806	0.16	0.26	Mammalian_phenotype	4	CPE,IRX3,PRKAA2,TLR2,RCAN2,KLF15,COL4A5,PRKAR2B,GBE1
taste/olfaction phenotype	128	3	0.654	0.15	0.26	Mammalian_phenotype	1	NGFR,GSC,TTC8
abnormal neuronal migration	127	3	0.668	0.15	0.26	Mammalian_phenotype	4	FGFR1,PITX2,SEMA4C
abnormal urine homeostasis	424	9	0.843	0.15	0.26	Mammalian_phenotype	3	PRKAA2,DIO2,KLF15,COL4A5,AKR1B1,KIRREL,EHD3,SLC16A10,SGK1
increased total body fat amount	126	3	0.682	0.15	0.26	Mammalian_phenotype	4	CPE,TUB,PRKAR2B
abnormal male accessory sex gland morphology	126	3	0.682	0.15	0.26	Mammalian_phenotype	4	DFNB31,SPRY2,GATA2
abnormal retinal photoreceptor layer morphology	177	4	0.682	0.16	0.27	Mammalian_phenotype	8	TUB,DFNB31,NGFR,TTC8
abnormal circulating lipid level	703	14	0.818	0.16	0.27	Mammalian_phenotype	4	CPE,PRKAA2,TLR2,ATP8B2,KLF15,ARRDC3,TUB,DFNB31,COL4A5,PRKAR2B,NDST3,FBXO41,FAR2,SGK1
abnormal wound healing	178	4	0.67	0.16	0.27	Mammalian_phenotype	3	NGFR,PAPPA,FBLN5,CSRP2
abnormal bone volume	130	3	0.626	0.16	0.27	Mammalian_phenotype	4	SMAD1,PRDM5,MFAP2
abnormal respiratory epithelium morphology	226	5	0.716	0.16	0.27	Mammalian_phenotype	3	S1PR3,GSC,LOX,EDARADD,TTC8
abnormal circulating non-HDL cholesterol level	130	3	0.626	0.16	0.27	Mammalian_phenotype	8	CPE,TLR2,PRKAR2B
abnormal pericardium morphology	282	6	0.688	0.17	0.28	Mammalian_phenotype	4	FUZ,SMO,SMAD1,GATA2,QKI,INTU
impaired muscle contractility	281	6	0.697	0.17	0.28	Mammalian_phenotype	4	NBEA,KLF15,LAMA4,ERBB4,SGCE,CACNA2D1
abnormal CNS glial cell morphology	280	6	0.706	0.17	0.28	Mammalian_phenotype	4	TLR2,FGFR1,SMO,PRNP,QKI,ENAH
abnormal body length	280	6	0.706	0.17	0.28	Mammalian_phenotype	4	CPE,ARRDC3,NGFR,PAPPA,PIAS2,DSE
cyanosis	230	5	0.675	0.17	0.28	Mammalian_phenotype	4	NBEA,KCNJ2,PITX2,LOX,KIFAP3
cardiac hypertrophy	183	4	0.613	0.18	0.28	Mammalian_phenotype	6	KLF15,LAMA4,ERBB4,LOX
infertility	762	15	0.802	0.17	0.28	Mammalian_phenotype	4	CPE,EFEMP1,DFNB31,CLDN11,SMAD1,SPEF2,ANTXR1,PRNP,CLGN,BICC1,PIFO,DPY19L2,TTPA,PYGO1,ELOVL5
abnormal tail morphology	334	7	0.704	0.17	0.28	Mammalian_phenotype	2	FGFR1,MCOLN3,PRNP,QKI,EDARADD,DSE,BLMH
abnormal hepatobiliary system morphology	927	18	0.827	0.17	0.28	Mammalian_phenotype	2	IRX3,EFEMP1,TLR2,RCAN2,KLF15,ARRDC3,TUB,DFNB31,PRKAR2B,FUZ,NGFR,PITX2,GBE1,HLX,GATA2,KIFAP3,BICC1,ELOVL5
abnormal eye size	180	4	0.647	0.17	0.28	Mammalian_phenotype	3	FUZ,NDST3,PITX2,INTU
increased heart weight	182	4	0.625	0.17	0.28	Mammalian_phenotype	6	RCAN2,DFNB31,SMARCA1,PRKD1
abnormal skeletal muscle mass	134	3	0.572	0.17	0.28	Mammalian_phenotype	4	EFEMP1,SMAD9,TTPA
abnormal osteoblast morphology	133	3	0.585	0.17	0.28	Mammalian_phenotype	4	FGFR1,SMAD1,PRDM5
increased lung tumor incidence	132	3	0.599	0.17	0.28	Mammalian_phenotype	7	SPRY2,SMAD9,SRPX
increased respiratory system tumor incidence	132	3	0.599	0.17	0.28	Mammalian_phenotype	6	SPRY2,SMAD9,SRPX
abnormal catecholamine level	134	3	0.572	0.17	0.28	Mammalian_phenotype	3	PRKAA2,ARRDC3,TNC
abnormal sensitivity to induced morbidity/mortality	436	9	0.756	0.17	0.28	Mammalian_phenotype	3	TLR2,KLF15,S1PR3,ANTXR1,PRNP,LAMA4,HTR7,PDE4B,BLMH
abnormal heart valve morphology	138	3	0.52	0.19	0.29	Mammalian_phenotype	4	FUZ,PITX2,C5orf42
abnormal forelimb morphology	186	4	0.58	0.18	0.29	Mammalian_phenotype	3	FGFR1,SMO,GSC,SMAD9
paralysis	136	3	0.546	0.18	0.29	Mammalian_phenotype	5	PRNP,MAP1B,GPR161
abnormal grip strength	237	5	0.606	0.19	0.29	Mammalian_phenotype	5	CPE,CLDN11,SMAD9,FGF12,TNC
hydroencephaly	138	3	0.52	0.19	0.29	Mammalian_phenotype	5	SPEF2,ENAH,TPBG
pallor	187	4	0.569	0.19	0.29	Mammalian_phenotype	4	GSC,HLX,LAMA4,EDARADD
dilated heart	234	5	0.636	0.18	0.29	Mammalian_phenotype	4	KLF15,FGFR1,LAMA4,ERBB4,FBLN5
increased circulating cholesterol level	234	5	0.636	0.18	0.29	Mammalian_phenotype	8	CPE,KLF15,TUB,DFNB31,COL4A5
abnormal rostral-caudal axis patterning	137	3	0.533	0.18	0.29	Mammalian_phenotype	4	FGFR1,SMAD1,QKI
abnormal viscerocranium morphology	340	7	0.655	0.19	0.29	Mammalian_phenotype	6	FGFR1,FUZ,SMO,GSC,NDST3,KCNJ2,PITX2
reduced male fertility	238	5	0.597	0.19	0.3	Mammalian_phenotype	4	GLRB,QKI,PYGO1,WDR48,CHST10
abnormal vascular smooth muscle physiology	139	3	0.507	0.19	0.3	Mammalian_phenotype	3	KCNJ2,FBLN5,CSRP2
abnormal neurocranium morphology	242	5	0.558	0.2	0.31	Mammalian_phenotype	6	FGFR1,SMO,GSC,SMAD1,SPEF2
small liver	190	4	0.536	0.19	0.31	Mammalian_phenotype	5	EFEMP1,RCAN2,HLX,GATA2
impaired coordination	400	8	0.618	0.2	0.31	Mammalian_phenotype	5	PRKAR2B,FGFR1,CLDN11,MCOLN3,PRNP,SGCE,QKI,TTPA
reduced long term potentiation	142	3	0.469	0.2	0.31	Mammalian_phenotype	6	PRNP,CHST10,TNC
abnormal pancreas morphology	293	6	0.591	0.2	0.31	Mammalian_phenotype	3	CPE,TLR2,TUB,PITX2,HLX,BICC1
abnormal emotion/affect behavior	509	10	0.637	0.2	0.31	Mammalian_phenotype	3	TLR2,NDST3,PRNP,ERBB4,QKI,MAP1B,MAGED1,FGF12,TNC,ULK2
abnormal hindlimb zeugopod morphology	191	4	0.525	0.2	0.31	Mammalian_phenotype	4	RCAN2,FGFR1,SMO,PITX2
abnormal embryo turning	193	4	0.504	0.2	0.32	Mammalian_phenotype	5	SMO,SMAD1,PITX2,QKI
abnormal thermal nociception	145	3	0.432	0.21	0.32	Mammalian_phenotype	5	TLR2,DFNB31,HTR7
abnormal joint morphology	244	5	0.539	0.2	0.32	Mammalian_phenotype	3	SMO,GSC,ANTXR1,GNAI1,AKR1B1
abnormal neuron apoptosis	247	5	0.511	0.21	0.32	Mammalian_phenotype	4	TLR2,NGFR,PRNP,MAGED1,NOVA1
abnormal heart weight	245	5	0.53	0.21	0.32	Mammalian_phenotype	5	TLR2,RCAN2,DFNB31,SMARCA1,PRKD1
abnormal fat pad morphology	245	5	0.53	0.21	0.32	Mammalian_phenotype	3	TLR2,NBEA,RCAN2,ARRDC3,PRKAR2B
decreased grip strength	195	4	0.483	0.21	0.32	Mammalian_phenotype	6	CPE,SMAD9,FGF12,TNC
abnormal cerebellum development	148	3	0.396	0.22	0.33	Mammalian_phenotype	6	FGFR1,SMO,MAP1B
hypoalgesia	147	3	0.408	0.22	0.33	Mammalian_phenotype	6	CPE,DFNB31,HTR7
abnormal synaptic transmission	629	12	0.596	0.22	0.33	Mammalian_phenotype	3	NBEA,PRNP,GNAI1,ERBB4,CACNA2D1,FGF12,IL1RAPL1,CHST10,TNC,NLGN1,PCLO,SYDE1
decreased cholesterol level	249	5	0.493	0.22	0.33	Mammalian_phenotype	7	TLR2,PRKAR2B,NDST3,FBXO41,FAR2
abnormal liver weight	197	4	0.462	0.21	0.33	Mammalian_phenotype	5	EFEMP1,RCAN2,DFNB31,KIFAP3
abnormal muscle contractility	355	7	0.537	0.22	0.33	Mammalian_phenotype	3	NBEA,KLF15,LAMA4,ERBB4,SGCE,PRKD1,CACNA2D1
decreased sterol level	249	5	0.493	0.22	0.33	Mammalian_phenotype	6	TLR2,PRKAR2B,NDST3,FBXO41,FAR2
abnormal cranium morphology	524	10	0.541	0.23	0.34	Mammalian_phenotype	5	FGFR1,FUZ,SMO,GSC,SMAD1,SPEF2,NDST3,KCNJ2,PITX2,ANTXR1
abnormal telencephalon development	149	3	0.384	0.22	0.34	Mammalian_phenotype	6	SMARCA1,MAP1B,ENAH
abnormal retina morphology	577	11	0.566	0.22	0.34	Mammalian_phenotype	5	EFEMP1,TUB,DFNB31,NGFR,PITX2,PRNP,MAP1B,TTC8,TTPA,PYGO1,PIAS2
increased circulating triglyceride level	151	3	0.36	0.23	0.34	Mammalian_phenotype	7	CPE,KLF15,TUB
abnormal nose morphology	151	3	0.36	0.23	0.34	Mammalian_phenotype	3	SMO,GSC,TTC8
decreased circulating insulin level	254	5	0.447	0.23	0.34	Mammalian_phenotype	6	CPE,PRKAA2,TLR2,ARRDC3,PRKAR2B
abnormal bone mineral density	304	6	0.498	0.22	0.34	Mammalian_phenotype	4	DIO2,EFEMP1,PRDM5,DOCK11,DDHD1,MFAP2
abnormal renal/urinary system morphology	809	15	0.557	0.23	0.35	Mammalian_phenotype	2	EFEMP1,DFNB31,COL4A5,FGFR1,C5orf42,AKR1B1,GATA2,BICC1,TTC8,SALL2,KIRREL,PYGO1,EHD3,UBE2E2,CACNA2D1
abnormal femur morphology	152	3	0.349	0.23	0.35	Mammalian_phenotype	5	GSC,PITX2,PRKD3
abnormal lateral ventricle morphology	152	3	0.349	0.23	0.35	Mammalian_phenotype	6	SPEF2,MAP1B,PHGDH
abnormal ocular fundus morphology	583	11	0.53	0.23	0.35	Mammalian_phenotype	4	EFEMP1,TUB,DFNB31,NGFR,PITX2,PRNP,MAP1B,TTC8,TTPA,PYGO1,PIAS2
abnormal posterior eye segment morphology	638	12	0.545	0.23	0.35	Mammalian_phenotype	3	EFEMP1,TUB,DFNB31,COL4A5,NGFR,PITX2,PRNP,MAP1B,TTC8,TTPA,PYGO1,PIAS2
abnormal lung development	155	3	0.314	0.24	0.36	Mammalian_phenotype	4	SPRY2,ERBB4,LOX
hypoactivity	422	8	0.461	0.24	0.36	Mammalian_phenotype	7	CPE,NBEA,RCAN2,PRNP,LOX,QKI,MAGED1,ENAH
abnormal circulating alanine transaminase level	157	3	0.291	0.25	0.36	Mammalian_phenotype	6	TLR2,DFNB31,SCARF2
abnormal fear/anxiety-related behavior	315	6	0.408	0.25	0.36	Mammalian_phenotype	4	TLR2,NDST3,PRNP,ERBB4,TNC,ULK2
increased urine protein level	156	3	0.303	0.25	0.36	Mammalian_phenotype	5	COL4A5,KIRREL,EHD3
abnormal cell migration	480	9	0.457	0.25	0.36	Mammalian_phenotype	3	TLR2,FGFR1,SMO,NDST3,PITX2,ERBB4,SEMA4C,TPBG,PDE4B
abnormal insulin secretion	157	3	0.291	0.25	0.36	Mammalian_phenotype	4	PRKAA2,TLR2,RAPGEF4
abnormal hindlimb stylopod morphology	157	3	0.291	0.25	0.36	Mammalian_phenotype	4	GSC,PITX2,PRKD3
abnormal amino acid level	258	5	0.411	0.24	0.36	Mammalian_phenotype	3	KLF15,COL4A5,AKR1B1,PHGDH,SLC16A10
abnormal renal/urinary system physiology	648	12	0.488	0.25	0.36	Mammalian_phenotype	2	PRKAA2,DIO2,TLR2,KLF15,COL4A5,FGFR1,AKR1B1,BICC1,KIRREL,EHD3,SLC16A10,SGK1
ventricular septal defect	207	4	0.361	0.24	0.36	Mammalian_phenotype	6	SMO,PITX2,GBE1,BICC1
abnormal craniofacial bone morphology	540	10	0.442	0.26	0.37	Mammalian_phenotype	3	FGFR1,FUZ,SMO,GSC,SMAD1,SPEF2,NDST3,KCNJ2,PITX2,ANTXR1
abnormal mesoderm development	160	3	0.258	0.26	0.38	Mammalian_phenotype	6	FGFR1,SMAD1,PITX2
increased cholesterol level	267	5	0.332	0.26	0.38	Mammalian_phenotype	7	CPE,KLF15,TUB,DFNB31,COL4A5
increased sterol level	267	5	0.332	0.26	0.38	Mammalian_phenotype	6	CPE,KLF15,TUB,DFNB31,COL4A5
abnormal rib morphology	268	5	0.324	0.27	0.39	Mammalian_phenotype	5	FGFR1,FUZ,GSC,PITX2,GNAI1
abnormal embryonic tissue morphology	893	16	0.432	0.28	0.39	Mammalian_phenotype	3	FGFR1,FUZ,SMO,GSC,SMAD1,PITX2,KIFAP3,QKI,SMAD9,INTU,GPR161,PHGDH,SALL2,ENAH,ARL13B,FERMT2
abnormal lipid homeostasis	951	17	0.437	0.28	0.39	Mammalian_phenotype	3	CPE,PRKAA2,TLR2,ATP8B2,KLF15,ARRDC3,TUB,DFNB31,COL4A5,PRKAR2B,NDST3,GNAI1,FBXO41,FAR2,EDARADD,TTPA,SGK1
abnormal thoracic cage morphology	381	7	0.344	0.28	0.39	Mammalian_phenotype	4	EFEMP1,FGFR1,FUZ,GSC,PITX2,C5orf42,GNAI1
abnormal neuron physiology	605	11	0.402	0.27	0.39	Mammalian_phenotype	3	PRKAA2,TLR2,FGFR1,NGFR,PITX2,PRNP,SMARCA1,SEMA4C,MAGED1,NOVA1,BASP1
abnormal eye physiology	436	8	0.365	0.27	0.39	Mammalian_phenotype	2	TUB,DFNB31,COL4A5,CLDN11,NGFR,MAP1B,MAGED1,TTPA
abnormal blood vessel physiology	383	7	0.33	0.28	0.4	Mammalian_phenotype	3	KLF15,NGFR,PAPPA,KCNJ2,FBLN5,GATA2,CSRP2
decreased thymocyte number	165	3	0.204	0.28	0.4	Mammalian_phenotype	5	PRNP,KIFAP3,WIPF1
abnormal coat appearance	495	9	0.361	0.28	0.4	Mammalian_phenotype	4	EFEMP1,PRKAR2B,MCOLN3,FAR2,FBLN5,SEMA4C,MAP1B,EDARADD,GPR161
abnormal lipid level	898	16	0.408	0.28	0.4	Mammalian_phenotype	4	CPE,PRKAA2,TLR2,ATP8B2,KLF15,ARRDC3,TUB,DFNB31,COL4A5,PRKAR2B,NDST3,GNAI1,FBXO41,FAR2,EDARADD,SGK1
small heart	167	3	0.182	0.29	0.4	Mammalian_phenotype	5	TLR2,FGFR1,PITX2
abnormal bone structure	664	12	0.399	0.28	0.4	Mammalian_phenotype	3	DIO2,EFEMP1,ATP8B2,FGFR1,SMAD1,PRDM5,DOCK11,DDHD1,MFAP2,PRKD3,CAND2,PIAS2
increased triglyceride level	218	4	0.255	0.28	0.4	Mammalian_phenotype	6	CPE,PRKAA2,KLF15,TUB
abnormal pancreas secretion	169	3	0.161	0.29	0.41	Mammalian_phenotype	4	PRKAA2,TLR2,RAPGEF4
abnormal tumor necrosis factor level	168	3	0.172	0.29	0.41	Mammalian_phenotype	6	TLR2,NGFR,MAGED1
abnormal telencephalon morphology	740	13	0.309	0.31	0.42	Mammalian_phenotype	5	FGFR1,FUZ,SPEF2,PRNP,LAMA4,KIFAP3,QKI,INTU,SMARCA1,MAP1B,PHGDH,ENAH,BASP1
abnormal uterus morphology	173	3	0.12	0.31	0.42	Mammalian_phenotype	6	EFEMP1,DFNB31,CHST10
abnormal anxiety-related response	281	5	0.215	0.3	0.42	Mammalian_phenotype	5	NDST3,PRNP,ERBB4,TNC,ULK2
abnormal response to new environment	173	3	0.12	0.31	0.42	Mammalian_phenotype	4	MAP1B,MAGED1,FGF12
abnormal somite development	226	4	0.181	0.3	0.42	Mammalian_phenotype	4	FGFR1,GSC,SMAD1,QKI
abnormal visceral yolk sac morphology	224	4	0.199	0.3	0.42	Mammalian_phenotype	4	FGFR1,SMAD1,GATA2,QKI
abnormal pain threshold	227	4	0.172	0.31	0.42	Mammalian_phenotype	5	CPE,TLR2,DFNB31,HTR7
abnormal innervation	225	4	0.19	0.3	0.42	Mammalian_phenotype	3	NGFR,LAMA4,ERBB4,SMAD9
abnormal bone remodeling	171	3	0.14	0.3	0.42	Mammalian_phenotype	3	TLR2,FGFR1,SMAD1
abnormal pancreatic beta cell physiology	173	3	0.12	0.31	0.42	Mammalian_phenotype	5	PRKAA2,TLR2,RAPGEF4
abnormal food intake	391	7	0.273	0.3	0.42	Mammalian_phenotype	5	CPE,PRKAA2,TLR2,RCAN2,TUB,PRKAR2B,GSC
abnormal urine protein level	171	3	0.14	0.3	0.42	Mammalian_phenotype	4	COL4A5,KIRREL,EHD3
abnormal neuron number	452	8	0.26	0.31	0.42	Mammalian_phenotype	4	TUB,DFNB31,FGFR1,SPRY2,DFNA5,NGFR,SMO,PRNP
abnormal fat cell morphology	173	3	0.12	0.31	0.42	Mammalian_phenotype	3	IRX3,TLR2,ARRDC3
abnormal appendicular skeleton morphology	619	11	0.322	0.3	0.42	Mammalian_phenotype	3	EFEMP1,RCAN2,FGFR1,FUZ,SMO,GSC,PITX2,C5orf42,ANTXR1,PRKD3,GNAI1
increased sensitivity to induced morbidity/mortality	334	6	0.261	0.3	0.42	Mammalian_phenotype	4	TLR2,KLF15,PRNP,LAMA4,HTR7,BLMH
abnormal vertical activity	173	3	0.12	0.31	0.42	Mammalian_phenotype	7	CPE,S1PR3,PRNP
abnormal cartilage morphology	342	6	0.201	0.32	0.43	Mammalian_phenotype	3	FGFR1,FUZ,SMO,GSC,GLRB,PITX2
abnormal coat/ hair morphology	513	9	0.249	0.32	0.43	Mammalian_phenotype	3	EFEMP1,PRKAR2B,MCOLN3,FAR2,FBLN5,SEMA4C,MAP1B,EDARADD,GPR161
abnormal sensory neuron morphology	455	8	0.24	0.32	0.43	Mammalian_phenotype	4	TUB,DFNB31,FGFR1,SPRY2,DFNA5,NGFR,ERBB4,TTC8
decreased hemoglobin content	175	3	0.0996	0.32	0.43	Mammalian_phenotype	9	COL4A5,SCARF2,LAMA4
abnormal respiratory system development	176	3	0.0896	0.32	0.43	Mammalian_phenotype	3	SPRY2,ERBB4,LOX
decreased bone mineral density	234	4	0.11	0.33	0.44	Mammalian_phenotype	5	DIO2,EFEMP1,PRDM5,MFAP2
abnormal kidney physiology	401	7	0.204	0.32	0.44	Mammalian_phenotype	3	TLR2,COL4A5,FGFR1,AKR1B1,BICC1,EHD3,SGK1
abnormal endocrine pancreas physiology	177	3	0.0796	0.32	0.44	Mammalian_phenotype	4	PRKAA2,TLR2,RAPGEF4
abnormal prenatal growth/weight/body size	988	17	0.268	0.33	0.45	Mammalian_phenotype	2	FGFR1,SMO,GSC,SMAD1,PITX2,HLX,KIFAP3,QKI,SMAD9,GPR161,PSAT1,PHGDH,PYGO1,WDR48,NOVA1,ENAH,PEG10
decreased neuron number	404	7	0.184	0.33	0.45	Mammalian_phenotype	5	TUB,DFNB31,FGFR1,DFNA5,NGFR,SMO,PRNP
seizures	352	6	0.128	0.34	0.46	Mammalian_phenotype	3	MCOLN3,PRNP,SGCE,QKI,HTR7,NID1
abnormal kidney morphology	760	13	0.208	0.35	0.46	Mammalian_phenotype	3	EFEMP1,DFNB31,COL4A5,FGFR1,C5orf42,AKR1B1,GATA2,BICC1,TTC8,SALL2,KIRREL,EHD3,UBE2E2
abnormal hindbrain development	183	3	0.0207	0.34	0.46	Mammalian_phenotype	5	FGFR1,SMO,MAP1B
abnormal bone mineral content	184	3	0.011	0.35	0.47	Mammalian_phenotype	4	ATP8B2,PRDM5,PIAS2
abnormal limb long bone morphology	354	6	0.114	0.35	0.47	Mammalian_phenotype	5	RCAN2,FGFR1,SMO,GSC,PITX2,PRKD3
decreased body length	243	4	0.0324	0.36	0.48	Mammalian_phenotype	5	ARRDC3,PAPPA,PIAS2,DSE
decreased litter size	300	5	0.0649	0.36	0.48	Mammalian_phenotype	5	EFEMP1,S1PR3,EDARADD,DSE,CHST10
abnormal embryonic growth/weight/body size	829	14	0.165	0.37	0.48	Mammalian_phenotype	3	FGFR1,SMO,GSC,SMAD1,PITX2,KIFAP3,QKI,SMAD9,GPR161,PSAT1,PHGDH,WDR48,ENAH,PEG10
abnormal neurite morphology	358	6	0.0855	0.36	0.48	Mammalian_phenotype	4	CLDN11,LAMA4,QKI,MAP1B,ENAH,BASP1
abnormal pulmonary acinus morphology	244	4	0.024	0.36	0.48	Mammalian_phenotype	5	S1PR3,ERBB4,FBLN5,LOX
partial embryonic lethality during organogenesis	300	5	0.0649	0.36	0.48	Mammalian_phenotype	7	FGFR1,SPRY2,PITX2,INTU,PRKD1
male infertility	538	9	0.1	0.37	0.49	Mammalian_phenotype	4	CPE,CLDN11,SMAD1,SPEF2,PRNP,CLGN,PIFO,DPY19L2,PYGO1
abnormal consumption behavior	597	10	0.11	0.37	0.49	Mammalian_phenotype	3	CPE,PRKAA2,TLR2,RCAN2,TUB,PRKAR2B,GSC,AKR1B1,LOX,SLC16A10
increased circulating insulin level	191	3	-0.055	0.37	0.49	Mammalian_phenotype	6	CPE,PRKAA2,TUB
abnormal renal tubule morphology	247	4	-0.00107	0.37	0.49	Mammalian_phenotype	5	COL4A5,TTC8,KIRREL,EHD3
abnormal long bone morphology	477	8	0.102	0.37	0.49	Mammalian_phenotype	4	RCAN2,FGFR1,FUZ,SMO,GSC,PITX2,ANTXR1,PRKD3
abnormal lean body mass	247	4	-0.00107	0.37	0.49	Mammalian_phenotype	3	KLF15,PRKAR2B,DOCK11,CAND2
decreased fetal size	191	3	-0.055	0.37	0.49	Mammalian_phenotype	5	HLX,PYGO1,NOVA1
abnormal prenatal body size	715	12	0.129	0.37	0.49	Mammalian_phenotype	3	FGFR1,SMO,GSC,SMAD1,PITX2,HLX,QKI,GPR161,PHGDH,PYGO1,NOVA1,ENAH
complete prenatal lethality	363	6	0.0504	0.37	0.49	Mammalian_phenotype	5	FGFR1,SPRY2,SMAD1,HLX,GATA2,SMAD9
abnormal litter size	309	5	-0.00307	0.39	0.5	Mammalian_phenotype	4	EFEMP1,S1PR3,EDARADD,DSE,CHST10
abnormal eye electrophysiology	195	3	-0.0917	0.39	0.5	Mammalian_phenotype	3	DFNB31,CLDN11,TTPA
decreased brain size	253	4	-0.0503	0.39	0.51	Mammalian_phenotype	5	SMO,GSC,PHGDH,CTSF
abnormal fetal growth/weight/body size	255	4	-0.0664	0.4	0.51	Mammalian_phenotype	3	HLX,PSAT1,PYGO1,NOVA1
abnormal sperm physiology	198	3	-0.119	0.4	0.51	Mammalian_phenotype	4	GLRB,PRNP,DPY19L2
abnormal retinal neuronal layer morphology	311	5	-0.0179	0.39	0.51	Mammalian_phenotype	7	TUB,DFNB31,NGFR,MAP1B,TTC8
increased gland tumor incidence	254	4	-0.0584	0.39	0.51	Mammalian_phenotype	6	SPRY2,SMAD1,SMAD9,SRPX
abnormal pulmonary alveolar system morphology	254	4	-0.0584	0.39	0.51	Mammalian_phenotype	4	S1PR3,ERBB4,FBLN5,LOX
complete embryonic lethality	372	6	-0.0116	0.4	0.51	Mammalian_phenotype	6	ARRDC3,FGFR1,PITX2,GATA2,QKI,LRP1B
abnormal trabecular bone morphology	259	4	-0.0984	0.41	0.52	Mammalian_phenotype	4	SMAD1,PRDM5,MFAP2,PRKD3
abnormal induced morbidity/mortality	552	9	0.0196	0.4	0.52	Mammalian_phenotype	2	TLR2,KLF15,S1PR3,ANTXR1,PRNP,LAMA4,HTR7,PDE4B,BLMH
abnormal limb bone morphology	375	6	-0.0319	0.41	0.52	Mammalian_phenotype	3	RCAN2,FGFR1,SMO,GSC,PITX2,PRKD3
abnormal germ cell morphology	551	9	0.0253	0.4	0.52	Mammalian_phenotype	4	CLDN11,SMAD1,SPEF2,PRNP,QKI,SMAD9,DPY19L2,PYGO1,WDR48
abnormal male reproductive system physiology	791	13	0.0546	0.41	0.52	Mammalian_phenotype	3	CPE,CLDN11,SMAD1,GLRB,SPEF2,PRNP,CLGN,QKI,PIFO,DPY19L2,PYGO1,WDR48,CHST10
abnormal fetal size	200	3	-0.137	0.41	0.52	Mammalian_phenotype	4	HLX,PYGO1,NOVA1
abnormal liver parenchyma morphology	199	3	-0.128	0.4	0.52	Mammalian_phenotype	4	TLR2,NGFR,BICC1
abnormal abdominal fat pad morphology	205	3	-0.18	0.43	0.53	Mammalian_phenotype	4	RCAN2,ARRDC3,PRKAR2B
abnormal digestive system morphology	921	15	0.0215	0.42	0.53	Mammalian_phenotype	2	EFEMP1,TLR2,FGFR1,SPRY2,FUZ,NGFR,SMO,GSC,SMAD1,NDST3,KCNJ2,PITX2,C5orf42,HLX,BICC1
abnormal intestine morphology	438	7	-0.0377	0.42	0.53	Mammalian_phenotype	3	EFEMP1,TLR2,FGFR1,SPRY2,SMO,PITX2,HLX
abnormal intestinal mucosa morphology	203	3	-0.163	0.42	0.53	Mammalian_phenotype	5	TLR2,FGFR1,SMO
abnormal cerebral cortex morphology	324	5	-0.112	0.43	0.53	Mammalian_phenotype	7	PRNP,KIFAP3,SMARCA1,MAP1B,BASP1
hepatic steatosis	202	3	-0.154	0.41	0.53	Mammalian_phenotype	4	TLR2,TUB,ELOVL5
oligozoospermia	205	3	-0.18	0.43	0.53	Mammalian_phenotype	5	SPEF2,QKI,PYGO1
decreased erythrocyte cell number	205	3	-0.18	0.43	0.53	Mammalian_phenotype	7	COL4A5,SCARF2,LAMA4
abnormal white adipose tissue morphology	263	4	-0.13	0.42	0.53	Mammalian_phenotype	3	EFEMP1,TLR2,ARRDC3,PRKAR2B
embryonic growth retardation	498	8	-0.0253	0.42	0.53	Mammalian_phenotype	3	FGFR1,SMO,GSC,KIFAP3,QKI,PSAT1,WDR48,PEG10
abnormal circulating amino acid level	206	3	-0.189	0.43	0.53	Mammalian_phenotype	4	KLF15,COL4A5,SLC16A10
abnormal skin physiology	320	5	-0.0836	0.42	0.53	Mammalian_phenotype	2	PRNP,LOX,DSE,WDR48,BLMH
abnormal behavioral response to xenobiotic	264	4	-0.138	0.43	0.53	Mammalian_phenotype	3	PRKAA2,PRKAR2B,CACNA2D1,HTR7
decreased embryo size	567	9	-0.0646	0.44	0.54	Mammalian_phenotype	5	FGFR1,SMO,GSC,SMAD1,PITX2,QKI,GPR161,PHGDH,ENAH
abnormal respiratory function	385	6	-0.0986	0.43	0.54	Mammalian_phenotype	4	TLR2,NGFR,GSC,KCNJ2,ERBB4,ARL13B
abnormal renal corpuscle morphology	328	5	-0.141	0.44	0.54	Mammalian_phenotype	5	COL4A5,FGFR1,BICC1,KIRREL,EHD3
abnormal anterior eye segment morphology	446	7	-0.0875	0.44	0.54	Mammalian_phenotype	3	COL4A5,SMO,PITX2,EDARADD,GPR161,PYGO1,NID1
abnormal skin appearance	447	7	-0.0937	0.44	0.54	Mammalian_phenotype	3	EFEMP1,GSC,HLX,LAMA4,FBLN5,EDARADD,BLMH
prenatal growth retardation	565	9	-0.0535	0.43	0.54	Mammalian_phenotype	3	FGFR1,SMO,GSC,KIFAP3,QKI,PSAT1,PYGO1,WDR48,PEG10
abnormal embryo size	576	9	-0.114	0.46	0.56	Mammalian_phenotype	3	FGFR1,SMO,GSC,SMAD1,PITX2,QKI,GPR161,PHGDH,ENAH
abnormal liver size	395	6	-0.164	0.46	0.56	Mammalian_phenotype	4	EFEMP1,RCAN2,DFNB31,HLX,GATA2,KIFAP3
abnormal pancreatic islet morphology	213	3	-0.248	0.45	0.56	Mammalian_phenotype	5	CPE,TLR2,TUB
abnormal endocrine pancreas morphology	214	3	-0.257	0.46	0.56	Mammalian_phenotype	4	CPE,TLR2,TUB
abnormal spatial learning	215	3	-0.265	0.46	0.57	Mammalian_phenotype	4	NBEA,NGFR,CHST10
abnormal vitelline vasculature morphology	216	3	-0.273	0.47	0.57	Mammalian_phenotype	4	SMO,GATA2,QKI
abnormal tumor necrosis factor secretion	217	3	-0.281	0.47	0.57	Mammalian_phenotype	5	TLR2,GNAI1,PDE4B
abnormal triglyceride level	401	6	-0.202	0.48	0.58	Mammalian_phenotype	5	CPE,PRKAA2,KLF15,ARRDC3,TUB,PRKAR2B
abnormal eating behavior	524	8	-0.176	0.48	0.58	Mammalian_phenotype	4	CPE,PRKAA2,TLR2,RCAN2,TUB,PRKAR2B,GSC,LOX
anemia	340	5	-0.224	0.48	0.58	Mammalian_phenotype	4	HLX,LAMA4,GATA2,EDARADD,L3MBTL3
abnormal skin morphology	827	13	-0.117	0.47	0.58	Mammalian_phenotype	2	EFEMP1,ARRDC3,S1PR3,MCOLN3,GSC,HLX,LAMA4,FBLN5,LOX,KIFAP3,EDARADD,DSE,BLMH
respiratory system inflammation	222	3	-0.322	0.49	0.59	Mammalian_phenotype	3	SPEF2,ERBB4,SMAD9
abnormal interventricular septum morphology	288	4	-0.317	0.5	0.6	Mammalian_phenotype	5	SMO,PITX2,GBE1,BICC1
abnormal circulating insulin level	408	6	-0.246	0.49	0.6	Mammalian_phenotype	4	CPE,PRKAA2,TLR2,ARRDC3,TUB,PRKAR2B
increased carcinoma incidence	286	4	-0.303	0.5	0.6	Mammalian_phenotype	7	TLR2,SMAD1,SMAD9,SRPX
decreased circulating glucose level	349	5	-0.284	0.5	0.6	Mammalian_phenotype	5	CPE,KLF15,ARRDC3,DFNB31,GBE1
abnormal hemoglobin content	225	3	-0.346	0.5	0.6	Mammalian_phenotype	8	COL4A5,SCARF2,LAMA4
abnormal endocrine gland physiology	350	5	-0.291	0.5	0.6	Mammalian_phenotype	3	PRKAA2,TLR2,GATA2,KIFAP3,RAPGEF4
abnormal kidney cortex morphology	353	5	-0.311	0.51	0.61	Mammalian_phenotype	4	COL4A5,FGFR1,BICC1,KIRREL,EHD3
abnormal male germ cell morphology	476	7	-0.267	0.51	0.61	Mammalian_phenotype	5	CLDN11,SPEF2,PRNP,QKI,DPY19L2,PYGO1,WDR48
abnormal cell morphology	603	9	-0.259	0.52	0.62	Mammalian_phenotype	2	TLR2,FUZ,SMAD1,SPEF2,QKI,INTU,BICC1,PIFO,DPY19L2
abnormal intestinal epithelium morphology	231	3	-0.393	0.52	0.62	Mammalian_phenotype	4	TLR2,FGFR1,SMO
decreased germ cell number	417	6	-0.302	0.52	0.62	Mammalian_phenotype	5	CLDN11,SMAD1,SPEF2,QKI,PYGO1,WDR48
decreased apoptosis	233	3	-0.409	0.53	0.62	Mammalian_phenotype	5	TLR2,NGFR,MAGED1
decreased cell death	233	3	-0.409	0.53	0.62	Mammalian_phenotype	4	TLR2,NGFR,MAGED1
abnormal gametes	423	6	-0.338	0.53	0.63	Mammalian_phenotype	5	CLDN11,SPEF2,PRNP,QKI,DPY19L2,PYGO1
abnormal presacral vertebrae morphology	239	3	-0.454	0.55	0.64	Mammalian_phenotype	6	FGFR1,GSC,GNAI1
abnormal skin condition	300	4	-0.402	0.54	0.64	Mammalian_phenotype	3	ARRDC3,S1PR3,KIFAP3,EDARADD
female infertility	300	4	-0.402	0.54	0.64	Mammalian_phenotype	4	DFNB31,ANTXR1,TTPA,ELOVL5
abnormal respiration	555	8	-0.346	0.55	0.64	Mammalian_phenotype	3	TLR2,NGFR,GSC,KCNJ2,ERBB4,EDARADD,ARL13B,NLGN1
abnormal nervous system electrophysiology	299	4	-0.395	0.54	0.64	Mammalian_phenotype	3	FGFR1,PRNP,MAP1B,TRPC1
decreased male germ cell number	366	5	-0.395	0.55	0.64	Mammalian_phenotype	6	CLDN11,SPEF2,QKI,PYGO1,WDR48
abnormal response to injury	489	7	-0.342	0.54	0.64	Mammalian_phenotype	2	TLR2,RCAN2,KLF15,NGFR,PAPPA,FBLN5,CSRP2
abnormal renal glomerulus morphology	303	4	-0.422	0.55	0.64	Mammalian_phenotype	6	COL4A5,FGFR1,KIRREL,EHD3
abnormal exocrine gland morphology	613	9	-0.311	0.54	0.64	Mammalian_phenotype	3	TLR2,DFNB31,FGFR1,SPRY2,SMAD1,ERBB4,GATA2,BICC1,EDARADD
abnormal liver physiology	370	5	-0.42	0.56	0.65	Mammalian_phenotype	3	KLF15,NGFR,LAMA4,BICC1,ELOVL5
small thymus	307	4	-0.449	0.56	0.65	Mammalian_phenotype	6	DFNB31,PRNP,KIFAP3,WIPF1
abnormal circulating triglyceride level	306	4	-0.443	0.56	0.65	Mammalian_phenotype	6	CPE,KLF15,ARRDC3,TUB
internal hemorrhage	310	4	-0.47	0.57	0.66	Mammalian_phenotype	5	SMAD1,LAMA4,LOX,SMAD9
abnormal bone ossification	372	5	-0.433	0.56	0.66	Mammalian_phenotype	3	FGFR1,FUZ,SMAD1,PRDM5,PAPPA
abnormal skin adnexa morphology	819	12	-0.372	0.58	0.67	Mammalian_phenotype	2	EFEMP1,PRKAR2B,MCOLN3,NGFR,FAR2,ERBB4,FBLN5,SEMA4C,MAP1B,EDARADD,GPR161,DSE
abnormal respiratory system physiology	826	12	-0.404	0.59	0.68	Mammalian_phenotype	2	TLR2,NGFR,GSC,SPEF2,KCNJ2,ERBB4,FBLN5,LOX,SMAD9,EDARADD,ARL13B,NLGN1
decreased inflammatory response	256	3	-0.578	0.6	0.69	Mammalian_phenotype	4	TLR2,S1PR3,ANXA5
abnormal breathing pattern	321	4	-0.542	0.6	0.69	Mammalian_phenotype	5	GSC,KCNJ2,ERBB4,ARL13B
abnormal blood coagulation	255	3	-0.571	0.6	0.69	Mammalian_phenotype	5	MFAP2,FBLN5,P2RY1
abnormal female reproductive system physiology	638	9	-0.438	0.59	0.69	Mammalian_phenotype	3	DFNB31,S1PR3,ANTXR1,ERBB4,EDARADD,TTPA,ELOVL5,WDR48,CHST10
abnormal nephron morphology	450	6	-0.497	0.6	0.69	Mammalian_phenotype	4	COL4A5,FGFR1,BICC1,TTC8,KIRREL,EHD3
abnormal cytokine level	383	5	-0.501	0.59	0.69	Mammalian_phenotype	4	TLR2,S1PR3,NGFR,MCAM,MAGED1
abnormal hemostasis	257	3	-0.585	0.6	0.69	Mammalian_phenotype	4	MFAP2,FBLN5,P2RY1
partial prenatal lethality	384	5	-0.507	0.6	0.69	Mammalian_phenotype	5	FGFR1,S1PR3,MCOLN3,SMAD9,BICC1
abnormal digestive system physiology	587	8	-0.514	0.62	0.7	Mammalian_phenotype	2	CPE,DIO2,TLR2,FGFR1,SPRY2,SMO,SMAD1,TRPC1
reduced female fertility	260	3	-0.606	0.61	0.7	Mammalian_phenotype	4	EDARADD,WDR48,CHST10
abnormal extraembryonic tissue morphology	650	9	-0.497	0.62	0.7	Mammalian_phenotype	3	NBEA,FGFR1,SMO,SMAD1,GATA2,QKI,SMAD9,TTPA,PEG10
abnormal vertebral column morphology	646	9	-0.478	0.61	0.7	Mammalian_phenotype	4	EFEMP1,FGFR1,GSC,GLRB,PITX2,ANTXR1,PRKD3,PRNP,GNAI1
abnormal intercellular signaling peptide or protein level	393	5	-0.561	0.62	0.7	Mammalian_phenotype	4	TLR2,S1PR3,NGFR,MCAM,MAGED1
abnormal endocrine gland morphology	840	12	-0.466	0.61	0.7	Mammalian_phenotype	3	CPE,TLR2,NBEA,TUB,DFNB31,FUZ,GLRB,PITX2,PRNP,GATA2,KIFAP3,WIPF1
abnormal skeleton physiology	590	8	-0.529	0.62	0.71	Mammalian_phenotype	2	TLR2,FGFR1,FUZ,SMAD1,PRDM5,PAPPA,GLRB,SMAD9
abnormal erythrocyte cell number	264	3	-0.634	0.62	0.71	Mammalian_phenotype	6	COL4A5,SCARF2,LAMA4
decreased length of long bones	264	3	-0.634	0.62	0.71	Mammalian_phenotype	5	RCAN2,FGFR1,SMO
abnormal gametogenesis	665	9	-0.57	0.65	0.72	Mammalian_phenotype	3	CLDN11,SMAD1,SPEF2,PRNP,QKI,SMAD9,DPY19L2,PYGO1,WDR48
abnormal hair growth	269	3	-0.668	0.64	0.72	Mammalian_phenotype	5	EFEMP1,MAP1B,EDARADD
abnormal glucose homeostasis	920	13	-0.531	0.64	0.72	Mammalian_phenotype	3	CPE,IRX3,PRKAA2,TLR2,RCAN2,KLF15,ARRDC3,TUB,DFNB31,COL4A5,PRKAR2B,GBE1,RAPGEF4
abnormal hepatobiliary system physiology	400	5	-0.602	0.64	0.72	Mammalian_phenotype	2	KLF15,NGFR,LAMA4,BICC1,ELOVL5
abnormal pancreas physiology	271	3	-0.681	0.65	0.72	Mammalian_phenotype	3	PRKAA2,TLR2,RAPGEF4
impaired glucose tolerance	271	3	-0.681	0.65	0.72	Mammalian_phenotype	5	CPE,PRKAA2,COL4A5
decreased myeloid cell number	333	4	-0.619	0.63	0.72	Mammalian_phenotype	6	COL4A5,MFAP2,SCARF2,LAMA4
abnormal male reproductive gland morphology	605	8	-0.605	0.65	0.73	Mammalian_phenotype	4	EFEMP1,DFNB31,CLDN11,SPRY2,SMAD1,GATA2,DPY19L2,WDR48
abnormal spermatogenesis	541	7	-0.624	0.66	0.74	Mammalian_phenotype	4	CLDN11,SPEF2,PRNP,QKI,DPY19L2,PYGO1,WDR48
abnormal cerebrum morphology	549	7	-0.665	0.67	0.75	Mammalian_phenotype	6	FGFR1,PRNP,KIFAP3,SMARCA1,MAP1B,ENAH,BASP1
abnormal preimplantation embryo development	279	3	-0.735	0.67	0.75	Mammalian_phenotype	3	SMAD1,TTPA,FERMT2
increased malignant tumor incidence	352	4	-0.736	0.68	0.76	Mammalian_phenotype	6	TLR2,SMAD1,SMAD9,SRPX
abnormal sperm number	354	4	-0.748	0.69	0.76	Mammalian_phenotype	4	CLDN11,SPEF2,QKI,PYGO1
abnormal internal male genitalia morphology	622	8	-0.689	0.69	0.76	Mammalian_phenotype	5	EFEMP1,DFNB31,CLDN11,SPRY2,SMAD1,GATA2,DPY19L2,WDR48
abnormal spine curvature	289	3	-0.799	0.69	0.77	Mammalian_phenotype	5	EFEMP1,PITX2,PRNP
abnormal vertebrae morphology	430	5	-0.773	0.7	0.78	Mammalian_phenotype	5	FGFR1,GSC,ANTXR1,PRKD3,GNAI1
abnormal thymus size	362	4	-0.796	0.7	0.78	Mammalian_phenotype	5	DFNB31,PRNP,KIFAP3,WIPF1
partial neonatal lethality	363	4	-0.801	0.71	0.78	Mammalian_phenotype	7	LAMA4,BICC1,PYGO1,BLMH
abnormal male reproductive system morphology	636	8	-0.756	0.71	0.79	Mammalian_phenotype	3	EFEMP1,DFNB31,CLDN11,SPRY2,SMAD1,GATA2,DPY19L2,WDR48
abnormal limbic system morphology	366	4	-0.819	0.71	0.79	Mammalian_phenotype	5	TUB,PRNP,MAP1B,BASP1
abnormal male genitalia morphology	636	8	-0.756	0.71	0.79	Mammalian_phenotype	4	EFEMP1,DFNB31,CLDN11,SPRY2,SMAD1,GATA2,DPY19L2,WDR48
abnormal seminiferous tubule morphology	303	3	-0.887	0.73	0.8	Mammalian_phenotype	7	CLDN11,DPY19L2,WDR48
abnormal hemoglobin	310	3	-0.929	0.75	0.82	Mammalian_phenotype	7	COL4A5,SCARF2,LAMA4
abnormal internal female genitalia morphology	382	4	-0.91	0.75	0.82	Mammalian_phenotype	5	EFEMP1,DFNB31,ANTXR1,CHST10
weight loss	387	4	-0.938	0.76	0.83	Mammalian_phenotype	6	TLR2,PRNP,AKR1B1,CTSF
abnormal female genitalia morphology	389	4	-0.949	0.76	0.83	Mammalian_phenotype	4	EFEMP1,DFNB31,ANTXR1,CHST10
abnormal circulating glucose level	601	7	-0.921	0.77	0.84	Mammalian_phenotype	4	CPE,PRKAA2,TLR2,KLF15,ARRDC3,DFNB31,GBE1
abnormal sex gland morphology	738	9	-0.907	0.77	0.84	Mammalian_phenotype	3	EFEMP1,DFNB31,CLDN11,SPRY2,SMAD1,ANTXR1,GATA2,DPY19L2,WDR48
abnormal hippocampus morphology	324	3	-1.01	0.78	0.84	Mammalian_phenotype	6	PRNP,MAP1B,BASP1
abnormal female reproductive system morphology	392	4	-0.966	0.77	0.84	Mammalian_phenotype	3	EFEMP1,DFNB31,ANTXR1,CHST10
abnormal gland physiology	602	7	-0.926	0.77	0.84	Mammalian_phenotype	2	PRKAA2,TLR2,ERBB4,GATA2,KIFAP3,TRPC1,RAPGEF4
abnormal myeloid cell number	473	5	-1	0.79	0.85	Mammalian_phenotype	5	COL4A5,NGFR,MFAP2,SCARF2,LAMA4
abnormal temporal lobe morphology	330	3	-1.05	0.79	0.86	Mammalian_phenotype	7	PRNP,MAP1B,BASP1
small testis	406	4	-1.04	0.79	0.86	Mammalian_phenotype	6	CLDN11,SMAD1,DPY19L2,WDR48
abnormal macrophage morphology	405	4	-1.04	0.79	0.86	Mammalian_phenotype	5	KLF15,NGFR,MFAP2,PRNP
abnormal CD8-positive, alpha beta T cell morphology	332	3	-1.06	0.79	0.86	Mammalian_phenotype	9	RCAN2,NDST3,PRNP
abnormal protein level	905	11	-1.03	0.81	0.87	Mammalian_phenotype	3	TLR2,ATP8B2,DFNB31,COL4A5,S1PR3,NGFR,SCARF2,CAND2,HLX,MCAM,MAGED1
embryonic lethality between implantation and placentation	415	4	-1.09	0.81	0.87	Mammalian_phenotype	8	FGFR1,QKI,MAP1B,FERMT2
abnormal testis size	439	4	-1.21	0.85	0.91	Mammalian_phenotype	7	CLDN11,SMAD1,DPY19L2,WDR48
small gonad	448	4	-1.26	0.86	0.92	Mammalian_phenotype	5	CLDN11,SMAD1,DPY19L2,WDR48
abnormal placenta morphology	374	3	-1.28	0.86	0.92	Mammalian_phenotype	4	SMAD1,TTPA,PEG10
abnormal skeleton development	443	4	-1.23	0.85	0.92	Mammalian_phenotype	3	FGFR1,SMO,SMAD1,PITX2
increased apoptosis	739	8	-1.22	0.86	0.92	Mammalian_phenotype	5	TLR2,FGFR1,MSRB3,NGFR,PRNP,KIFAP3,EHD3,NOVA1
increased cell death	743	8	-1.23	0.86	0.92	Mammalian_phenotype	4	TLR2,FGFR1,MSRB3,NGFR,PRNP,KIFAP3,EHD3,NOVA1
complete postnatal lethality	609	6	-1.29	0.87	0.93	Mammalian_phenotype	6	SMO,LAMA4,ERBB4,BICC1,NOVA1,ARL13B
abnormal testis morphology	543	5	-1.34	0.88	0.94	Mammalian_phenotype	5	EFEMP1,CLDN11,SMAD1,DPY19L2,WDR48
abnormal primary sex determination	463	4	-1.33	0.88	0.94	Mammalian_phenotype	4	CLDN11,SMAD1,DPY19L2,WDR48
abnormal erythrocyte morphology	631	6	-1.39	0.9	0.95	Mammalian_phenotype	5	COL4A5,NGFR,SCARF2,HLX,LAMA4,GATA2
abnormal thymus morphology	496	4	-1.48	0.91	0.96	Mammalian_phenotype	3	DFNB31,PRNP,KIFAP3,WIPF1
abnormal sex determination	494	4	-1.48	0.91	0.96	Mammalian_phenotype	3	CLDN11,SMAD1,DPY19L2,WDR48
increased organ/body region tumor incidence	560	5	-1.42	0.9	0.96	Mammalian_phenotype	5	TLR2,SPRY2,SMAD1,SMAD9,SRPX
complete preweaning lethality	409	3	-1.46	0.9	0.96	Mammalian_phenotype	4	GLRB,KIFAP3,LRP1B
abnormal organ/body region tumor incidence	568	5	-1.45	0.91	0.96	Mammalian_phenotype	4	TLR2,SPRY2,SMAD1,SMAD9,SRPX
abnormal circulating enzyme level	423	3	-1.53	0.92	0.97	Mammalian_phenotype	4	TLR2,DFNB31,SCARF2
increased inflammatory response	964	10	-1.53	0.92	0.97	Mammalian_phenotype	4	TLR2,KLF15,COL4A5,FGFR1,SPEF2,ERBB4,SGCE,SMAD9,SGCB,BLMH
abnormal granulocyte number	432	3	-1.57	0.93	0.97	Mammalian_phenotype	5	MFAP2,SCARF2,ERBB4
abnormal immune serum protein physiology	987	10	-1.62	0.94	0.98	Mammalian_phenotype	3	TLR2,RCAN2,S1PR3,NGFR,GNAI1,MCAM,MAGED1,WIPF1,PDE4B,ANXA5
abnormal cytokine secretion	609	5	-1.63	0.94	0.98	Mammalian_phenotype	4	TLR2,RCAN2,GNAI1,PDE4B,ANXA5
abnormal mononuclear phagocyte morphology	527	4	-1.62	0.94	0.98	Mammalian_phenotype	6	KLF15,NGFR,MFAP2,PRNP
increased classified tumor incidence	531	4	-1.64	0.94	0.98	Mammalian_phenotype	5	TLR2,SMAD1,SMAD9,SRPX
abnormal erythroid lineage cell morphology	686	6	-1.62	0.94	0.98	Mammalian_phenotype	5	COL4A5,NGFR,SCARF2,HLX,LAMA4,GATA2
abnormal classified tumor incidence	534	4	-1.65	0.94	0.98	Mammalian_phenotype	4	TLR2,SMAD1,SMAD9,SRPX
increased tumor incidence	654	5	-1.81	0.96	0.99	Mammalian_phenotype	4	TLR2,SPRY2,SMAD1,SMAD9,SRPX
abnormal granulocyte morphology	461	3	-1.7	0.95	0.99	Mammalian_phenotype	5	MFAP2,SCARF2,ERBB4
decreased T cell number	559	4	-1.76	0.95	0.99	Mammalian_phenotype	9	NDST3,PRNP,KIFAP3,WIPF1
abnormal enzyme/coenzyme level	485	3	-1.81	0.96	0.99	Mammalian_phenotype	3	TLR2,DFNB31,SCARF2
abnormal circulating protein level	801	7	-1.77	0.96	0.99	Mammalian_phenotype	4	TLR2,ATP8B2,DFNB31,COL4A5,SCARF2,CAND2,HLX
embryonic lethality prior to organogenesis	563	4	-1.78	0.96	0.99	Mammalian_phenotype	7	FGFR1,QKI,MAP1B,FERMT2
embryonic lethality prior to tooth bud stage	571	4	-1.81	0.96	0.99	Mammalian_phenotype	6	FGFR1,QKI,MAP1B,FERMT2
increased leukocyte cell number	897	4	-2.96	1	1	Mammalian_phenotype	6	TLR2,KLF15,PRNP,ERBB4
abnormal cell proliferation	861	7	-1.99	0.98	1	Mammalian_phenotype	3	TLR2,FGFR1,NGFR,SMO,PRNP,GBE1,SMARCA1
abnormal spleen morphology	863	4	-2.86	1	1	Mammalian_phenotype	3	EFEMP1,PITX2,PRNP,SRPX
abnormal postnatal growth	911	7	-2.17	0.99	1	Mammalian_phenotype	3	DIO2,RCAN2,NGFR,GATA2,EDARADD,TTC8,ZCCHC11
postnatal growth retardation	887	7	-2.08	0.98	1	Mammalian_phenotype	4	DIO2,RCAN2,NGFR,GATA2,EDARADD,TTC8,ZCCHC11
tumorigenesis	821	7	-1.84	0.96	1	Mammalian_phenotype	1	TLR2,SPRY2,SMAD1,ANTXR1,FBLN5,SMAD9,SRPX
abnormal tumor incidence	738	5	-2.13	0.98	1	Mammalian_phenotype	3	TLR2,SPRY2,SMAD1,SMAD9,SRPX
abnormal definitive hematopoiesis	881	4	-2.91	1	1	Mammalian_phenotype	6	PRNP,HLX,GATA2,L3MBTL3
altered tumor susceptibility	751	5	-2.18	0.99	1	Mammalian_phenotype	2	TLR2,SPRY2,SMAD1,SMAD9,SRPX
abnormal lymph organ size	869	7	-2.02	0.98	1	Mammalian_phenotype	4	EFEMP1,DFNB31,PITX2,PRNP,KIFAP3,SRPX,WIPF1
abnormal spleen size	666	3	-2.5	1	1	Mammalian_phenotype	5	EFEMP1,PITX2,SRPX
abnormal innate immunity	575	3	-2.17	0.99	1	Mammalian_phenotype	3	TLR2,MCAM,PDE4B
abnormal effector T cell morphology	553	3	-2.08	0.98	1	Mammalian_phenotype	8	RCAN2,NDST3,PRNP
abnormal T cell physiology	628	3	-2.37	0.99	1	Mammalian_phenotype	6	RCAN2,KIFAP3,WIPF1
abnormal professional antigen presenting cell physiology	908	5	-2.72	1	1	Mammalian_phenotype	4	TLR2,TUB,S1PR3,MCAM,WIPF1
abnormal B cell physiology	599	3	-2.26	0.99	1	Mammalian_phenotype	5	TLR2,S1PR3,WIPF1
abnormal lymphocyte physiology	972	5	-2.92	1	1	Mammalian_phenotype	5	TLR2,RCAN2,S1PR3,KIFAP3,WIPF1
decreased lymphocyte cell number	834	4	-2.76	1	1	Mammalian_phenotype	7	NDST3,PRNP,KIFAP3,WIPF1
abnormal response to infection	575	3	-2.17	0.99	1	Mammalian_phenotype	3	TLR2,PRNP,MCAM
abnormal metabolism	620	4	-2.01	0.98	1	Mammalian_phenotype	2	PRKAA2,KLF15,ARRDC3,LOX
abnormal T cell number	731	5	-2.11	0.98	1	Mammalian_phenotype	8	TLR2,NDST3,PRNP,KIFAP3,WIPF1
abnormal T cell morphology	799	6	-2.06	0.98	1	Mammalian_phenotype	7	TLR2,RCAN2,NDST3,PRNP,KIFAP3,WIPF1
abnormal professional antigen presenting cell morphology	868	4	-2.87	1	1	Mammalian_phenotype	4	KLF15,NGFR,MFAP2,PRNP
abnormal myeloid leukocyte morphology	784	6	-2	0.98	1	Mammalian_phenotype	5	KLF15,NGFR,MFAP2,PRNP,SCARF2,ERBB4
abnormal phagocyte morphology	665	4	-2.18	0.99	1	Mammalian_phenotype	6	KLF15,NGFR,MFAP2,PRNP
abnormal physiological response to xenobiotic	576	3	-2.17	0.99	1	Mammalian_phenotype	2	TLR2,HTR7,BLMH
abnormal alpha-beta T cell morphology	592	3	-2.23	0.99	1	Mammalian_phenotype	8	RCAN2,NDST3,PRNP
abnormal hemopoiesis	906	4	-2.99	1	1	Mammalian_phenotype	4	PRNP,HLX,GATA2,L3MBTL3

## Sheet: blackMsigdbC1
name	nAnno	nOverlap	zscore	pvalue	adjp	namespace	distance	members
chrxq22	112	9	7.75	1.2e-07	2.5e-06	C1	Genes in cytogenetic band chrxq22	COL4A5,COL4A6,TSPAN6,NGFRAP1,TCEAL4,BEX2,TCEAL3,TCEAL8,GPRASP2
chrxq21	71	7	7.75	3.7e-07	3.9e-06	C1	Genes in cytogenetic band chrxq21	ZNF711,ARMCX2,TMSB15A,ARMCX1,ARMCX3,ARMCX6,ZMAT1
chr6q22	91	5	4.48	0.00023	0.0016	C1	Genes in cytogenetic band chr6q22	MAN1A1,TSPYL4,DSE,FAM184A,RNF217
chr14q31	39	3	4.35	0.0005	0.0026	C1	Genes in cytogenetic band chr14q31	FBLN5,SPATA7,TTC8
chr4q25	51	3	3.64	0.0014	0.0059	C1	Genes in cytogenetic band chr4q25	ANK2,PITX2,PRDM5
chr4q31	98	4	3.2	0.0025	0.0081	C1	Genes in cytogenetic band chr4q31	GLRB,SMAD1,KIAA0922,GUSBP5
chr12q14	61	3	3.2	0.0027	0.0081	C1	Genes in cytogenetic band chr12q14	NAV3,MSRB3,DPY19L2
chr7q21	110	4	2.91	0.004	0.011	C1	Genes in cytogenetic band chr7q21	CACNA2D1,GNAI1,SGCE,PEG10
chr1p31	119	4	2.72	0.0056	0.013	C1	Genes in cytogenetic band chr1p31	PDE4B,PRKAA2,CACHD1,TTLL7
chr6p12	78	3	2.64	0.0065	0.014	C1	Genes in cytogenetic band chr6p12	BAG2,RCAN2,KIAA1586
chr1q42	128	4	2.55	0.0076	0.015	C1	Genes in cytogenetic band chr1q42	GPR137B,DNAH14,EDARADD,FAM89A
chr2q11	92	3	2.29	0.012	0.02	C1	Genes in cytogenetic band chr2q11	CHST10,SEMA4C,ITPRIPL1
chr3q26	98	3	2.16	0.014	0.023	C1	Genes in cytogenetic band chr3q26	CLDN11,USP13,NLGN1
chr7p15	104	3	2.04	0.017	0.026	C1	Genes in cytogenetic band chr7p15	DFNA5,MPP6,FAM126A
chr7q31	111	3	1.91	0.022	0.03	C1	Genes in cytogenetic band chr7q31	SMO,MDFIC,GPR85
chr17p11	152	3	1.31	0.057	0.075	C1	Genes in cytogenetic band chr17p11	MEIS3P1,ULK2,ZNF287
chr14q32	403	5	0.609	0.19	0.22	C1	Genes in cytogenetic band chr14q32	TECPR2,ATG2B,ZNF839,GSC,TTC7B
chr14q11	319	4	0.565	0.19	0.22	C1	Genes in cytogenetic band chr14q11	COCH,PRKD1,SALL2,SLC22A17
chr19q13	907	10	0.486	0.24	0.26	C1	Genes in cytogenetic band chr19q13	ZNF134,ZNF350,ZNF614,FUZ,ZNF461,FBXO17,WTIP,ZNF420,ZNF583,ZNF615
chr6p21	526	6	0.458	0.23	0.26	C1	Genes in cytogenetic band chr6p21	ZNF204P,ZSCAN12,CYP39A1,ELOVL5,SCUBE3,ZNF391
chr11p15	427	3	-0.529	0.58	0.58	C1	Genes in cytogenetic band chr11p15	TUB,DENND5A,ANO5

[truncated: 555 more sheets: blackMsigdbC2CGP, blackMsigdbC2CP, blackMsigdbC2KEGG, blackMsigdbC2REACTOME, blackMsigdbC3MIR, blackMsigdbC3TFT, blackMsigdbC4CGN, blackMsigdbC4CM, blackMsigdbC5BP, blackMsigdbC5CC, blackMsigdbC5MF, blackMsigdbC6, blackMsigdbC7, blackPS, blackPS2, blackSF, blueDGIdb, blueDO, blueGOBP, blueGOCC …]
