# Supplementary material for: Targeting DNA Damage Response and Replication Stress in Pancreatic Cancer
Source: Gastroenterology. 2021 Jan;160(1):362–377.e13. doi: 10.1053/j.gastro.2020.09.043 (PMC8167930; doi:10.1053/j.gastro.2020.09.043)
Supplement: Supplementary Table 7 [file mmc3.xlsx]

## Sheet: Preservation_module_enrichment_
	PDCL	PDCL	PDCL	PDCL	PDCL	PDCL	PDCL	PDCL	PDCL	PDCL	PDCL	PDCL	PDCL	PDCL	PDCL	PDCL	PDCL	PDCL	PDCL	PDCL	PDCL	PDCL	PDCL
Bulk	blue	yellow	salmon	grey60	pink	red	turquoise	midnightblue	cyan	darkgreen	tan	purple	darkturquoise	black	greenyellow	darkred	royalblue	lightcyan	green	lightyellow	brown	lightgreen	magenta
green	284.403	0	0	0	0	0	0	0	0	0	0	0	0	0	0	0	0	0	0	0	0	0	0
blue	0	0	82.0885	67.6305	0	0	46.9943	0	0	0	0	0	0	0	0	0	0	0	0	0	0	0	0
tan	0	0	0	0	132.649	0	0	0	0	0	0	0	0	0	0	0	0	0	0	0	0	0	0
pink	0	0	0	0	0	108.032	0	0	0	5.05654	0	0	0	0	0	0	0	0	0	0	0	0	0
darkgrey	0	0	0	0	0	0	0	0	0	0	0	59.2947	0	0	0	0	0	0	0	0	0	0	0
cyan	0	0	0	0	0	0	0	0	0	0	10.916	0	0	0	0	0	0	0	0	0	0	0	0
salmon	0	0	0	0	0	0	0	0	72.9969	0	0	0	0	0	0	0	0	0	0	0	0	0	0
purple	15.0048	0	0	0	5.46273	2.92016	0	0	0	0	0	0	8.98404	0	0	0	0	0	0	0	0	0	0
midnightblue	0	0	0	0	0	0	0	0	0	0	0	0	0	0	0	0	10.2304	0	0	0	0	0	0
darkgreen	0	0	0	0	0	0	0	0	0	0	0	0	0	0	0	0	0	0	0	0	0	0	0
lightgreen	3.78347	0	0	0	0	0	0	0	0	0	0	0	0	0	13.5059	0	0	0	0	0	0	0	0
turquoise	0	132.96	0	0	0	0	0	37.5173	0	0	0	0	0	0	0	22.3302	0	0	12.5453	0	6.8625	0	0
orange	6.28838	0	0	0	0	0	0	0	0	0	0	0	0	0	0	0	0	0	0	0	0	0	0
yellow	0	0	0	0	0	0	9.26596	0	0	0	0	0	0	0	0	0	0	10.6577	0	0	0	0	0
brown	0	0	0	0	0	0	0	0	0	0	0	0	0	36.8861	0	0	0	5.7503	0	0	0	0	5.86498
greenyellow	0	0	0	0	0	16.62	0	0	0	0	0	0	0	0	0	0	0	0	0	0	0	0	0
grey60	0	0	0	0	0	0	0	0	0	0	0	0	0	0	0	0	0	0	0	0	0	2.04035	0
red	0	0	0	0	0	0	0	0	0	0	0	0	0	0	0	0	0	0	0	0	1.74815	0	0
darkturquoise	0	0	0	0	0	0	0	0	0	0	0	0	0	1.38792	0	0	0	0	0	0	0	0	0
black	0	0	0	0	0	0	0	0	0	0	0	0	0	0	0	0	0	0	0	0	0	0	4.38786
magenta	0	0	0	0	0	0	0	0	0	0	0	0	0	0	0	0	0	0	0	0	0	0	0
darkred	0	0	0	0	0	0	0	0	0	0	0	0	0	0	0	0	0	0	0	0	0	0	0
darkorange	0	0	0	0	0	0	0	0	0	0	0	0	0	0	0	0	0	0	0	0	0	0	0
lightyellow	0	0	0	0	0	0	0	0	0	0	0	0	0	1.90621	0	0	0	0	0	0	0	0	0
lightcyan	0	0	0	0	0	0	0	0	0	0	0	0	0	0	0	0	0	0	0	0	0	0	0
royalblue	0	0	0	0	0	0	0	0	0	0	0	0	0	0	0	0	0	0	0	0	0	0	0

## Sheet: Preservation_Zsummary_BulkVsPDC
Bulk	Zsummary.pres
green	81.9099
blue	60.3961
tan	51.2917
pink	44.6591
darkgrey	29.2532
cyan	26.4791
salmon	26.4494
purple	26.1033
midnightblue	25.7312
darkgreen	24.56
lightgreen	21.3113
turquoise	21.1679
orange	19.5583
yellow	15.8375
brown	15.1789
greenyellow	14.7256
grey60	13.0673
red	5.20937
darkturquoise	4.22617
black	3.94351
magenta	3.93367
darkred	3.42067
darkorange	3.28033
lightyellow	2.4235
lightcyan	1.16003
royalblue	-0.823142

## Sheet: Preservation_Zsummary_PDCLvsBul
PDCL	Zsummary.pres
blue	54.8798
yellow	45.1653
salmon	43.6251
grey60	36.573
pink	32.6898
red	29.8405
turquoise	24.2806
midnightblue	22.2095
cyan	20.3093
darkgreen	20.0085
tan	18.2954
purple	17.4942
darkturquoise	17.2681
black	13.1614
greenyellow	11.6303
darkred	11.2282
royalblue	9.948
lightcyan	6.29538
green	5.25227
lightyellow	4.81658
brown	4.14842
lightgreen	3.48716
magenta	2.47684

## Sheet: Gene_modules_enrichment_matrix
	blue	yellow	salmon	grey60	pink	red	turquoise	midnightblue	cyan	darkgreen	tan	purple	darkturquoise	black	greenyellow	darkred	royalblue	lightcyan	green	lightyellow	brown	lightgreen	magenta
PID_AURORA_B_PATHWAY	18.3768	0	0	0	0	0	0	0	0	0	0	0	0	0	0	0	0	0	0	0	0	0	0
PID_ATR_PATHWAY	18.3768	0	0	0	0	0	0	0	0	0	0	0	5.55284	0	0	0	0	0	0	0	0	0	0
PID_PLK1_PATHWAY	17.8539	0	0	0	0	0	0	0	0	0	0	0	0	0	0	0	0	0	0	0	0	0	0
PID_FANCONI_PATHWAY	16.3565	0	0	0	2.76955	0	0	0	0	0	0	0	0	0	0	0	0	0	0	0	0	0	0
PID_E2F_PATHWAY	13.6021	0	0	0	0	0	0	0	0	0	0	0	0	0	0	0	0	0	0	0	0	0	0
KEGG_DNA_REPLICATION	23.4437	0	0	0	0	0	0	0	0	0	0	0	0	0	0	0	0	0	0	0	0	0	0
KEGG_CELL_CYCLE	22.8539	0	0	0	5.18709	0	0	0	1.65758	0	0	0	3.95861	0	0	0	0	0	0	0	0	0	0
KEGG_MISMATCH_REPAIR	11.9208	0	0	0	0	0	0	0	0	0	0	0	0	0	0	0	0	0	0	0	0	0	0
KEGG_PYRIMIDINE_METABOLISM	10.0458	0	0	0	4.16115	0	0	0	0	0	0	0	0	0	0	0	0	0	0	0	0	0	0
REACTOME_CELL_CYCLE_MITOTIC	81.6576	0	0	0	0	0	0	0	0	0	0	0	0	0	0	0	0	0	0	0	0	0	0
REACTOME_MITOTIC_M_M_G1_PHASES	58.0809	0	0	0	0	0	0	0	0	0	0	0	0	0	0	0	0	0	0	0	0	0	0
REACTOME_CHROMOSOME_MAINTENANCE	40.2757	0	0	0	0	0	0	0	0	0	0	0	0	0	0	0	0	0	0	0	0	0	0
KEGG_PHOSPHATIDYLINOSITOL_SIGNALING_SYSTEM	0	2.72125	0	0	0	0	0	0	0	0	0	0	0	0	0	0	0	0	0	0	0	0	0
PID_HNF3B_PATHWAY	0	0	5.85387	0	0	0	0	0	0	0	0	0	0	0	0	0	0	0	0	0	0	0	0
PID_HNF3A_PATHWAY	0	0	2.67778	3.13668	0	0	0	3.40894	0	0	0	0	0	0	0	0	0	0	0	0	0	0	0
KEGG_RETINOL_METABOLISM	0	0	8.40894	0	0	0	0	0	0	0	0	0	0	0	0	0	0	0	0	0	0	0	0
KEGG_METABOLISM_OF_XENOBIOTICS_BY_CYTOCHROME_P450	0	0	8.3098	0	0	0	0	0	0	0	0	0	0	0	0	0	0	0	0	0	0	0	0
KEGG_MATURITY_ONSET_DIABETES_OF_THE_YOUNG	0	0	4.92082	5.56864	0	0	0	0	0	0	0	0	0	0	0	0	0	0	0	0	0	0	0
REACTOME_REGULATION_OF_GENE_EXPRESSION_IN_BETA_CELLS	0	0	5.42022	0	0	0	0	0	0	0	0	0	0	0	0	0	0	0	0	0	0	0	0
KEGG_GLYCOSPHINGOLIPID_BIOSYNTHESIS_LACTO_AND_NEOLACTO_SERIES	0	0	0	4.20761	0	0	2.72125	0	0	0	0	0	0	0	0	0	0	0	0	0	0	0	0
REACTOME_REGULATION_OF_BETA_CELL_DEVELOPMENT	0	0	0	3.39794	0	0	0	0	0	0	0	0	0	0	0	0	0	0	0	0	0	0	0
REACTOME_PHOSPHOLIPID_METABOLISM	0	0	0	3.20761	0	0	0	0	0	0	0	0	0	0	0	0	0	0	2.18046	0	0	1.69897	0
REACTOME_GLYCEROPHOSPHOLIPID_BIOSYNTHESIS	0	0	0	3.20761	0	0	0	0	0	0	0	0	0	0	0	0	0	0	2.23657	0	0	0	0
PID_LKB1_PATHWAY	0	0	0	0	2.76955	0	0	0	0	0	0	0	0	0	0	0	0	0	0	0	0	0	0
KEGG_RNA_DEGRADATION	0	0	0	0	3.63827	0	0	0	0	0	0	0	0	0	2.08092	0	0	0	2.08092	0	0	0	0
REACTOME_PROCESSING_OF_CAPPED_INTRON_CONTAINING_PRE_MRNA	0	0	0	0	5.60206	0	0	0	0	5.3098	0	0	0	0	0	9.88606	0	0	0	0	0	0	0
REACTOME_MRNA_3_END_PROCESSING	0	0	0	0	5.46852	0	0	0	0	0	0	0	0	0	0	0	0	0	0	0	0	0	0
REACTOME_MRNA_PROCESSING	0	0	0	0	5.34679	0	0	0	0	0	0	0	0	0	0	9.5376	0	0	0	0	0	0	0
PID_MYC_ACTIV_PATHWAY	0	0	0	0	0	3.82391	0	0	0	0	0	0	5.58503	0	0	0	0	0	0	0	0	0	0
PID_P53_REGULATION_PATHWAY	0	0	0	0	0	3.63827	0	3.40894	0	0	0	0	0	0	0	0	0	0	0	0	0	0	0
PID_MTOR_4PATHWAY	0	0	0	0	0	2.58503	0	0	0	0	0	0	0	0	0	0	0	0	0	0	0	0	0
PID_P73PATHWAY	0	0	0	0	0	2.45593	0	0	0	0	0	0	0	0	0	0	0	0	0	0	0	0	0
KEGG_OXIDATIVE_PHOSPHORYLATION	0	0	0	0	0	15.4089	0	0	0	4.72125	0	0	0	0	0	0	0	0	0	0	0	0	0
KEGG_HUNTINGTONS_DISEASE	0	0	0	0	0	12.3665	0	0	0	4.85387	0	0	0	0	0	0	0	0	0	0	0	0	0
REACTOME_3_UTR_MEDIATED_TRANSLATIONAL_REGULATION	0	0	0	0	0	67.2757	0	0	0	0	0	0	0	0	0	0	0	0	0	0	0	0	0
REACTOME_NONSENSE_MEDIATED_DECAY_ENHANCED_BY_THE_EXON_JUNCTION_COMPLEX	0	0	0	0	0	65.7447	0	0	0	0	0	0	0	0	0	0	0	0	0	0	0	0	0
PID_INTEGRIN4_PATHWAY	0	0	0	0	0	0	2.82391	0	0	0	0	0	0	0	0	0	0	0	0	0	0	0	0
PID_A6B1_A6B4_INTEGRIN_PATHWAY	0	0	0	0	0	0	1.37675	0	0	0	0	0	0	0	0	0	0	3.10237	0	0	0	0	0
KEGG_TIGHT_JUNCTION	0	0	0	0	0	0	3.69897	0	0	0	0	0	0	1.34679	0	0	0	0	0	0	0	0	0
REACTOME_CELL_CELL_COMMUNICATION	0	0	0	0	0	0	7.16749	0	0	0	0	0	0	0	0	0	0	0	0	0	0	0	0
REACTOME_CELL_CELL_JUNCTION_ORGANIZATION	0	0	0	0	0	0	5.65758	0	0	0	0	0	0	0	0	0	0	0	0	0	0	0	0
REACTOME_APOPTOTIC_CLEAVAGE_OF_CELL_ADHESION_PROTEINS	0	0	0	0	0	0	5.65758	0	0	0	0	0	0	0	0	0	0	0	0	0	0	0	0
KEGG_INSULIN_SIGNALING_PATHWAY	0	0	0	0	0	0	0	3.67778	0	0	0	0	0	0	0	0	0	0	0	0	0	0	0
REACTOME_PRE_NOTCH_TRANSCRIPTION_AND_TRANSLATION	0	0	0	0	0	0	0	6.45593	0	0	0	0	0	0	0	0	0	0	0	0	0	0	0
ST_P38_MAPK_PATHWAY	0	0	0	0	0	0	0	0	4.0655	0	0	0	0	0	0	0	0	0	0	0	0	0	0
PID_IL1_PATHWAY	0	0	0	0	0	0	0	0	3.37675	0	0	0	0	0	0	0	0	0	0	0	0	0	0
ST_JNK_MAPK_PATHWAY	0	0	0	0	0	0	0	0	3.22185	0	0	0	0	0	0	0	0	0	0	0	0	0	0
KEGG_SPLICEOSOME	0	0	0	0	0	0	0	0	2	3.76955	0	0	0	0	0	7.13077	0	0	0	0	0	0	0
KEGG_TOLL_LIKE_RECEPTOR_SIGNALING_PATHWAY	0	0	0	0	0	0	0	0	1.85387	0	0	0	0	0	0	0	0	0	0	0	0	0	0
REACTOME_DOWNSTREAM_TCR_SIGNALING	0	0	0	0	0	0	0	0	2.45593	0	0	0	0	0	0	0	0	0	0	0	0	0	0
REACTOME_MRNA_SPLICING	0	0	0	0	0	0	0	0	0	5.56864	0	0	0	0	0	10.5229	0	0	0	0	0	0	0
PID_CXCR4_PATHWAY	0	0	0	0	0	0	0	0	0	0	2.76955	0	0	0	0	0	0	0	0	0	0	0	0
PID_IFNG_PATHWAY	0	0	0	0	0	0	0	0	0	0	2.58503	2.4318	0	0	0	0	0	0	0	0	0	0	0
KEGG_PENTOSE_PHOSPHATE_PATHWAY	0	0	0	0	0	0	0	0	0	0	3.72125	0	0	0	0	0	0	0	0	0	0	0	0
KEGG_MTOR_SIGNALING_PATHWAY	0	0	0	0	0	0	0	0	0	0	1.92082	0	0	0	0	0	0	0	0	0	0	0	0
REACTOME_METABOLISM_OF_CARBOHYDRATES	0	0	0	0	0	0	0	0	0	0	4.11351	0	0	0	0	0	0	0	0	0	0	0	0
PID_CASPASE_PATHWAY	0	0	0	0	0	0	0	0	0	0	0	3.55284	0	0	0	0	0	0	0	0	0	0	0
PID_P53_DOWNSTREAM_PATHWAY	0	0	0	0	0	0	0	0	0	0	0	1.36653	0	0	0	0	0	0	0	0	0	0	0
KEGG_ALLOGRAFT_REJECTION	0	0	0	0	0	0	0	0	0	0	0	4.14267	0	0	0	0	0	0	0	0	0	0	0
KEGG_TYPE_I_DIABETES_MELLITUS	0	0	0	0	0	0	0	0	0	0	0	4.05061	0	0	0	0	0	3.22185	0	0	0	0	0
REACTOME_INTERFERON_SIGNALING	0	0	0	0	0	0	0	0	0	0	0	30.4089	0	0	0	0	0	0	0	0	0	0	0
REACTOME_INTERFERON_ALPHA_BETA_SIGNALING	0	0	0	0	0	0	0	0	0	0	0	29.8539	0	0	0	0	0	0	0	0	0	0	0
REACTOME_INTERFERON_GAMMA_SIGNALING	0	0	0	0	0	0	0	0	0	0	0	15.8239	0	0	0	0	0	0	0	0	0	0	0
KEGG_NUCLEOTIDE_EXCISION_REPAIR	0	0	0	0	0	0	0	0	0	0	0	0	4.45593	0	0	0	0	0	0	0	0	0	0
REACTOME_RNA_POL_II_TRANSCRIPTION_PRE_INITIATION_AND_PROMOTER_OPENING	0	0	0	0	0	0	0	0	0	0	0	0	4.82391	0	0	0	0	0	0	0	0	0	0
REACTOME_DNA_REPAIR	0	0	0	0	0	0	0	0	0	0	0	0	4.4318	0	0	0	0	0	0	0	0	0	0
REACTOME_FORMATION_OF_TRANSCRIPTION_COUPLED_NER_TC_NER_REPAIR_COMPLEX	0	0	0	0	0	0	0	0	0	0	0	0	4.4318	0	0	0	0	0	0	0	0	0	0
REACTOME_TRANSCRIPTION_COUPLED_NER_TC_NER	0	0	0	0	0	0	0	0	0	0	0	0	3.79588	0	0	0	0	0	0	0	0	0	0
KEGG_NEUROTROPHIN_SIGNALING_PATHWAY	0	0	0	0	0	0	0	0	0	0	0	0	0	1.34679	0	0	0	0	0	0	0	0	0
KEGG_TGF_BETA_SIGNALING_PATHWAY	0	0	0	0	0	0	0	0	0	0	0	0	0	1.34679	0	0	0	0	0	0	0	0	0
PID_CDC42_PATHWAY	0	0	0	0	0	0	0	0	0	0	0	0	0	0	2.63827	0	0	0	2.63827	2.46852	0	0	0
REACTOME_DIABETES_PATHWAYS	0	0	0	0	0	0	0	0	0	0	0	0	0	0	2.30103	0	0	0	2.30103	0	0	0	0
REACTOME_TRANSCRIPTIONAL_ACTIVITY_OF_SMAD2_SMAD3_SMAD4_HETEROTRIMER	0	0	0	0	0	0	0	0	0	0	0	0	0	0	2.24413	0	0	0	2.24413	0	0	0	0
PID_IL23_PATHWAY	0	0	0	0	0	0	0	0	0	0	0	0	0	0	0	0	0	2.82391	0	0	0	0	0
REACTOME_SIGNALING_BY_ILS	0	0	0	0	0	0	0	0	0	0	0	0	0	0	0	0	0	2.00436	0	1.92082	0	0	0
PID_FOXO_PATHWAY	0	0	0	0	0	0	0	0	0	0	0	0	0	0	0	0	0	0	2.24413	0	2.34679	0	0
PID_RXR_VDR_PATHWAY	0	0	0	0	0	0	0	0	0	0	0	0	0	0	0	0	0	0	2.24413	0	0	0	0
PID_TAP63_PATHWAY	0	0	0	0	0	0	0	0	0	0	0	0	0	0	0	0	0	0	2.24413	0	0	0	0
REACTOME_METABOLISM_OF_LIPIDS_AND_LIPOPROTEINS	0	0	0	0	0	0	0	0	0	0	0	0	0	0	0	0	0	0	3.00436	0	2.06048	0	0
REACTOME_NOTCH1_INTRACELLULAR_DOMAIN_REGULATES_TRANSCRIPTION	0	0	0	0	0	0	0	0	0	0	0	0	0	0	0	0	0	0	2.4318	0	0	0	0
PID_PDGFRB_PATHWAY	0	0	0	0	0	0	0	0	0	0	0	0	0	0	0	0	0	0	0	1.69897	0	0	0
KEGG_VEGF_SIGNALING_PATHWAY	0	0	0	0	0	0	0	0	0	0	0	0	0	0	0	0	0	0	0	2.3279	0	0	2.0655
REACTOME_SIGNALING_BY_TGF_BETA_RECEPTOR_COMPLEX	0	0	0	0	0	0	0	0	0	0	0	0	0	0	0	0	0	0	0	2.00436	0	0	0
REACTOME_SIGNALING_BY_ERBB4	0	0	0	0	0	0	0	0	0	0	0	0	0	0	0	0	0	0	0	2	0	0	0
PID_WNT_SIGNALING_PATHWAY	0	0	0	0	0	0	0	0	0	0	0	0	0	0	0	0	0	0	0	0	2.34679	0	0
KEGG_TRYPTOPHAN_METABOLISM	0	0	0	0	0	0	0	0	0	0	0	0	0	0	0	0	0	0	0	0	2.69897	0	0
KEGG_STEROID_HORMONE_BIOSYNTHESIS	0	0	0	0	0	0	0	0	0	0	0	0	0	0	0	0	0	0	0	0	2.24413	0	0
REACTOME_CHONDROITIN_SULFATE_BIOSYNTHESIS	0	0	0	0	0	0	0	0	0	0	0	0	0	0	0	0	0	0	0	0	3.07058	0	0
KEGG_FOCAL_ADHESION	0	0	0	0	0	0	0	0	0	0	0	0	0	0	0	0	0	0	0	0	0	1.58503	0
ST_INTEGRIN_SIGNALING_PATHWAY	0	0	0	0	0	0	0	0	0	0	0	0	0	0	0	0	0	0	0	0	0	0	2.88606
KEGG_REGULATION_OF_ACTIN_CYTOSKELETON	0	0	0	0	0	0	0	0	0	0	0	0	0	0	0	0	0	0	0	0	0	0	2.0655
KEGG_TYPE_II_DIABETES_MELLITUS	0	0	0	0	0	0	0	0	0	0	0	0	0	0	0	0	0	0	0	0	0	0	2.0655
