# Supplementary material for: Targeting DNA Damage Response and Replication Stress in Pancreatic Cancer
Source: Gastroenterology. 2021 Jan;160(1):362–377.e13. doi: 10.1053/j.gastro.2020.09.043 (PMC8167930; doi:10.1053/j.gastro.2020.09.043)
Supplement: Supplementary Tables 15 and 16 [file mmc5.xlsx]

## Sheet: Supp Table 15 RPPA
Chk1 P Ser345	1.06689	PaCaDD137
Chk1 P Ser345	1.03175	PaCaDD137
Chk1 P Ser345	0.940186	PaCaDD137
Chk1 P Ser345	1.09799	PaCaDD137
Chk1 P Ser345	1.04906	PaCaDD137
Chk1 P Ser345	0.966367	PaCaDD137
Chk1 P Ser345	1.01343	PaCaDD137
Chk1 P Ser345	1.08279	PaCaDD137
Chk1 P Ser345	0.990649	PaCaDD137
Chk1 P Ser345	1.32343	PaCaDD137
Chk1 P Ser345	1.11084	PaCaDD137
Chk1 P Ser345	1.12931	PaCaDD137
Chk1 P Ser345	1.60147	TKCC22
Chk1 P Ser345	1.58322	TKCC22
Chk1 P Ser345	1.42793	TKCC22
Chk1 P Ser345	1.39677	TKCC22
Chk1 P Ser345	1.65396	TKCC22
Chk1 P Ser345	1.34136	TKCC22
Chk1 P Ser345	1.69452	TKCC22
Chk1 P Ser345	1.78767	TKCC22
Chk1 P Ser345	1.65396	TKCC22
Chk1 P Ser345	1.45865	TKCC22
Chk1 P Ser345	1.35789	TKCC22
Chk1 P Ser345	1.37531	TKCC22
Chk1 P Ser345	1.76004	Mayo4636
Chk1 P Ser345	1.71149	Mayo4636
Chk1 P Ser345	1.62218	Mayo4636
Chk1 P Ser345	1.44201	Mayo4636
Chk1 P Ser345	1.29955	Mayo4636
Chk1 P Ser345	1.15695	Mayo4636
Chk1 P Ser345	1.41194	Mayo4636
Chk1 P Ser345	1.27379	Mayo4636
Chk1 P Ser345	1.62218	Mayo4636
Chk1 P Ser345	1.73071	Mayo4636
Chk1 P Ser345	1.67997	Mayo4636
Chk1 P Ser345	1.56747	Mayo4636
Chk1 P Ser345	3.03719	TKCC10
Chk1 P Ser345	3.23413	TKCC10
Chk1 P Ser345	3.10393	TKCC10
Chk1 P Ser345	2.75776	TKCC10
Chk1 P Ser345	2.80159	TKCC10
Chk1 P Ser345	2.6632	TKCC10
Chk1 P Ser345	2.71556	TKCC10
Chk1 P Ser345	2.33851	TKCC10
Chk1 P Ser345	2.92586	TKCC10
Chk1 P Ser345	2.97814	TKCC10
Chk1 P Ser345	2.8499	TKCC10
Chk1 P Ser345	2.8795	TKCC10
Chk1 P Ser345	2.11185	TKCC26
Chk1 P Ser345	2.18903	TKCC26
Chk1 P Ser345	1.91205	TKCC26
Chk1 P Ser345	2.16427	TKCC26
Chk1 P Ser345	2.24497	TKCC26
Chk1 P Ser345	1.85523	TKCC26
Chk1 P Ser345	1.87527	TKCC26
Chk1 P Ser345	1.8937	TKCC26
Chk1 P Ser345	1.53928	TKCC26
Chk1 P Ser345	1.95269	TKCC26
Chk1 P Ser345	1.97672	TKCC26
Chk1 P Ser345	1.80493	TKCC26
Chk1 P Ser345	2.08841	TKCC2.1
Chk1 P Ser345	2.30439	TKCC2.1
Chk1 P Ser345	1.93411	TKCC2.1
Chk1 P Ser345	1.82241	TKCC2.1
Chk1 P Ser345	2.2172	TKCC2.1
Chk1 P Ser345	2.13451	TKCC2.1
Chk1 P Ser345	2.38473	TKCC2.1
Chk1 P Ser345	2.5975	TKCC2.1
Chk1 P Ser345	2.26975	TKCC2.1
Chk1 P Ser345	2.05847	TKCC2.1
Chk1 P Ser345	1.48206	TKCC2.1
Chk1 P Ser345	1.83695	TKCC2.1
Chk2 P Thr68	1.01343	PaCaDD137
Chk2 P Thr68	0.990649	PaCaDD137
Chk2 P Thr68	0.953277	PaCaDD137
Chk2 P Thr68	1.06689	PaCaDD137
Chk2 P Thr68	1.11084	PaCaDD137
Chk2 P Thr68	0.953277	PaCaDD137
Chk2 P Thr68	1.08279	PaCaDD137
Chk2 P Thr68	1.03175	PaCaDD137
Chk2 P Thr68	1.04906	PaCaDD137
Chk2 P Thr68	1.15695	PaCaDD137
Chk2 P Thr68	1.12931	PaCaDD137
Chk2 P Thr68	1.09799	PaCaDD137
Chk2 P Thr68	1.56747	TKCC22
Chk2 P Thr68	1.62218	TKCC22
Chk2 P Thr68	1.35789	TKCC22
Chk2 P Thr68	1.37531	TKCC22
Chk2 P Thr68	1.53928	TKCC22
Chk2 P Thr68	1.29955	TKCC22
Chk2 P Thr68	1.62218	TKCC22
Chk2 P Thr68	1.71149	TKCC22
Chk2 P Thr68	1.40435	TKCC22
Chk2 P Thr68	1.32343	TKCC22
Chk2 P Thr68	1.40435	TKCC22
Chk2 P Thr68	1.27379	TKCC22
Chk2 P Thr68	1.91205	Mayo4636
Chk2 P Thr68	1.97672	Mayo4636
Chk2 P Thr68	1.8937	Mayo4636
Chk2 P Thr68	1.85523	Mayo4636
Chk2 P Thr68	1.83695	Mayo4636
Chk2 P Thr68	1.66248	Mayo4636
Chk2 P Thr68	1.80493	Mayo4636
Chk2 P Thr68	1.76004	Mayo4636
Chk2 P Thr68	1.60147	Mayo4636
Chk2 P Thr68	1.95269	Mayo4636
Chk2 P Thr68	1.93411	Mayo4636
Chk2 P Thr68	1.87527	Mayo4636
Chk2 P Thr68	3.10393	TKCC10
Chk2 P Thr68	2.8499	TKCC10
Chk2 P Thr68	2.97814	TKCC10
Chk2 P Thr68	3.03719	TKCC10
Chk2 P Thr68	2.80159	TKCC10
Chk2 P Thr68	2.6632	TKCC10
Chk2 P Thr68	2.33851	TKCC10
Chk2 P Thr68	2.30439	TKCC10
Chk2 P Thr68	2.17665	TKCC10
Chk2 P Thr68	2.5975	TKCC10
Chk2 P Thr68	2.8795	TKCC10
Chk2 P Thr68	2.08841	TKCC10
Chk2 P Thr68	1.73071	TKCC26
Chk2 P Thr68	1.42793	TKCC26
Chk2 P Thr68	1.58322	TKCC26
Chk2 P Thr68	1.64543	TKCC26
Chk2 P Thr68	1.48206	TKCC26
Chk2 P Thr68	1.78767	TKCC26
Chk2 P Thr68	1.45865	TKCC26
Chk2 P Thr68	1.44201	TKCC26
Chk2 P Thr68	1.34136	TKCC26
Chk2 P Thr68	1.82241	TKCC26
Chk2 P Thr68	1.67997	TKCC26
Chk2 P Thr68	1.69452	TKCC26
Chk2 P Thr68	2.24497	TKCC2.1
Chk2 P Thr68	2.13451	TKCC2.1
Chk2 P Thr68	2.2172	TKCC2.1
Chk2 P Thr68	2.17665	TKCC2.1
Chk2 P Thr68	2.11185	TKCC2.1
Chk2 P Thr68	2.05847	TKCC2.1
Chk2 P Thr68	3.23413	TKCC2.1
Chk2 P Thr68	2.92586	TKCC2.1
Chk2 P Thr68	2.71556	TKCC2.1
Chk2 P Thr68	2.75776	TKCC2.1
Chk2 P Thr68	2.38473	TKCC2.1
Chk2 P Thr68	2.26975	TKCC2.1
Ubiquitin (P4D1)	1.32343	PaCaDD137
Ubiquitin (P4D1)	1.01343	PaCaDD137
Ubiquitin (P4D1)	0.940186	PaCaDD137
Ubiquitin (P4D1)	1.29955	PaCaDD137
Ubiquitin (P4D1)	1.03175	PaCaDD137
Ubiquitin (P4D1)	0.990649	PaCaDD137
Ubiquitin (P4D1)	1.34136	PaCaDD137
Ubiquitin (P4D1)	1.04906	PaCaDD137
Ubiquitin (P4D1)	0.966367	PaCaDD137
Ubiquitin (P4D1)	1.45865	PaCaDD137
Ubiquitin (P4D1)	1.12931	PaCaDD137
Ubiquitin (P4D1)	1.06689	PaCaDD137
Ubiquitin (P4D1)	2.13451	TKCC22
Ubiquitin (P4D1)	2.11185	TKCC22
Ubiquitin (P4D1)	1.78767	TKCC22
Ubiquitin (P4D1)	1.93411	TKCC22
Ubiquitin (P4D1)	1.60147	TKCC22
Ubiquitin (P4D1)	1.56747	TKCC22
Ubiquitin (P4D1)	2.5975	TKCC22
Ubiquitin (P4D1)	1.95269	TKCC22
Ubiquitin (P4D1)	1.71149	TKCC22
Ubiquitin (P4D1)	1.76004	TKCC22
Ubiquitin (P4D1)	1.63774	TKCC22
Ubiquitin (P4D1)	1.53928	TKCC22
Ubiquitin (P4D1)	1.63774	Mayo4636
Ubiquitin (P4D1)	1.42793	Mayo4636
Ubiquitin (P4D1)	1.44201	Mayo4636
Ubiquitin (P4D1)	1.58322	Mayo4636
Ubiquitin (P4D1)	1.35789	Mayo4636
Ubiquitin (P4D1)	1.08279	Mayo4636
Ubiquitin (P4D1)	1.27379	Mayo4636
Ubiquitin (P4D1)	1.11084	Mayo4636
Ubiquitin (P4D1)	1.09799	Mayo4636
Ubiquitin (P4D1)	1.69452	Mayo4636
Ubiquitin (P4D1)	1.41194	Mayo4636
Ubiquitin (P4D1)	1.15695	Mayo4636
Ubiquitin (P4D1)	3.23413	TKCC10
Ubiquitin (P4D1)	3.10393	TKCC10
Ubiquitin (P4D1)	2.92586	TKCC10
Ubiquitin (P4D1)	3.03719	TKCC10
Ubiquitin (P4D1)	2.71556	TKCC10
Ubiquitin (P4D1)	2.6632	TKCC10
Ubiquitin (P4D1)	2.75776	TKCC10
Ubiquitin (P4D1)	2.16427	TKCC10
Ubiquitin (P4D1)	1.80493	TKCC10
Ubiquitin (P4D1)	2.38473	TKCC10
Ubiquitin (P4D1)	2.30439	TKCC10
Ubiquitin (P4D1)	1.91205	TKCC10
Ubiquitin (P4D1)	1.87527	TKCC26
Ubiquitin (P4D1)	1.61431	TKCC26
Ubiquitin (P4D1)	1.37531	TKCC26
Ubiquitin (P4D1)	1.66248	TKCC26
Ubiquitin (P4D1)	1.48206	TKCC26
Ubiquitin (P4D1)	1.39677	TKCC26
Ubiquitin (P4D1)	1.97672	TKCC26
Ubiquitin (P4D1)	1.82241	TKCC26
Ubiquitin (P4D1)	1.67997	TKCC26
Ubiquitin (P4D1)	1.85523	TKCC26
Ubiquitin (P4D1)	1.8937	TKCC26
Ubiquitin (P4D1)	1.73071	TKCC26
Ubiquitin (P4D1)	2.8499	TKCC2.1
Ubiquitin (P4D1)	2.24497	TKCC2.1
Ubiquitin (P4D1)	2.26975	TKCC2.1
Ubiquitin (P4D1)	2.2172	TKCC2.1
Ubiquitin (P4D1)	2.08841	TKCC2.1
Ubiquitin (P4D1)	1.83695	TKCC2.1
Ubiquitin (P4D1)	2.97814	TKCC2.1
Ubiquitin (P4D1)	2.80159	TKCC2.1
Ubiquitin (P4D1)	2.33851	TKCC2.1
Ubiquitin (P4D1)	2.8795	TKCC2.1
Ubiquitin (P4D1)	2.18903	TKCC2.1
Ubiquitin (P4D1)	2.05847	TKCC2.1
Histone H2A.X P Ser139	1.41194	PaCaDD137
Histone H2A.X P Ser139	1.34136	PaCaDD137
Histone H2A.X P Ser139	1.01343	PaCaDD137
Histone H2A.X P Ser139	1.42793	PaCaDD137
Histone H2A.X P Ser139	1.32343	PaCaDD137
Histone H2A.X P Ser139	1.09799	PaCaDD137
Histone H2A.X P Ser139	1.27379	PaCaDD137
Histone H2A.X P Ser139	1.11084	PaCaDD137
Histone H2A.X P Ser139	1.08279	PaCaDD137
Histone H2A.X P Ser139	1.37531	PaCaDD137
Histone H2A.X P Ser139	1.45865	PaCaDD137
Histone H2A.X P Ser139	1.06689	PaCaDD137
Histone H2A.X P Ser139	1.87527	TKCC22
Histone H2A.X P Ser139	1.8937	TKCC22
Histone H2A.X P Ser139	1.56747	TKCC22
Histone H2A.X P Ser139	1.70301	TKCC22
Histone H2A.X P Ser139	1.80493	TKCC22
Histone H2A.X P Ser139	1.48206	TKCC22
Histone H2A.X P Ser139	2.8499	TKCC22
Histone H2A.X P Ser139	2.33851	TKCC22
Histone H2A.X P Ser139	1.82241	TKCC22
Histone H2A.X P Ser139	1.95269	TKCC22
Histone H2A.X P Ser139	1.97672	TKCC22
Histone H2A.X P Ser139	1.74538	TKCC22
Histone H2A.X P Ser139	1.58322	Mayo4636
Histone H2A.X P Ser139	1.63005	Mayo4636
Histone H2A.X P Ser139	1.14313	Mayo4636
Histone H2A.X P Ser139	1.14313	Mayo4636
Histone H2A.X P Ser139	1.04906	Mayo4636
Histone H2A.X P Ser139	0.990649	Mayo4636
Histone H2A.X P Ser139	1.03175	Mayo4636
Histone H2A.X P Ser139	0.966367	Mayo4636
Histone H2A.X P Ser139	0.940186	Mayo4636
Histone H2A.X P Ser139	1.39677	Mayo4636
Histone H2A.X P Ser139	1.53928	Mayo4636
Histone H2A.X P Ser139	1.29955	Mayo4636
Histone H2A.X P Ser139	2.10013	TKCC10
Histone H2A.X P Ser139	2.30439	TKCC10
Histone H2A.X P Ser139	1.92308	TKCC10
Histone H2A.X P Ser139	2.16427	TKCC10
Histone H2A.X P Ser139	2.6632	TKCC10
Histone H2A.X P Ser139	2.05847	TKCC10
Histone H2A.X P Ser139	1.64543	TKCC10
Histone H2A.X P Ser139	2.10013	TKCC10
Histone H2A.X P Ser139	1.70301	TKCC10
Histone H2A.X P Ser139	2.5975	TKCC10
Histone H2A.X P Ser139	2.25736	TKCC10
Histone H2A.X P Ser139	1.74538	TKCC10
Histone H2A.X P Ser139	1.67997	TKCC26
Histone H2A.X P Ser139	2.20311	TKCC26
Histone H2A.X P Ser139	1.61431	TKCC26
Histone H2A.X P Ser139	2.13451	TKCC26
Histone H2A.X P Ser139	1.92308	TKCC26
Histone H2A.X P Ser139	1.44201	TKCC26
Histone H2A.X P Ser139	3.03719	TKCC26
Histone H2A.X P Ser139	2.80159	TKCC26
Histone H2A.X P Ser139	2.75776	TKCC26
Histone H2A.X P Ser139	2.71556	TKCC26
Histone H2A.X P Ser139	2.8795	TKCC26
Histone H2A.X P Ser139	3.10393	TKCC26
Histone H2A.X P Ser139	2.25736	TKCC2.1
Histone H2A.X P Ser139	2.38473	TKCC2.1
Histone H2A.X P Ser139	2.20311	TKCC2.1
Histone H2A.X P Ser139	1.66248	TKCC2.1
Histone H2A.X P Ser139	1.60147	TKCC2.1
Histone H2A.X P Ser139	1.35789	TKCC2.1
Histone H2A.X P Ser139	2.92586	TKCC2.1
Histone H2A.X P Ser139	3.23413	TKCC2.1
Histone H2A.X P Ser139	2.97814	TKCC2.1
Histone H2A.X P Ser139	1.83695	TKCC2.1
Histone H2A.X P Ser139	1.85523	TKCC2.1
Histone H2A.X P Ser139	1.78767	TKCC2.1
Rb	2.08841	PaCaDD137
Rb	2.05847	PaCaDD137
Rb	1.91205	PaCaDD137
Rb	2.38473	PaCaDD137
Rb	2.6632	PaCaDD137
Rb	2.13451	PaCaDD137
Rb	2.30439	PaCaDD137
Rb	2.24497	PaCaDD137
Rb	2.11185	PaCaDD137
Rb	2.2172	PaCaDD137
Rb	2.26975	PaCaDD137
Rb	2.18903	PaCaDD137
Rb	2.5975	TKCC22
Rb	2.97814	TKCC22
Rb	2.80159	TKCC22
Rb	2.71556	TKCC22
Rb	2.75776	TKCC22
Rb	2.8795	TKCC22
Rb	3.03719	TKCC22
Rb	3.23413	TKCC22
Rb	3.10393	TKCC22
Rb	2.33851	TKCC22
Rb	2.8499	TKCC22
Rb	2.92586	TKCC22
Rb	1.45865	Mayo4636
Rb	1.64543	Mayo4636
Rb	1.69452	Mayo4636
Rb	1.34136	Mayo4636
Rb	1.63005	Mayo4636
Rb	1.44201	Mayo4636
Rb	1.27379	Mayo4636
Rb	1.29955	Mayo4636
Rb	1.32343	Mayo4636
Rb	1.53928	Mayo4636
Rb	1.85523	Mayo4636
Rb	1.73071	Mayo4636
Rb	1.82241	TKCC10
Rb	1.93411	TKCC10
Rb	1.8937	TKCC10
Rb	1.78767	TKCC10
Rb	1.83695	TKCC10
Rb	1.66248	TKCC10
Rb	1.35789	TKCC10
Rb	1.41194	TKCC10
Rb	1.39677	TKCC10
Rb	1.61431	TKCC10
Rb	1.76004	TKCC10
Rb	1.37531	TKCC10
Rb	1.48206	TKCC26
Rb	1.71149	TKCC26
Rb	1.57534	TKCC26
Rb	1.57534	TKCC26
Rb	1.60147	TKCC26
Rb	1.42793	TKCC26
Rb	1.87527	TKCC26
Rb	2.16427	TKCC26
Rb	1.95269	TKCC26
Rb	1.80493	TKCC26
Rb	1.97672	TKCC26
Rb	1.67997	TKCC26
Rb	1.06689	TKCC2.1
Rb	1.11084	TKCC2.1
Rb	1.01343	TKCC2.1
Rb	0.940186	TKCC2.1
Rb	1.04906	TKCC2.1
Rb	0.966367	TKCC2.1
Rb	1.12931	TKCC2.1
Rb	1.15695	TKCC2.1
Rb	1.09799	TKCC2.1
Rb	1.03175	TKCC2.1
Rb	1.08279	TKCC2.1
Rb	0.990649	TKCC2.1
HSP27 (HSPB1)	1.15695	PaCaDD137
HSP27 (HSPB1)	0.990649	PaCaDD137
HSP27 (HSPB1)	0.953277	PaCaDD137
HSP27 (HSPB1)	1.12931	PaCaDD137
HSP27 (HSPB1)	1.06689	PaCaDD137
HSP27 (HSPB1)	0.953277	PaCaDD137
HSP27 (HSPB1)	1.08279	PaCaDD137
HSP27 (HSPB1)	1.04906	PaCaDD137
HSP27 (HSPB1)	1.01343	PaCaDD137
HSP27 (HSPB1)	1.10442	PaCaDD137
HSP27 (HSPB1)	1.10442	PaCaDD137
HSP27 (HSPB1)	1.03175	PaCaDD137
HSP27 (HSPB1)	2.13451	TKCC22
HSP27 (HSPB1)	1.87527	TKCC22
HSP27 (HSPB1)	1.37531	TKCC22
HSP27 (HSPB1)	2.05847	TKCC22
HSP27 (HSPB1)	1.95269	TKCC22
HSP27 (HSPB1)	1.63005	TKCC22
HSP27 (HSPB1)	2.10013	TKCC22
HSP27 (HSPB1)	2.10013	TKCC22
HSP27 (HSPB1)	1.83695	TKCC22
HSP27 (HSPB1)	2.20311	TKCC22
HSP27 (HSPB1)	1.97672	TKCC22
HSP27 (HSPB1)	1.78767	TKCC22
HSP27 (HSPB1)	1.85523	Mayo4636
HSP27 (HSPB1)	1.71149	Mayo4636
HSP27 (HSPB1)	1.45865	Mayo4636
HSP27 (HSPB1)	1.60147	Mayo4636
HSP27 (HSPB1)	1.29955	Mayo4636
HSP27 (HSPB1)	1.27379	Mayo4636
HSP27 (HSPB1)	1.53928	Mayo4636
HSP27 (HSPB1)	1.32343	Mayo4636
HSP27 (HSPB1)	1.35789	Mayo4636
HSP27 (HSPB1)	1.76004	Mayo4636
HSP27 (HSPB1)	1.34136	Mayo4636
HSP27 (HSPB1)	1.39677	Mayo4636
HSP27 (HSPB1)	1.73071	TKCC10
HSP27 (HSPB1)	1.67997	TKCC10
HSP27 (HSPB1)	1.48206	TKCC10
HSP27 (HSPB1)	1.81367	TKCC10
HSP27 (HSPB1)	1.65396	TKCC10
HSP27 (HSPB1)	1.44201	TKCC10
HSP27 (HSPB1)	1.56747	TKCC10
HSP27 (HSPB1)	1.58322	TKCC10
HSP27 (HSPB1)	1.69452	TKCC10
HSP27 (HSPB1)	1.65396	TKCC10
HSP27 (HSPB1)	1.61431	TKCC10
HSP27 (HSPB1)	1.41194	TKCC10
HSP27 (HSPB1)	2.8795	TKCC26
HSP27 (HSPB1)	2.6632	TKCC26
HSP27 (HSPB1)	2.38473	TKCC26
HSP27 (HSPB1)	2.92586	TKCC26
HSP27 (HSPB1)	2.8499	TKCC26
HSP27 (HSPB1)	2.71556	TKCC26
HSP27 (HSPB1)	3.16903	TKCC26
HSP27 (HSPB1)	3.03719	TKCC26
HSP27 (HSPB1)	2.24497	TKCC26
HSP27 (HSPB1)	2.97814	TKCC26
HSP27 (HSPB1)	3.16903	TKCC26
HSP27 (HSPB1)	2.5975	TKCC26
HSP27 (HSPB1)	2.16427	TKCC2.1
HSP27 (HSPB1)	1.93411	TKCC2.1
HSP27 (HSPB1)	1.91205	TKCC2.1
HSP27 (HSPB1)	2.30439	TKCC2.1
HSP27 (HSPB1)	2.26975	TKCC2.1
HSP27 (HSPB1)	1.81367	TKCC2.1
HSP27 (HSPB1)	2.75776	TKCC2.1
HSP27 (HSPB1)	2.80159	TKCC2.1
HSP27 (HSPB1)	2.20311	TKCC2.1
HSP27 (HSPB1)	2.33851	TKCC2.1
HSP27 (HSPB1)	1.42793	TKCC2.1
HSP27 (HSPB1)	1.8937	TKCC2.1
p21 CIP/WAF1	3.23413	PaCaDD137
p21 CIP/WAF1	2.97814	PaCaDD137
p21 CIP/WAF1	2.26975	PaCaDD137
p21 CIP/WAF1	2.8499	PaCaDD137
p21 CIP/WAF1	2.92586	PaCaDD137
p21 CIP/WAF1	2.80159	PaCaDD137
p21 CIP/WAF1	2.07344	PaCaDD137
p21 CIP/WAF1	2.18903	PaCaDD137
p21 CIP/WAF1	2.07344	PaCaDD137
p21 CIP/WAF1	2.11185	PaCaDD137
p21 CIP/WAF1	2.6632	PaCaDD137
p21 CIP/WAF1	2.8795	PaCaDD137
p21 CIP/WAF1	1.70301	TKCC22
p21 CIP/WAF1	1.58322	TKCC22
p21 CIP/WAF1	1.40435	TKCC22
p21 CIP/WAF1	1.15695	TKCC22
p21 CIP/WAF1	0.990649	TKCC22
p21 CIP/WAF1	2.23109	TKCC22
p21 CIP/WAF1	1.84609	TKCC22
p21 CIP/WAF1	1.45865	TKCC22
p21 CIP/WAF1	1.60147	TKCC22
p21 CIP/WAF1	1.84609	TKCC22
p21 CIP/WAF1	1.64543	TKCC22
p21 CIP/WAF1	1.42793	TKCC22
p21 CIP/WAF1	2.75776	Mayo4636
p21 CIP/WAF1	3.10393	Mayo4636
p21 CIP/WAF1	3.03719	Mayo4636
p21 CIP/WAF1	1.62218	Mayo4636
p21 CIP/WAF1	1.93411	Mayo4636
p21 CIP/WAF1	2.16427	Mayo4636
p21 CIP/WAF1	2.5975	Mayo4636
p21 CIP/WAF1	2.38473	Mayo4636
p21 CIP/WAF1	1.97672	Mayo4636
p21 CIP/WAF1	2.30439	Mayo4636
p21 CIP/WAF1	2.33851	Mayo4636
p21 CIP/WAF1	2.23109	Mayo4636
p21 CIP/WAF1	1.82241	TKCC10
p21 CIP/WAF1	1.70301	TKCC10
p21 CIP/WAF1	1.56747	TKCC10
p21 CIP/WAF1	1.95269	TKCC10
p21 CIP/WAF1	1.91205	TKCC10
p21 CIP/WAF1	1.70301	TKCC10
p21 CIP/WAF1	1.51067	TKCC10
p21 CIP/WAF1	1.35789	TKCC10
p21 CIP/WAF1	1.12931	TKCC10
p21 CIP/WAF1	1.80493	TKCC10
p21 CIP/WAF1	1.51067	TKCC10
p21 CIP/WAF1	1.70301	TKCC10
p21 CIP/WAF1	1.11084	TKCC26
p21 CIP/WAF1	1.06689	TKCC26
p21 CIP/WAF1	0.940186	TKCC26
p21 CIP/WAF1	1.37531	TKCC26
p21 CIP/WAF1	1.44201	TKCC26
p21 CIP/WAF1	1.03175	TKCC26
p21 CIP/WAF1	1.76004	TKCC26
p21 CIP/WAF1	1.66248	TKCC26
p21 CIP/WAF1	1.34136	TKCC26
p21 CIP/WAF1	1.87527	TKCC26
p21 CIP/WAF1	1.78767	TKCC26
p21 CIP/WAF1	1.29955	TKCC26
p21 CIP/WAF1	1.32343	TKCC2.1
p21 CIP/WAF1	1.62218	TKCC2.1
p21 CIP/WAF1	1.01343	TKCC2.1
p21 CIP/WAF1	1.04906	TKCC2.1
p21 CIP/WAF1	0.966367	TKCC2.1
p21 CIP/WAF1	1.08279	TKCC2.1
p21 CIP/WAF1	2.71556	TKCC2.1
p21 CIP/WAF1	2.13451	TKCC2.1
p21 CIP/WAF1	1.8937	TKCC2.1
p21 CIP/WAF1	1.40435	TKCC2.1
p21 CIP/WAF1	1.27379	TKCC2.1
p21 CIP/WAF1	1.09799	TKCC2.1
ATM/ATR Substrate P Ser/Thr	0.940186	PaCaDD137
ATM/ATR Substrate P Ser/Thr	0.990649	PaCaDD137
ATM/ATR Substrate P Ser/Thr	0.966367	PaCaDD137
ATM/ATR Substrate P Ser/Thr	1.04906	PaCaDD137
ATM/ATR Substrate P Ser/Thr	1.09799	PaCaDD137
ATM/ATR Substrate P Ser/Thr	1.01343	PaCaDD137
ATM/ATR Substrate P Ser/Thr	1.06689	PaCaDD137
ATM/ATR Substrate P Ser/Thr	1.08279	PaCaDD137
ATM/ATR Substrate P Ser/Thr	1.03175	PaCaDD137
ATM/ATR Substrate P Ser/Thr	1.11084	PaCaDD137
ATM/ATR Substrate P Ser/Thr	1.27379	PaCaDD137
ATM/ATR Substrate P Ser/Thr	1.12931	PaCaDD137
ATM/ATR Substrate P Ser/Thr	1.93411	TKCC22
ATM/ATR Substrate P Ser/Thr	2.5975	TKCC22
ATM/ATR Substrate P Ser/Thr	1.76004	TKCC22
ATM/ATR Substrate P Ser/Thr	1.80493	TKCC22
ATM/ATR Substrate P Ser/Thr	2.18903	TKCC22
ATM/ATR Substrate P Ser/Thr	1.85523	TKCC22
ATM/ATR Substrate P Ser/Thr	2.38473	TKCC22
ATM/ATR Substrate P Ser/Thr	2.75776	TKCC22
ATM/ATR Substrate P Ser/Thr	2.13451	TKCC22
ATM/ATR Substrate P Ser/Thr	1.71149	TKCC22
ATM/ATR Substrate P Ser/Thr	1.95269	TKCC22
ATM/ATR Substrate P Ser/Thr	1.69452	TKCC22
ATM/ATR Substrate P Ser/Thr	1.45865	Mayo4636
ATM/ATR Substrate P Ser/Thr	1.53928	Mayo4636
ATM/ATR Substrate P Ser/Thr	1.42793	Mayo4636
ATM/ATR Substrate P Ser/Thr	1.34136	Mayo4636
ATM/ATR Substrate P Ser/Thr	1.39677	Mayo4636
ATM/ATR Substrate P Ser/Thr	1.32343	Mayo4636
ATM/ATR Substrate P Ser/Thr	1.15695	Mayo4636
ATM/ATR Substrate P Ser/Thr	1.37531	Mayo4636
ATM/ATR Substrate P Ser/Thr	1.29955	Mayo4636
ATM/ATR Substrate P Ser/Thr	1.56747	Mayo4636
ATM/ATR Substrate P Ser/Thr	1.61431	Mayo4636
ATM/ATR Substrate P Ser/Thr	1.58322	Mayo4636
ATM/ATR Substrate P Ser/Thr	2.8499	TKCC10
ATM/ATR Substrate P Ser/Thr	3.23413	TKCC10
ATM/ATR Substrate P Ser/Thr	3.10393	TKCC10
ATM/ATR Substrate P Ser/Thr	2.8795	TKCC10
ATM/ATR Substrate P Ser/Thr	2.92586	TKCC10
ATM/ATR Substrate P Ser/Thr	2.80159	TKCC10
ATM/ATR Substrate P Ser/Thr	2.26975	TKCC10
ATM/ATR Substrate P Ser/Thr	2.30439	TKCC10
ATM/ATR Substrate P Ser/Thr	2.24497	TKCC10
ATM/ATR Substrate P Ser/Thr	3.03719	TKCC10
ATM/ATR Substrate P Ser/Thr	2.97814	TKCC10
ATM/ATR Substrate P Ser/Thr	2.71556	TKCC10
ATM/ATR Substrate P Ser/Thr	1.91205	TKCC26
ATM/ATR Substrate P Ser/Thr	2.16427	TKCC26
ATM/ATR Substrate P Ser/Thr	1.83695	TKCC26
ATM/ATR Substrate P Ser/Thr	1.64543	TKCC26
ATM/ATR Substrate P Ser/Thr	1.73071	TKCC26
ATM/ATR Substrate P Ser/Thr	1.66248	TKCC26
ATM/ATR Substrate P Ser/Thr	1.82241	TKCC26
ATM/ATR Substrate P Ser/Thr	1.87527	TKCC26
ATM/ATR Substrate P Ser/Thr	1.8937	TKCC26
ATM/ATR Substrate P Ser/Thr	1.97672	TKCC26
ATM/ATR Substrate P Ser/Thr	2.33851	TKCC26
ATM/ATR Substrate P Ser/Thr	2.07344	TKCC26
ATM/ATR Substrate P Ser/Thr	1.78767	TKCC2.1
ATM/ATR Substrate P Ser/Thr	2.11185	TKCC2.1
ATM/ATR Substrate P Ser/Thr	1.60147	TKCC2.1
ATM/ATR Substrate P Ser/Thr	1.35789	TKCC2.1
ATM/ATR Substrate P Ser/Thr	1.48206	TKCC2.1
ATM/ATR Substrate P Ser/Thr	1.41194	TKCC2.1
ATM/ATR Substrate P Ser/Thr	2.2172	TKCC2.1
ATM/ATR Substrate P Ser/Thr	2.6632	TKCC2.1
ATM/ATR Substrate P Ser/Thr	1.67997	TKCC2.1
ATM/ATR Substrate P Ser/Thr	1.63005	TKCC2.1
ATM/ATR Substrate P Ser/Thr	2.07344	TKCC2.1
ATM/ATR Substrate P Ser/Thr	1.44201	TKCC2.1
HSP27 (HSPB1) P Ser78	1.70301	PaCaDD137
HSP27 (HSPB1) P Ser78	1.12007	PaCaDD137
HSP27 (HSPB1) P Ser78	0.966367	PaCaDD137
HSP27 (HSPB1) P Ser78	2.08841	PaCaDD137
HSP27 (HSPB1) P Ser78	0.990649	PaCaDD137
HSP27 (HSPB1) P Ser78	1.12007	PaCaDD137
HSP27 (HSPB1) P Ser78	1.53928	PaCaDD137
HSP27 (HSPB1) P Ser78	1.12007	PaCaDD137
HSP27 (HSPB1) P Ser78	1.48206	PaCaDD137
HSP27 (HSPB1) P Ser78	1.78767	PaCaDD137
HSP27 (HSPB1) P Ser78	1.34136	PaCaDD137
HSP27 (HSPB1) P Ser78	1.9434	PaCaDD137
HSP27 (HSPB1) P Ser78	1.74538	TKCC22
HSP27 (HSPB1) P Ser78	0.940186	TKCC22
HSP27 (HSPB1) P Ser78	1.56747	TKCC22
HSP27 (HSPB1) P Ser78	1.32343	TKCC22
HSP27 (HSPB1) P Ser78	1.01343	TKCC22
HSP27 (HSPB1) P Ser78	1.41194	TKCC22
HSP27 (HSPB1) P Ser78	1.61431	TKCC22
HSP27 (HSPB1) P Ser78	1.08279	TKCC22
HSP27 (HSPB1) P Ser78	2.80159	TKCC22
HSP27 (HSPB1) P Ser78	2.16427	TKCC22
HSP27 (HSPB1) P Ser78	2.16427	TKCC22
HSP27 (HSPB1) P Ser78	1.67997	TKCC22
HSP27 (HSPB1) P Ser78	2.24497	Mayo4636
HSP27 (HSPB1) P Ser78	1.29955	Mayo4636
HSP27 (HSPB1) P Ser78	1.60147	Mayo4636
HSP27 (HSPB1) P Ser78	1.27379	Mayo4636
HSP27 (HSPB1) P Ser78	1.42793	Mayo4636
HSP27 (HSPB1) P Ser78	1.58322	Mayo4636
HSP27 (HSPB1) P Ser78	1.82968	Mayo4636
HSP27 (HSPB1) P Ser78	1.70301	Mayo4636
HSP27 (HSPB1) P Ser78	1.45033	Mayo4636
HSP27 (HSPB1) P Ser78	2.11185	Mayo4636
HSP27 (HSPB1) P Ser78	1.04041	Mayo4636
HSP27 (HSPB1) P Ser78	1.35789	Mayo4636
HSP27 (HSPB1) P Ser78	1.65396	TKCC10
HSP27 (HSPB1) P Ser78	1.06689	TKCC10
HSP27 (HSPB1) P Ser78	1.45033	TKCC10
HSP27 (HSPB1) P Ser78	3.10393	TKCC10
HSP27 (HSPB1) P Ser78	1.12007	TKCC10
HSP27 (HSPB1) P Ser78	2.71556	TKCC10
HSP27 (HSPB1) P Ser78	3.03719	TKCC10
HSP27 (HSPB1) P Ser78	1.04041	TKCC10
HSP27 (HSPB1) P Ser78	2.75776	TKCC10
HSP27 (HSPB1) P Ser78	2.8499	TKCC10
HSP27 (HSPB1) P Ser78	2.2172	TKCC10
HSP27 (HSPB1) P Ser78	2.16427	TKCC10
HSP27 (HSPB1) P Ser78	1.39677	TKCC26
HSP27 (HSPB1) P Ser78	1.90287	TKCC26
HSP27 (HSPB1) P Ser78	1.9434	TKCC26
HSP27 (HSPB1) P Ser78	2.97814	TKCC26
HSP27 (HSPB1) P Ser78	2.5975	TKCC26
HSP27 (HSPB1) P Ser78	1.90287	TKCC26
HSP27 (HSPB1) P Ser78	1.82968	TKCC26
HSP27 (HSPB1) P Ser78	2.90268	TKCC26
HSP27 (HSPB1) P Ser78	1.63005	TKCC26
HSP27 (HSPB1) P Ser78	1.80493	TKCC26
HSP27 (HSPB1) P Ser78	2.90268	TKCC26
HSP27 (HSPB1) P Ser78	1.65396	TKCC26
HSP27 (HSPB1) P Ser78	3.23413	TKCC2.1
HSP27 (HSPB1) P Ser78	2.33851	TKCC2.1
HSP27 (HSPB1) P Ser78	1.74538	TKCC2.1
HSP27 (HSPB1) P Ser78	1.86525	TKCC2.1
HSP27 (HSPB1) P Ser78	1.37531	TKCC2.1
HSP27 (HSPB1) P Ser78	2.26975	TKCC2.1
HSP27 (HSPB1) P Ser78	2.38473	TKCC2.1
HSP27 (HSPB1) P Ser78	2.0176	TKCC2.1
HSP27 (HSPB1) P Ser78	1.86525	TKCC2.1
HSP27 (HSPB1) P Ser78	2.6632	TKCC2.1
HSP27 (HSPB1) P Ser78	2.0176	TKCC2.1
HSP27 (HSPB1) P Ser78	2.30439	TKCC2.1
Aurora A/B/C P Thr288/Thr232/Thr198	0.940186	PaCaDD137
Aurora A/B/C P Thr288/Thr232/Thr198	1.03175	PaCaDD137
Aurora A/B/C P Thr288/Thr232/Thr198	0.966367	PaCaDD137
Aurora A/B/C P Thr288/Thr232/Thr198	1.07484	PaCaDD137
Aurora A/B/C P Thr288/Thr232/Thr198	1.27379	PaCaDD137
Aurora A/B/C P Thr288/Thr232/Thr198	1.01343	PaCaDD137
Aurora A/B/C P Thr288/Thr232/Thr198	1.11084	PaCaDD137
Aurora A/B/C P Thr288/Thr232/Thr198	1.07484	PaCaDD137
Aurora A/B/C P Thr288/Thr232/Thr198	0.990649	PaCaDD137
Aurora A/B/C P Thr288/Thr232/Thr198	1.12931	PaCaDD137
Aurora A/B/C P Thr288/Thr232/Thr198	1.09799	PaCaDD137
Aurora A/B/C P Thr288/Thr232/Thr198	1.04906	PaCaDD137
Aurora A/B/C P Thr288/Thr232/Thr198	2.11185	TKCC22
Aurora A/B/C P Thr288/Thr232/Thr198	1.71149	TKCC22
Aurora A/B/C P Thr288/Thr232/Thr198	1.87527	TKCC22
Aurora A/B/C P Thr288/Thr232/Thr198	1.61431	TKCC22
Aurora A/B/C P Thr288/Thr232/Thr198	1.59234	TKCC22
Aurora A/B/C P Thr288/Thr232/Thr198	1.48206	TKCC22
Aurora A/B/C P Thr288/Thr232/Thr198	1.66248	TKCC22
Aurora A/B/C P Thr288/Thr232/Thr198	1.59234	TKCC22
Aurora A/B/C P Thr288/Thr232/Thr198	1.63005	TKCC22
Aurora A/B/C P Thr288/Thr232/Thr198	1.67997	TKCC22
Aurora A/B/C P Thr288/Thr232/Thr198	1.64543	TKCC22
Aurora A/B/C P Thr288/Thr232/Thr198	1.34962	TKCC22
Aurora A/B/C P Thr288/Thr232/Thr198	2.23109	Mayo4636
Aurora A/B/C P Thr288/Thr232/Thr198	1.97672	Mayo4636
Aurora A/B/C P Thr288/Thr232/Thr198	2.08841	Mayo4636
Aurora A/B/C P Thr288/Thr232/Thr198	1.80493	Mayo4636
Aurora A/B/C P Thr288/Thr232/Thr198	1.85523	Mayo4636
Aurora A/B/C P Thr288/Thr232/Thr198	1.76004	Mayo4636
Aurora A/B/C P Thr288/Thr232/Thr198	1.8937	Mayo4636
Aurora A/B/C P Thr288/Thr232/Thr198	2.05847	Mayo4636
Aurora A/B/C P Thr288/Thr232/Thr198	1.82968	Mayo4636
Aurora A/B/C P Thr288/Thr232/Thr198	2.38473	Mayo4636
Aurora A/B/C P Thr288/Thr232/Thr198	1.73071	Mayo4636
Aurora A/B/C P Thr288/Thr232/Thr198	1.82968	Mayo4636
Aurora A/B/C P Thr288/Thr232/Thr198	3.03719	TKCC10
Aurora A/B/C P Thr288/Thr232/Thr198	2.92586	TKCC10
Aurora A/B/C P Thr288/Thr232/Thr198	2.18903	TKCC10
Aurora A/B/C P Thr288/Thr232/Thr198	3.10393	TKCC10
Aurora A/B/C P Thr288/Thr232/Thr198	2.26975	TKCC10
Aurora A/B/C P Thr288/Thr232/Thr198	1.93411	TKCC10
Aurora A/B/C P Thr288/Thr232/Thr198	2.23109	TKCC10
Aurora A/B/C P Thr288/Thr232/Thr198	1.78767	TKCC10
Aurora A/B/C P Thr288/Thr232/Thr198	1.69452	TKCC10
Aurora A/B/C P Thr288/Thr232/Thr198	2.8499	TKCC10
Aurora A/B/C P Thr288/Thr232/Thr198	2.30439	TKCC10
Aurora A/B/C P Thr288/Thr232/Thr198	2.33851	TKCC10
Aurora A/B/C P Thr288/Thr232/Thr198	1.45865	TKCC26
Aurora A/B/C P Thr288/Thr232/Thr198	1.38604	TKCC26
Aurora A/B/C P Thr288/Thr232/Thr198	1.29955	TKCC26
Aurora A/B/C P Thr288/Thr232/Thr198	1.41194	TKCC26
Aurora A/B/C P Thr288/Thr232/Thr198	1.38604	TKCC26
Aurora A/B/C P Thr288/Thr232/Thr198	1.34962	TKCC26
Aurora A/B/C P Thr288/Thr232/Thr198	1.44201	TKCC26
Aurora A/B/C P Thr288/Thr232/Thr198	1.42793	TKCC26
Aurora A/B/C P Thr288/Thr232/Thr198	1.15695	TKCC26
Aurora A/B/C P Thr288/Thr232/Thr198	1.55337	TKCC26
Aurora A/B/C P Thr288/Thr232/Thr198	1.55337	TKCC26
Aurora A/B/C P Thr288/Thr232/Thr198	1.32343	TKCC26
Aurora A/B/C P Thr288/Thr232/Thr198	2.5975	TKCC2.1
Aurora A/B/C P Thr288/Thr232/Thr198	2.97814	TKCC2.1
Aurora A/B/C P Thr288/Thr232/Thr198	1.91205	TKCC2.1
Aurora A/B/C P Thr288/Thr232/Thr198	1.95269	TKCC2.1
Aurora A/B/C P Thr288/Thr232/Thr198	2.13451	TKCC2.1
Aurora A/B/C P Thr288/Thr232/Thr198	2.16427	TKCC2.1
Aurora A/B/C P Thr288/Thr232/Thr198	3.23413	TKCC2.1
Aurora A/B/C P Thr288/Thr232/Thr198	2.8795	TKCC2.1
Aurora A/B/C P Thr288/Thr232/Thr198	2.6632	TKCC2.1
Aurora A/B/C P Thr288/Thr232/Thr198	2.80159	TKCC2.1
Aurora A/B/C P Thr288/Thr232/Thr198	2.75776	TKCC2.1
Aurora A/B/C P Thr288/Thr232/Thr198	2.71556	TKCC2.1
p21 CIP/WAF1 p Thr145	1.12931	PaCaDD137
p21 CIP/WAF1 p Thr145	1.06689	PaCaDD137
p21 CIP/WAF1 p Thr145	0.990649	PaCaDD137
p21 CIP/WAF1 p Thr145	1.29955	PaCaDD137
p21 CIP/WAF1 p Thr145	1.03175	PaCaDD137
p21 CIP/WAF1 p Thr145	1.01343	PaCaDD137
p21 CIP/WAF1 p Thr145	1.15695	PaCaDD137
p21 CIP/WAF1 p Thr145	1.04906	PaCaDD137
p21 CIP/WAF1 p Thr145	0.966367	PaCaDD137
p21 CIP/WAF1 p Thr145	1.32343	PaCaDD137
p21 CIP/WAF1 p Thr145	1.08279	PaCaDD137
p21 CIP/WAF1 p Thr145	0.940186	PaCaDD137
p21 CIP/WAF1 p Thr145	2.13451	TKCC22
p21 CIP/WAF1 p Thr145	1.97672	TKCC22
p21 CIP/WAF1 p Thr145	1.76004	TKCC22
p21 CIP/WAF1 p Thr145	2.8499	TKCC22
p21 CIP/WAF1 p Thr145	2.05847	TKCC22
p21 CIP/WAF1 p Thr145	1.93411	TKCC22
p21 CIP/WAF1 p Thr145	3.23413	TKCC22
p21 CIP/WAF1 p Thr145	2.8795	TKCC22
p21 CIP/WAF1 p Thr145	2.33851	TKCC22
p21 CIP/WAF1 p Thr145	2.92586	TKCC22
p21 CIP/WAF1 p Thr145	2.38473	TKCC22
p21 CIP/WAF1 p Thr145	2.30439	TKCC22
p21 CIP/WAF1 p Thr145	1.73071	Mayo4636
p21 CIP/WAF1 p Thr145	1.34136	Mayo4636
p21 CIP/WAF1 p Thr145	1.44201	Mayo4636
p21 CIP/WAF1 p Thr145	1.45865	Mayo4636
p21 CIP/WAF1 p Thr145	1.38604	Mayo4636
p21 CIP/WAF1 p Thr145	1.11084	Mayo4636
p21 CIP/WAF1 p Thr145	1.38604	Mayo4636
p21 CIP/WAF1 p Thr145	1.27379	Mayo4636
p21 CIP/WAF1 p Thr145	1.09799	Mayo4636
p21 CIP/WAF1 p Thr145	1.61431	Mayo4636
p21 CIP/WAF1 p Thr145	1.53928	Mayo4636
p21 CIP/WAF1 p Thr145	1.42793	Mayo4636
p21 CIP/WAF1 p Thr145	3.10393	TKCC10
p21 CIP/WAF1 p Thr145	2.97814	TKCC10
p21 CIP/WAF1 p Thr145	2.80159	TKCC10
p21 CIP/WAF1 p Thr145	3.03719	TKCC10
p21 CIP/WAF1 p Thr145	2.24497	TKCC10
p21 CIP/WAF1 p Thr145	2.5975	TKCC10
p21 CIP/WAF1 p Thr145	2.6632	TKCC10
p21 CIP/WAF1 p Thr145	2.2172	TKCC10
p21 CIP/WAF1 p Thr145	1.91205	TKCC10
p21 CIP/WAF1 p Thr145	2.75776	TKCC10
p21 CIP/WAF1 p Thr145	2.26975	TKCC10
p21 CIP/WAF1 p Thr145	2.11185	TKCC10
p21 CIP/WAF1 p Thr145	1.63005	TKCC26
p21 CIP/WAF1 p Thr145	1.69452	TKCC26
p21 CIP/WAF1 p Thr145	1.35789	TKCC26
p21 CIP/WAF1 p Thr145	1.56747	TKCC26
p21 CIP/WAF1 p Thr145	1.48206	TKCC26
p21 CIP/WAF1 p Thr145	1.41194	TKCC26
p21 CIP/WAF1 p Thr145	1.82241	TKCC26
p21 CIP/WAF1 p Thr145	1.78767	TKCC26
p21 CIP/WAF1 p Thr145	1.60147	TKCC26
p21 CIP/WAF1 p Thr145	1.83695	TKCC26
p21 CIP/WAF1 p Thr145	1.67997	TKCC26
p21 CIP/WAF1 p Thr145	1.66248	TKCC26
p21 CIP/WAF1 p Thr145	2.16427	TKCC2.1
p21 CIP/WAF1 p Thr145	1.87527	TKCC2.1
p21 CIP/WAF1 p Thr145	1.58322	TKCC2.1
p21 CIP/WAF1 p Thr145	1.95269	TKCC2.1
p21 CIP/WAF1 p Thr145	1.8937	TKCC2.1
p21 CIP/WAF1 p Thr145	1.64543	TKCC2.1
p21 CIP/WAF1 p Thr145	2.71556	TKCC2.1
p21 CIP/WAF1 p Thr145	1.85523	TKCC2.1
p21 CIP/WAF1 p Thr145	2.08841	TKCC2.1
p21 CIP/WAF1 p Thr145	2.18903	TKCC2.1
p21 CIP/WAF1 p Thr145	1.71149	TKCC2.1
p21 CIP/WAF1 p Thr145	1.80493	TKCC2.1
cdc25A	2.38473	PaCaDD137
cdc25A	2.08841	PaCaDD137
cdc25A	1.85523	PaCaDD137
cdc25A	2.16427	PaCaDD137
cdc25A	1.76004	PaCaDD137
cdc25A	1.56747	PaCaDD137
cdc25A	2.30439	PaCaDD137
cdc25A	2.05847	PaCaDD137
cdc25A	1.61431	PaCaDD137
cdc25A	2.2172	PaCaDD137
cdc25A	1.64543	PaCaDD137
cdc25A	1.60147	PaCaDD137
cdc25A	1.11084	TKCC22
cdc25A	0.990649	TKCC22
cdc25A	0.940186	TKCC22
cdc25A	1.09799	TKCC22
cdc25A	1.04906	TKCC22
cdc25A	1.03175	TKCC22
cdc25A	1.15695	TKCC22
cdc25A	1.08279	TKCC22
cdc25A	1.12931	TKCC22
cdc25A	1.06689	TKCC22
cdc25A	1.01343	TKCC22
cdc25A	0.966367	TKCC22
cdc25A	2.11185	Mayo4636
cdc25A	1.83695	Mayo4636
cdc25A	1.66248	Mayo4636
cdc25A	2.18903	Mayo4636
cdc25A	1.95269	Mayo4636
cdc25A	1.73071	Mayo4636
cdc25A	1.93411	Mayo4636
cdc25A	1.71149	Mayo4636
cdc25A	1.63005	Mayo4636
cdc25A	2.33851	Mayo4636
cdc25A	1.97672	Mayo4636
cdc25A	1.82241	Mayo4636
cdc25A	1.91205	TKCC10
cdc25A	1.78767	TKCC10
cdc25A	1.58322	TKCC10
cdc25A	2.24497	TKCC10
cdc25A	1.8937	TKCC10
cdc25A	1.80493	TKCC10
cdc25A	2.26975	TKCC10
cdc25A	2.13451	TKCC10
cdc25A	1.69452	TKCC10
cdc25A	1.87527	TKCC10
cdc25A	1.67997	TKCC10
cdc25A	1.53928	TKCC10
cdc25A	2.8795	TKCC26
cdc25A	2.71556	TKCC26
cdc25A	2.5975	TKCC26
cdc25A	2.97814	TKCC26
cdc25A	2.80159	TKCC26
cdc25A	2.6632	TKCC26
cdc25A	3.10393	TKCC26
cdc25A	3.03719	TKCC26
cdc25A	2.8499	TKCC26
cdc25A	3.23413	TKCC26
cdc25A	2.92586	TKCC26
cdc25A	2.75776	TKCC26
cdc25A	1.44201	TKCC2.1
cdc25A	1.34136	TKCC2.1
cdc25A	1.35789	TKCC2.1
cdc25A	1.41194	TKCC2.1
cdc25A	1.29955	TKCC2.1
cdc25A	1.27379	TKCC2.1
cdc25A	1.48206	TKCC2.1
cdc25A	1.39677	TKCC2.1
cdc25A	1.37531	TKCC2.1
cdc25A	1.45865	TKCC2.1
cdc25A	1.42793	TKCC2.1
cdc25A	1.32343	TKCC2.1
Cyclin D1 P Thr286	1.58322	PaCaDD137
Cyclin D1 P Thr286	1.08279	PaCaDD137
Cyclin D1 P Thr286	1.09799	PaCaDD137
Cyclin D1 P Thr286	2.05847	PaCaDD137
Cyclin D1 P Thr286	1.64543	PaCaDD137
Cyclin D1 P Thr286	1.42793	PaCaDD137
Cyclin D1 P Thr286	2.8647	PaCaDD137
Cyclin D1 P Thr286	1.60147	PaCaDD137
Cyclin D1 P Thr286	1.93411	PaCaDD137
Cyclin D1 P Thr286	2.8647	PaCaDD137
Cyclin D1 P Thr286	1.81367	PaCaDD137
Cyclin D1 P Thr286	2.38473	PaCaDD137
Cyclin D1 P Thr286	1.66248	TKCC22
Cyclin D1 P Thr286	2.23109	TKCC22
Cyclin D1 P Thr286	1.81367	TKCC22
Cyclin D1 P Thr286	1.85523	TKCC22
Cyclin D1 P Thr286	2.26975	TKCC22
Cyclin D1 P Thr286	1.95269	TKCC22
Cyclin D1 P Thr286	3.23413	TKCC22
Cyclin D1 P Thr286	2.6632	TKCC22
Cyclin D1 P Thr286	3.10393	TKCC22
Cyclin D1 P Thr286	2.92586	TKCC22
Cyclin D1 P Thr286	2.10013	TKCC22
Cyclin D1 P Thr286	2.73666	TKCC22
Cyclin D1 P Thr286	1.91205	Mayo4636
Cyclin D1 P Thr286	2.80159	Mayo4636
Cyclin D1 P Thr286	2.13451	Mayo4636
Cyclin D1 P Thr286	1.85523	Mayo4636
Cyclin D1 P Thr286	1.14313	Mayo4636
Cyclin D1 P Thr286	1.56747	Mayo4636
Cyclin D1 P Thr286	1.41194	Mayo4636
Cyclin D1 P Thr286	1.62218	Mayo4636
Cyclin D1 P Thr286	1.69452	Mayo4636
Cyclin D1 P Thr286	2.10013	Mayo4636
Cyclin D1 P Thr286	2.16427	Mayo4636
Cyclin D1 P Thr286	1.67997	Mayo4636
Cyclin D1 P Thr286	1.34962	TKCC10
Cyclin D1 P Thr286	1.27379	TKCC10
Cyclin D1 P Thr286	1.44201	TKCC10
Cyclin D1 P Thr286	1.7211	TKCC10
Cyclin D1 P Thr286	1.29955	TKCC10
Cyclin D1 P Thr286	1.32343	TKCC10
Cyclin D1 P Thr286	1.03175	TKCC10
Cyclin D1 P Thr286	1.37531	TKCC10
Cyclin D1 P Thr286	1.14313	TKCC10
Cyclin D1 P Thr286	1.78767	TKCC10
Cyclin D1 P Thr286	1.8937	TKCC10
Cyclin D1 P Thr286	1.34962	TKCC10
Cyclin D1 P Thr286	2.23109	TKCC26
Cyclin D1 P Thr286	1.76004	TKCC26
Cyclin D1 P Thr286	2.32145	TKCC26
Cyclin D1 P Thr286	2.5975	TKCC26
Cyclin D1 P Thr286	2.97814	TKCC26
Cyclin D1 P Thr286	1.85523	TKCC26
Cyclin D1 P Thr286	2.32145	TKCC26
Cyclin D1 P Thr286	2.18903	TKCC26
Cyclin D1 P Thr286	1.97672	TKCC26
Cyclin D1 P Thr286	2.73666	TKCC26
Cyclin D1 P Thr286	3.03719	TKCC26
Cyclin D1 P Thr286	1.62218	TKCC26
Cyclin D1 P Thr286	1.45865	TKCC2.1
Cyclin D1 P Thr286	1.06689	TKCC2.1
Cyclin D1 P Thr286	1.04906	TKCC2.1
Cyclin D1 P Thr286	0.990649	TKCC2.1
Cyclin D1 P Thr286	1.11084	TKCC2.1
Cyclin D1 P Thr286	0.966367	TKCC2.1
Cyclin D1 P Thr286	1.48206	TKCC2.1
Cyclin D1 P Thr286	1.39677	TKCC2.1
Cyclin D1 P Thr286	1.01343	TKCC2.1
Cyclin D1 P Thr286	1.53928	TKCC2.1
Cyclin D1 P Thr286	1.7211	TKCC2.1
Cyclin D1 P Thr286	0.940186	TKCC2.1
Rb P Ser780	1.61431	PaCaDD137
Rb P Ser780	1.08279	PaCaDD137
Rb P Ser780	1.03175	PaCaDD137
Rb P Ser780	1.64543	PaCaDD137
Rb P Ser780	1.11084	PaCaDD137
Rb P Ser780	1.06689	PaCaDD137
Rb P Ser780	1.71149	PaCaDD137
Rb P Ser780	1.48206	PaCaDD137
Rb P Ser780	1.12931	PaCaDD137
Rb P Ser780	1.69452	PaCaDD137
Rb P Ser780	1.58322	PaCaDD137
Rb P Ser780	1.55337	PaCaDD137
Rb P Ser780	3.03719	TKCC22
Rb P Ser780	2.68938	TKCC22
Rb P Ser780	2.24497	TKCC22
Rb P Ser780	2.92586	TKCC22
Rb P Ser780	1.73071	TKCC22
Rb P Ser780	1.81367	TKCC22
Rb P Ser780	3.23413	TKCC22
Rb P Ser780	2.28707	TKCC22
Rb P Ser780	2.28707	TKCC22
Rb P Ser780	1.97672	TKCC22
Rb P Ser780	2.14939	TKCC22
Rb P Ser780	2.14939	TKCC22
Rb P Ser780	1.45033	Mayo4636
Rb P Ser780	1.37531	Mayo4636
Rb P Ser780	1.35789	Mayo4636
Rb P Ser780	1.15695	Mayo4636
Rb P Ser780	1.04906	Mayo4636
Rb P Ser780	0.990649	Mayo4636
Rb P Ser780	1.01343	Mayo4636
Rb P Ser780	0.940186	Mayo4636
Rb P Ser780	0.966367	Mayo4636
Rb P Ser780	1.55337	Mayo4636
Rb P Ser780	1.09799	Mayo4636
Rb P Ser780	1.29955	Mayo4636
Rb P Ser780	2.8499	TKCC10
Rb P Ser780	2.38473	TKCC10
Rb P Ser780	1.9434	TKCC10
Rb P Ser780	2.33851	TKCC10
Rb P Ser780	1.83695	TKCC10
Rb P Ser780	1.8937	TKCC10
Rb P Ser780	1.87527	TKCC10
Rb P Ser780	1.85523	TKCC10
Rb P Ser780	1.60147	TKCC10
Rb P Ser780	2.08841	TKCC10
Rb P Ser780	1.67997	TKCC10
Rb P Ser780	1.76004	TKCC10
Rb P Ser780	2.97814	TKCC26
Rb P Ser780	2.8795	TKCC26
Rb P Ser780	1.9434	TKCC26
Rb P Ser780	3.10393	TKCC26
Rb P Ser780	2.75776	TKCC26
Rb P Ser780	1.66248	TKCC26
Rb P Ser780	2.68938	TKCC26
Rb P Ser780	2.2172	TKCC26
Rb P Ser780	1.81367	TKCC26
Rb P Ser780	2.80159	TKCC26
Rb P Ser780	2.18903	TKCC26
Rb P Ser780	1.91205	TKCC26
Rb P Ser780	1.78767	TKCC2.1
Rb P Ser780	1.45033	TKCC2.1
Rb P Ser780	1.42793	TKCC2.1
Rb P Ser780	1.32343	TKCC2.1
Rb P Ser780	1.41194	TKCC2.1
Rb P Ser780	1.27379	TKCC2.1
Rb P Ser780	2.5975	TKCC2.1
Rb P Ser780	2.05847	TKCC2.1
Rb P Ser780	2.11185	TKCC2.1
Rb P Ser780	1.63005	TKCC2.1
Rb P Ser780	1.34136	TKCC2.1
Rb P Ser780	1.39677	TKCC2.1

## Sheet: Supp Table 16 IF foci
Supplementary Table 16: Percentage Cells positive (> 10 foci) for pRPA and yH2AX foci at timepoints after 4Gy Ionising Radiation
phospo-RPA
	TKCC02.1						TKCC10						TKCC15						TKCC18						TKCC22						MAYO4636						MAYO5289
T0	24.2603	24.6032	38.806	10.7784	41.6667	30.7692	15.6909	28.6041	34.2404	45.2525	27.7778	16	9.04762	5.82011	17.1329	19.6532	22.7273	14.4578	19.598	12.9032	27.3684	31.2217	3.50877	0	6.56371	5.90406	6.09137	4.65116	10.7843	7.62712	3.27273	2.1097	8.42105	7.51174	10	12.3077	7.14286	5.30035	7.59494	11.33	14.9254	14.8649
T2	52.7397	41.4286	42.2727	65.3061	42.8571	25.5319	13.245	14.5455	30.6233	22.0472	12.1212	25.641	39.3035	31.5789	34.8684	57.485	11.6883	25.3165	49.635	28.2759	39.5683	44.0994	5.66038	7.89474	11.1801	13.1387	20.0647	17.8571	5.47945	11.3636	9.84252	5.10204	9.66184	5.07246	4.54545	18.1818	2.41379	6.59898	6.28272	5.05051	31.25	20.8955
T4	57.1429	56.3218	80.9339	82.9268	31.0345	22.9167		46.9288	48.3117	55.3776	26.8293	38.6364	33.5404	30	56.917	39.7959	38.1579	33.3333	68.5714	54	60.7143	47.8261	4.6875	6.38298	17.6471	24.0385	26.257	30.5699	6.77966	8.46154	6.74603	21.2366	16.4021	11.0032	17.4603	23.0769	14.433	17.3729	11.7647	13.0112	21.0526	25
T20	24.3243	19.4444	40.708	19.266	30.303	55.2632	9.47368	5.40541	20.6349	8.19672	39.6226	26.087	20.5298	21.1604	44.584	22.7749	22.6415	44.8485	11.1111	15.625	13.924	24.4604	2.94118	7.69231	3.36135	2.77778	0	1.17647	17.4419	19.6078	20.0472	22.7027	27.6397	21.322	11.4754	10.1695	13.7931	10.4167			9.7561	21.0526
yH2AX
	TKCC02.1						TKCC10						TKCC15						TKCC18						TKCC22						MAYO4636						MAYO5289
T0	5.91716	5.55556	8.95522	1.79641	5.55556	1.92308	7.72834	13.73	16.0998	16.3636	22.2222	22	1.42857	0.5291	0	0.578035	3.40909	4.81928	5.02513	3.22581	3.68421	1.80995	0	0	0.772201	0	0	0	0.847458	0	0.363636	0.421941	1.75439	2.34742	4.47761	2.7027	3.1746	2.12014	3.16456	2.95567	12	13.8461
T2	67.1233	60	64.5455	75.9184	78.5714	68.0851	5.29801	4.54545	18.9702	10.2362	18.1818	28.2051	46.7662	44.7368	49.3421	65.8683	75.3247	69.6203	72.9927	61.3793	56.1151	61.4907	43.3962	89.4737	33.5404	48.9051	56.6343	46.4286	52.0548	57.9545	13.7795	10.2041	15.4589	10.1449	47.5	41.791	10.3448	16.2436	13.6126	15.1515	29.5454	45.4545
T4	71.4286	75.8621	82.1012	86.1789	55.1724	54.1667		28.7469	35.0649	34.3249	51.2195	50	38.5093	34.1667	43.4783	38.2653	89.4737	77.0115	73.3333	65	74.2857	65.2174	65.625	68.0851	43.8503	47.1154	48.6033	62.1762	72.0339	71.5385	10.3175	26.3441	19.8413	16.5049	42.1053	46.0526	16.4948	24.5763	22.0588	20.0743	61.9048	53.8462
T20	37.8378	40.2778	52.2124	27.5229	18.1818	36.8421	13.6842	29.7297	23.8095	14.7541	43.3962	39.1304	1.98676	3.07167	7.69231	4.71204	43.3962	56.9697	11.1111	7.5	14.557	20.8633	5.88235	3.84615	3.36135	2.77778	1.8018	5.88235	5.81395	7.84314	7.07547	11.6216	7.45342	8.52878	12.1951	15.7895	9.48276	10.4167	0		13.1148	22.0339
