# Supplementary material for: Targeting DNA Damage Response and Replication Stress in Pancreatic Cancer
Source: Gastroenterology. 2021 Jan;160(1):362–377.e13. doi: 10.1053/j.gastro.2020.09.043 (PMC8167930; doi:10.1053/j.gastro.2020.09.043)
Supplement: Supplementary Table 18 [file mmc7.xlsx]

## Sheet: DDR_Viability_data
Supplementary Table 18: Normalised Cell viability in response to increasing dose of DDR agent & Cell Cycle Checkpoint Inhibitors
ATRi - AZD6738
log [AZD6738] uM	TKCC02.1			TKCC10			TKCC15			TKCC18			TKCC22			MAYO_4636			MAYO_5289
																						PaCadd137				TKCC07				TKCC05				MAYO4911				PANC08.13				TKCC26				TKCC17
-2.21442	107.414	112.972	99.7341	99.1868	113.001	101.683	94.8422	98.2215	88.9207				95.539	90.925	114.655	101.728	108.447	100.633	103.027	103.912	105.797	104.182	105.059	111.757	78.9174	107.889	95.347	105.303		107.685	106.665	100.839		115.667	94.2652	97.3266		90.0183	96.2979	93.1201		94.7087	97.8564	104.759		102.761	101.514	96.7716	97.1424
-1.61236	106.103	110.307	97.5467	100.547	106.85	100.43	98.79	91.2833	79.6851	98.6295	103.37	103.071	81.6318	83.4224	106.963	105.683	110.541	100.881	103.324	111.436	101.757	99.014	108.097	102.493	97.5399	102.308	99.2023	75.7607		103.25	98.7297	93.4928		76.114	85.7465	85.8324		96.0054	91.7381	92.24		102.046	92.6576	98.6069		108.165	104.499	111.889	107.053
-1.0103	108.571	110.845	91.625	91.2149	90.3604	96.1683	94.9869	89.7441	75.6427	97.6539	94.0583	89.8831	73.694	63.3322	107.987	106.331	111.796	103.088	103.822	104.361	97.8921	108.799	113.445	97.0843	87.5329	87.546	102.386	80.2366		111.933	91.9116	92.6162		95.4816	85.4121	79.2974		90.6728	87.0171	102.773		94.4936	79.4376	99.966		90.1181	107.528	109.269	135.507
-0.40824	73.7368	76.5491	71.7813	48.4625	39.7313	40.4298	72.4945	80.7159	66.3785	83.8792	79.0951	80.395	74.6889	72.1178	95.4702	103.363	104.334	98.5705	90.4298	73.1547	82.5738	81.3559	101.471	93.4201	77.8521	93.5974	80.7615	78.7888		66.9308	54.6129	49.4652		93.563	77.7366	92.8839		104.688	93.7321	74.2334		104.025	82.3367	88.318		78.9362	107.243	120.856	78.0514
0.19382	10.4142	13.918	23.2839	-10.5004	-17.666	-13.8637	11.0472	29.8876	40.2634	35.3775	44.2508	49.0529	61.7659	47.67	96.7349	65.1242	52.1781	61.1088	38.814	28.3189	45.9589	42.6774	46.9188	78.5466	25.1806	54.1734	57.678	53.6161		10.0486	20.9243	22.6415		79.0316	86.1753	85.2512		64.4528	68.9832	51.3655		71.2512	35.1115	43.1887		50.9304	68.3974	77.2396	37.3157
0.79588	-8.73237	-5.36892	0.672735	-17.8657	-25.8468	-20.7956	4.62312	5.89988	7.61523	2.16028	10.256	2.69655	22.9754	16.7132	22.3673	32.9347	29.1449	32.2766	13.3223	18.1332	24.8501	17.0479	10.6968	17.4081	9.20803	29.1309	26.3704	23.7763		2.96331	15.9384	4.10043		64.0802	47.9939	52.4431		38.868	22.8429	20.5769		0.725172	8.85087	0.11812		4.9112	13.3271	29.6972	-2.81198
1.39794	-15.5736	-12.3241	-2.42105	-17.5591	-26.1622	-20.2561	4.66734	4.34704	4.15116	3.67015	0.861286	-0.70018	18.6214	9.42186	7.88424	12.2797	16.5936	18.9669	-4.29492	2.69078	11.0824	2.09486	-2.26715	1.13513	-0.55927	23.8565	21.9399	23.1589		1.53826	17.3279	6.02437		46.0862	11.6441	26.9921		47.6465	28.6636	19.7667		-4.51082	4.44592	-4.45876		-20.6305	-25.1059	-9.35308	15.6711
2	-6.26469	-9.15538	-2.85611	-11.1069	-15.606	-9.8674	2.91457	6.37385	4.67793	2.81843	6.3981	-0.794694	-17.0345	-20.0876	-16.0503	-9.0892	-4.78587	-5.72031	-43.8785	-9.78219	-18.5608	2.98646	-3.98284	-5.86484	-3.22248	-12.4148	-4.34142	-15.9635		2.16422	13.9632	2.75591		14.6166	13.9264	6.35413		18.0768	-11.2748	-2.9196		-8.3825	5.03496	-8.0643		-38.6099	-35.5351	-5.85307	-3.54157
-1.91339
-1.31133
-0.70927
-0.10721
0.49485
1.09691
1.69897
Chk1i - AZD7762
log[AZD7762], uM	TKCC02.1			TKCC10			TKCC15			TKCC18			TKCC22			MAYO_4636			MAYO_5289			PaCadd137					TKCC07					TKCC05					MAYO4911					PANC08.13					TKCC26
-3.21442	103.197	98.5279	101.456	97.6212	88.6025	98.5157	89.7525	101.37	93.3789	103.808	91.0001	97.7646	106.619	88.7373	111.047	100.446	98.5921	98.5501	106.689	98.1012	104.414
-2.61236	101.209	97.1628	103.327	94.6925	89.1062	96.4861	96.8609	98.6383	85.6197	109.462	95.3938	88.9846	96.3524	79.5874	118.111	97.5514	101.45	99.6889	112.926	86.0941	105.765
-2.0103	101.558	97.3452	107.826	80.3511	85.2741	90.3832	100.35	98.6436	87.2187	108.316	85.0475	88.8875	98.947	84.8777	125.653	100.864	94.7348	95.5257	114.518	85.4864	97.5663
-1.40824	98.2026	95.0428	102.151	46.3745	48.1284	46.8086	99.0319	95.545	80.17	102.22	73.2414	85.2252	104.293	79.0218	103.752	93.9967	88.195	88.2325	71.6212	71.3716	88.4608
-0.80618	26.1573	25.0944	32.4717	-7.81465	-5.70864	-5.42963	58.4468	26.4424	20.9049	38.6356	23.1398	62.402	81.144	59.99	100.994	58.6317	52.9381	44.4979	19.406	32.7046	35.8452
-0.20412	6.21577	-3.92552	-3.82911	-15.886	-14.479	-13.8515	5.84379	5.22988	3.2419	-8.30058	-5.98574	-11.0276	3.74312	-9.49925	7.24437	10.4897	6.43433	-1.53291	0.842256	14.4376	19.855
0.39794	7.81028	-7.23453	2.11978	-15.2122	-14.242	-12.5996	-1.0371	0.735506	-0.780224	-16.226	-14.1636	-14.8597	-16.691	-20.0632	-26.9903	-7.28906	-7.34518	-11.6762	-4.43038	-2.39888	4.73473
1	-6.77162	-12.3239	-9.70137	-18.0585	-16.4543	-15.2883	-2.60082	-0.901673	-1.49735	-25.1831	-19.3509	-19.7045	-32.3514	-40.6089	-18.2996	-10.8052	-10.1527	-15.1424	-54.7322	-40.9076	-31.9463
Wee1i - AZD1775
log[MK1775], uM	TKCC02.1			TKCC10			TKCC15			TKCC18			TKCC22			MAYO_4636			MAYO_5289
-3.21442	96.9795	99.3435	104.254	97.3244	92.8492	102.922	96.2405	94.4506	96.0892	103.139	90.9209	101.392	102.647	96.3169	96.3416	101.926	106.443	102.537	98.3199	93.565	109.475	99.2558	110.513	87.9949	113.566	116.605	89.3539	103.598	95.8107			114.97	104.955	104.457			84.8215	114.195	101.666			131.812	96.4739	104.093			96.159	99.0396	79.6471
-2.61236	99.2794	92.6157	102.955	90.4298	94.3739	88.36	98.8831	94.6465	92.7069	101.598	64.0726	105.353	119.089	99.2449	101.654	96.6782	99.6959	97.6275	99.1339	88.9235	116.778	72.3418	106.39	74.2175	77.3395	92.489	97.3852	105.824	85.6166			105.913	108.347	105.831			91.8261	98.0811	90.7056			110.579	93.7468	96.7382			91.384	92.3144	83.1653
-2.0103	95.7238	91.1401	108.163	86.5928	93.225	96.8624	96.2435	94.1342	93.7702	115.892	78.1237	102.455	110.929	83.1099	118.306	96.6084	101.844	97.1329	88.1244	86.3844	109.604	80.2074	115.581	83.816	91.7674	98.3716	78.0878	101.263	89.8942			104.169	111.705	102.028			81.2227	95.5807	88.3551			88.0547	92.5739	88.3286			92.693	86.0553	68.541
-1.40824	97.5189	98.712	103.328	82.8147	83.2504	82.0969	103.393	95.445	92.5384	118.722	84.2773	99.0382	124.41	88.3187	91.2199	101.14	104.942	97.8999	100.01	91.3819	108.301	63.4334	118.899	87.355	93.1123	71.8728	91.2292	82.5076	100.36			92.0091	104.335	103.952			89.0674	92.7606	80.8644			106.439	96.9724	87.686			88.5263	89.2873	84.5696
-0.80618	83.931	85.7941	95.1757	31.5676	34.4726	28.3336	109.631	84.9262	64.7503	95.2763	63.3088	94.5707	121.299	84.5431	111.663	101.321	106.32	98.2081	78.4715	91.7581	110.438	43.0552	87.1586	81.2564	31.1994	52.6486	81.9951	97.9423	97.0307			49.8835	51.1256	45.8773			75.2852	97.2162	102.691			88.9787	89.6122	77.7118			82.7372	79.2225	70.0743
-0.20412	41.4887	39.4623	35.6709	-2.62655	-0.884009	-4.98773	45.472	32.9826	27.9772	1.87849	1.87347	0.12042	51.9443	7.42796	68.0406	84.1998	81.8683	70.6845	35.2894	42.6291	48.3738	6.7115	7.84314	11.9077	9.84054	4.49706	38.3127	38.662	42.3196			4.40168	24.9566	6.13579			56.4057	69.7776	76.4734			51.747	46.9174	33.4008			14.9828	26.696	42.6529
0.39794	6.54585	7.54273	6.55485	-9.46245	-11.9001	-10.4126	19.1739	13.1077	11.1713	-13.5817	-5.30335	-7.12523	6.12635	-11.9587	-25.2622	63.1697	53.0742	39.4553	29.7377	31.0756	24.9384	6.80972	8.90231	7.76785	16.4386	10.1693	18.2608	15.9893	14.0526			-0.79244	15.2232	1.50795			47.7096	54.2811	69.3788			31.2253	7.62408	9.90431			0.589971	12.4721	11.3265
1	-3.37432	-0.41684	-1.73589	-14.3725	-12.1685	-13.7896	9.87885	8.0454	7.85736	-17.7317	-3.73252	-8.76416	-3.35653	-6.64201	-17.9747	52.2795	44.0369	35.5489	33.2127	32.6609	38.065	2.82023	19.6078	7.33383	26.4989	13.5801	11.8657	20.0979	-2.4107			-2.25744	13.4523	0.467983			30.3514	68.0404	45.7962			26.1238	9.58874	13.229			-8.1797	5.91082	-11.5163
CDK4/6i - Palbociclib
log[Palbociclib], uM	TKCC02.1			TKCC10			TKCC15			TKCC18			TKCC22			MAYO_4636			MAYO_5289
-2.91339	115.237	120.667	115.592	95.3165	102.43	113.096	101.481	110.639	97.6239	105.251	97.376	96.0059	99.385	97.25	121.017	113.337	106.463	90.6671	103.273	98.6942	93.2911
-2.31133	112.643	122.448	110.465	104.808	104.194	108.628	97.4938	101.918	97.3418	102.813	83.5454	99.87	93.6267	94.3213	124.448	112.314	106.246	89.4977	109.184	96.48	103.289
-1.70927	96.0101	110.544	104.527	91.1214	98.8434	94.2267	102.981	105.94	103.358	93.5056	85.505	87.8751	83.7424	93.8478	123.184	114.753	104.458	85.718	117.095	100.807	105.909
-1.10721	82.9781	88.5668	96.6782	78.9881	70.2102	77.2693	111.022	106.582	108.809	64.0473	60.9116	77.3445	69.352	71.4716	125.899	91.0002	95.5186	80.61	100.81	101.55	102.737
-0.50515	80.8587	77.5126	76.677	31.5952	37.0398	56.276	88.0852	76.0898	91.2507	32.6499	27.1277	57.2169	51.6129	46.0048	106.377	63.5823	67.5861	65.7555	71.6522	100.027	85.1731
0.09691	76.9991	74.1461	75.7996	16.8684	19.9076	32.0283	38.0242	29.5308	53.3171	12.6359	12.6994	24.4262	45.5638	40.4029	80.2327	52.0239	51.4285	49.925	53.3593	80.37	42.8839
0.69897	61.0251	56.8197	64.8614	6.10611	11.182	14.9181	9.78363	9.38775	16.1146	3.1248	2.13923	3.82196	21.6358	24.1271	48.3	43.4278	36.6356	35.5892	39.1252	67.6419	39.0215
1	-1.08106	-1.22356	1.19418	-1.46813	1.69325	3.17075	0.944993	0.159706	2.07674	2.00585	1.30047	2.56884	15.1618	19.192	27.0721	4.91913	14.0783	7.96706	19.898	32.0109	21.8296
PLK4i - CFI-400945
log[CFI-400945], uM	TKCC02.1			TKCC10						TKCC18						TKCC22			MAYO_5289
-4.0206	109.045	100.276	120.224	105.273	106.448	116.094				93.4317	100.594	95.6604
-3.41854	106.778	96.5243	112.096	109.209	108.834	109.535				90.452	91.241	91.589
-2.81648	102.089	96.5882	98.7503	105.885	123.946	102.569				91.6837	85.4779	70.7123
-2.21442	62.2792	71.0218	78.6689	65.3881	69.5259	74.099				78.5865	85.4394	68.3496
-1.61236	7.48545	8.2134	13.0619	6.17371	4.40459	9.99623				4.3377	4.23591	21.3922
-1.0103	9.22698	6.43057	9.77024	7.53836	5.03117	10.7974				2.18007	2.7825	3.29043
-0.40824	11.5118	11.6803	8.52124	7.23941	4.68547	9.86804				1.91353	1.26171	3.95106
0.19382	11.8963	15.937	3.76175	6.23737	4.1268	3.64257				2.45223	2.80416	0.854895
-2.69154																100.804	99.8096	87.3847	79.2209	90.6034	79.0894
-2.08948																99.0259	86.6662	90.0383	85.2348	88.023	79.9222
-1.48742																113.856	89.3817	75.2922	81.0168	89.6039	70.3921
-0.885361																61.9267	72.8031	64.9295	67.8503	88.8342	69.3967
-0.283301																60.4764	69.8895	57.4248	68.7745	88.9865	75.6692
0.318759																59.9653	83.4594	62.3074	64.3068	85.606	72.7276
0.920819																55.7413	85.4551	56.269	27.501	57.3746	40.998
1.69897																2.87719	2.80564	5.87064	12.3898	10.0011	10.6754
Platinum - Cisplatin
log[Cisplatin], uM	TKCC02.1			TKCC10			TKCC15			TKCC18			TKCC22			MAYO-4636			TKCC06			PaCadd137				TKCC07				TKCC05				MAYO4911				PANC08.13				TKCC26
-2.7373	103.187	95.5959	98.5862	91.2558	101.479	99.3773				89.7779	95.0601	105.919	85.0222	98.2942	103.888	106.914	96.1751	86.4096
-2.13524	97.7325	92.3149	98.3392	100.389	97.1337	101.376				101.828	93.0062	98.3695	80.0583	79.143	104.762	87.9223	79.2493	99.1625
-1.53318	91.1117	90.9273	92.085	87.916	91.0505	95.7787				106.549	90.3282	92.3867	84.6232	93.9419	108.599	96.8803	88.072	96.4345
-0.931119	79.8274	81.1725	83.4537	91.9602	96.2037	95.3008				103.607	92.7982	92.9387	78.1948	86.3072	100.541	89.8424	85.5712	96.8449
-0.329059	69.1315	66.1316	66.4382	83.1673	81.2471	85.374				102.851	78.7975	85.9032	79.7331	96.5574	109.101	86.5737	84.0046	93.209
0.273001	51.911	42.8059	51.4231	57.1168	44.7782	57.628				86.6387	64.7644	67.7109	48.0218	84.7824	95.4411	61.0697	71.2099	78.2007
0.875061	5.22319	12.0245	11.675	17.3913	5.77831	10.4627				41.4743	30.6857	31.9938	-4.72257	0.144802	30.6747	32.7371	34.9131	42.84
1.47712	-8.2858	-3.722	-5.39606	-8.17343	-17.1063	-9.85446				-19.1238	-7.9688	-14.6874	-27.9883	-17.3576	-2.20152	-8.59952	-7.67365	-5.16998
-2.69198																						98.1563	92.9716	89.6351		92.5028	89.5455	91.9644		102.666	84.1784	96.4198		96.6616	52.8713	98.2806		89.0151	102.425	133.271		106.744	99.8742	100.072
-2.08992																						99.4214	87.7427	78.6704		82.9447	86.3005	86.8383		114.633	86.784	90.1312		96.8265	87.553	86.2986		85.0901	101.685	94.4862		107.087	91.6395	99.0377
-1.48786																						101.257	96.133	67.5536		74.0262	87.1015	88.674		112.118	88.1142	89.8265		100.082	94.4987	84.9637		92.4463	95.6855	100.522		104.062	99.8971	99.8783
-0.8858																						127.301	102.893	72.3686		77.6638	82.8347	90.8388		104.296	94.3271	95.3957		93.5225	85.5986	108.693		93.4831	76.8445	91.1132		105.816	106.771	115.339
-0.28374																						110.167	66.1653	59.5202		68.2168	82.9083	86.7979		105.056	100.79	90.3089		98.4544	94.8258	106.279		97.2106	95.5578	88.7114		103.068	90.7531	97.136
0.318324																						55.2341	38.626	50.245		59.2583	75.6825	85.4644		85.8349	65.3286	80.9226		87.4159	50.2083	100.352		45.8405	55.5782	55.1587		74.2179	59.9474	62.8708
0.920384																						6.48769	3.46223	0.185843		46.298	72.9116	59.2853		24.9791	7.22222	13.2797		20.8202	20.7436	37.7616		2.98691	1.91473	-2.62114		24.0516	39.1605	23.5243
1.52244																						-24.1379	-3.35831	-11.4124		5.75172	17.2552	21.6764		4.90557	-3.87324	-8.77698		-2.83693	6.80553	-5.16873		-4.61615	-9.57365	-10.6621		-1.46501	-2.07583	-4.69725
-2.61236
-2.0103							92.3227	98.9507	92.4024										103.34	109.642	108.212
-1.40824							86.5581	91.0691	86.7727										101.443	102.915	116.287
-0.80618							94.7857	91.1367	84.128										93.1814	113.638	95.3273
-0.20412							89.2832	89.1812	83.5436										96.4306	99.8658	89.6878
0.39794							90.6382	93.6288	87.2388										87.8106	103.128	90.5795
1							90.0767	91.3116	82.2415										78.555	96.2065	82.1642
1.60206							56.2044	62.0429	39.5783										44.9159	49.246	52.9653
							0.670037	-7.23768	-9.47661										-12.3805	-8.45537	-8.4702
	TKCC-02.1					TKCC-10			TKCC-15			TKCC-18
-2.7373	96.6103	93.0474	89.4979	89.4414
-2.13524	99.8462	94.7559	87.1529	91.2463
-1.53318	86.4439	80.4505	76.6121	87.1653
-0.931119	86.2824	60.4528	62.1604	70.8582
-0.329059	41.9682	29.0763	41.2324	48.5555
0.273001	12.0074	7.28391	21.2871	24.0907
0.875061	4.78449	2.11067	9.31103	11.0003
1.81954	4.74603	2.93808	4.93188	7.96754
PARPi - BMN-673
Log [ BMN-673] uM
-5.62266
-4.71957						84.9781	93.2523	81.8473
-3.81648						79.2884	97.4453	93.5836
-2.91339						58.1964	92.7162	70.8696
-2.0103						45.0077	83.3433	66.7721
-1.10721						34.2332	71.6336	46.9455
-0.20412						16.76	34.8919	26.6658
0.69897						11.9314	25.9569	15.1231
						3.10635	5.88901	3.78656
-6.0206									111.207	111.824	113.591
-5.11751									100.527	110.666	99.4749
-4.21442									97.9573	105.35	101.056
-3.31133									82.0472	91.8159	92.8624
-2.40824									59.9047	54.8033	71.3213
-1.50515									16.3277	11.2365	21.6754
-0.60206									0.403995	4.12659	1.55086
0.30103									-0.703586	2.15977	-1.04408
-4.32163												100.66	127.876	89.7475	131.5
-3.41854												97.3017	118.328	99.4103	131.047
-2.51545												87.9844	110.738	61.0139	122.57
-1.61236												62.7061	88.9617	50.4498	121.218
-0.70927												32.7366	58.9489	36.4805	93.6982
0.19382												5.28223	9.94177	10.5624	29.0395
1.09691												3.23612	3.1884	4.45869	7.60148
2												3.49334	3.04408	3.64061	7.9216
	TKCC-02.1					TKCC-10			TKCC-15			TKCC-18
-4.32163	86.321	83.1409	91.5416	104.893	121.371
-3.41854	75.7613	81.1633	93.1678	100.598	115.173
-2.51545	80.4947	76.6937	87.7979	97.1513	93.691
-1.61236	83.1201	78.2951	87.4228	96.8569	94.6591
-0.70927	48.2906	75.9158	89.925	92.401	80.7952
0.19382	28.3381	45.7914	70.5987	77.1461	40.0841
1.09691	13.2706	9.13303	35.1178	36.4424	11.0309
2	6.58473	5.04775	10.6828	10.1011	2.49187
PARPi - Rucaparib
Log [Rucaparib] μM
-2.61236						80.1985	89.0723	85.2799
-2.0103						88.1604	95.6929	90.9725
-1.40824						77.131	87.6174	81.5813
-0.80618						80.4729	83.9736	84.7625
-0.20412						79.0125	80.4677	75.0136
0.39794						56.4724	56.7702	58.7411
1						28.91	23.7244	23.7648
1.60206						2.46978	4.25724	2.10214
-2.61236									100.073	91.9638	92.1848
-2.0103									93.3686	112.819	90.0058
-1.40824									97.2155	88.7681	88.8088
-0.80618									101.24	95.9058	107.972
-0.20412									98.8904	106.638	96.8216
0.39794									77.4155	95.413	90.3022
1									35.3868	84.8478	74.1488
1.60206									1.00492	-1.44203	-1.58047
-4.32163												78.7486	101.026	84.7406
-3.41854												78.7649	99.225	64.7088
-2.51545												65.6517	100.177	69.9086
-1.61236												77.2383	101.049	76.4902
-0.70927												51.3256	102.271	71.1813
0.19382												11.607	74.7229	39.028
1.09691												2.54794	23.1044	16.3168
2												0.68588	-0.252084	0.00935698
[truncated: 5 more columns]
