# Supplementary material for: Targeting DNA Damage Response and Replication Stress in Pancreatic Cancer
Source: Gastroenterology. 2021 Jan;160(1):362–377.e13. doi: 10.1053/j.gastro.2020.09.043 (PMC8167930; doi:10.1053/j.gastro.2020.09.043)
Supplement: Supplementary Table 19 [file mmc8.xlsx]

## Sheet: PDCL Replication Stress Score
	Mayo-4535-1	Panc05.04	Mayo-4833-1	UM-05-CL	Mayo-6741-1	Pacadd161	Mayo-6105-1	TKCC22	UM-15-CL	UM-12-CL	Mayo-6052-1	TKCC26	Mayo-5822-1	UM-127-CL	Pacadd119	Mayo-4666-1	Mayo-6413-1	Mayo-5289-1	UM-76-CL	Mayo-4636-1	UM-123-CL	Mayo-6164-1	TKCC19	TKCC06	UM-122-CL	UM-18-CL	Mayo-4911-1	Pacadd159	UM-01-CL	Pacadd137	UM-90-CL	TKCC18	Mayo-6182-1	TKCC03	TKCC17	TKCC15	TKCC07	TKCC02|TKCC-2.1-Lo	UM-53-CL	UM-59-CL	Mayo-4267-1	Panc10.05	TKCC05	Mayo-4041-1	TKCC04	UM-61-CL	TKCC10	Panc08.13
Homologous DNA Pairing and Strand Exchange	-0.539717	-0.743191	-0.60203	-0.502931	-0.55021	-0.445056	-0.561285	-0.453127	-0.161325	-0.534254	-0.307998	-0.441403	0.0240343	-0.401995	-0.289712	-0.375161	0.0368467	0.0356321	-0.178667	-0.0120632	0.0156251	-0.0322821	-0.174305	-0.31938	0.0719453	0.397941	0.23995	0.23266	-0.263434	0.409332	0.337813	0.152271	0.160072	0.0700001	0.0795084	0.424936	0.313913	0.101119	0.298444	0.356052	0.466664	0.622117	0.363994	0.525818	0.420002	0.494956	0.484381	0.532498
M/G1 Transition	-0.767651	-0.482857	-0.519604	-0.352026	-0.526242	-0.517301	-0.504963	-0.511979	-0.527423	-0.377309	-0.402	-0.504419	-0.52306	-0.15799	-0.360774	-0.266658	-0.168907	-0.258296	-0.310209	-0.100055	-0.275655	-0.0524815	-0.170187	0.249705	0.19081	-0.0727593	-0.213725	-0.0291308	0.136122	-0.0953833	0.16305	0.333716	0.110278	0.451681	0.492091	0.218633	0.403833	0.466434	0.488919	0.395795	0.421407	0.409923	0.490324	0.518796	0.514043	0.499652	0.405554	0.651445
G2/M DNA damage checkpoint	-0.63328	-0.580908	-0.611336	-0.49699	-0.486541	-0.384075	-0.55016	-0.449436	-0.279636	-0.316527	-0.390361	-0.311771	-0.209781	-0.391588	-0.254403	-0.332236	-0.219572	-0.0701686	0.0720696	-0.269559	0.0108687	-0.0960439	0.0697943	-0.181765	-0.0392069	0.217554	0.24366	0.0860435	-0.0124121	0.201547	-0.0668396	0.364729	0.31792	0.254579	0.328065	0.25489	0.3185	0.38146	0.334999	0.317903	0.510403	0.47634	0.270103	0.405256	0.381307	0.342415	0.531809	0.548643
DNA Damage Recognition in GG-NER	-0.564333	-0.225612	-0.133811	-0.364514	-0.316135	-0.291566	-0.107339	-0.340479	-0.492702	-0.174281	-0.515165	-0.00872285	-0.407882	-0.10055	-0.0913149	-0.0300646	-0.475435	-0.329543	0.00234432	-0.0943919	-0.124052	0.0821025	-0.0968006	0.122987	0.237677	0.0797508	-0.159022	0.167996	0.0462503	0.12346	0.198594	0.0735469	0.122759	0.0854418	0.323737	0.0894771	0.200761	0.21529	-0.067172	0.365106	0.176435	-0.0190054	0.244625	0.288685	0.219024	0.384608	0.230938	0.383177
Formation of Senescence-Associated Heterochromatin Foci (SAHF)	-0.221387	-0.529768	-0.387412	-0.201334	-0.611331	-0.531184	-0.436994	-0.242829	-0.267577	0.228802	-0.418752	-0.112286	-0.109312	-0.235382	0.234764	0.00200131	-0.420239	0.165462	-0.234001	-0.0346215	0.44094	-0.240148	-0.348422	-0.255393	0.153298	-0.105162	0.388586	-0.0793199	-0.0297354	-0.0630032	-0.369731	0.569201	0.508029	0.375253	0.36766	0.0563919	0.0238409	0.0761328	0.207756	0.0856806	0.0512779	-0.282221	0.18294	0.387126	0.39664	-0.0185906	0.501406	0.185137
Formation of TC-NER Pre-Incision Complex	-0.514623	-0.21422	-0.330081	-0.439343	-0.220564	-0.482196	0.0482009	-0.428221	-0.483002	-0.470599	-0.38275	0.0106579	-0.39817	-0.24566	-0.0648352	0.0162831	-0.488022	-0.303476	-0.0486419	-0.0394783	-0.131971	-0.00319223	0.195937	-0.0998593	0.0146609	0.102041	-0.16691	0.0984155	0.239357	0.11295	0.116018	0.236018	-0.085097	0.206197	0.234343	0.122402	0.177377	0.260152	0.24309	0.526078	0.0444806	0.216426	0.423371	0.0943135	0.260401	0.337274	0.307591	0.443813
G1/S DNA Damage Checkpoints	-0.609251	-0.135628	-0.176734	-0.309629	-0.371316	-0.469819	-0.365464	-0.452166	-0.527742	-0.328616	-0.356474	-0.278244	-0.519741	-0.0731189	-0.388261	-0.11589	-0.290272	-0.304974	-0.26268	-0.0551314	-0.402332	0.0214166	-0.0703014	0.187122	0.250793	-0.214462	-0.0811681	-0.00603622	-0.0182599	-0.144397	0.241518	0.361333	-0.022811	0.3664	0.475398	0.0732031	0.241717	0.410297	0.494306	0.325369	0.243937	0.0857309	0.42964	0.370166	0.413415	0.433578	0.189835	0.526544
HDR through Single Strand Annealing (SSA)	-0.525103	-0.748899	-0.625398	-0.484733	-0.396807	-0.401745	-0.578627	-0.435969	-0.121287	-0.474593	-0.348527	-0.319712	-0.169871	-0.403954	-0.128171	-0.332206	0.116558	-0.0676229	-0.0730826	0.00211618	0.0312775	-0.051937	-0.151653	-0.297448	-0.0514006	0.386391	0.164451	0.166034	-0.21853	0.373694	0.370746	0.121806	0.0610218	0.0196942	-0.0445271	0.375296	0.283046	0.161457	0.269627	0.373173	0.290949	0.57636	0.386073	0.401411	0.394926	0.342497	0.570713	0.506187
MMR	-0.739582	-0.624415	-0.606552	-0.521983	-0.18939	-0.461135	-0.446861	-0.401644	-0.549679	-0.140115	-0.59192	-0.313318	-0.0516912	-0.377557	-0.0196973	-0.419627	-0.25036	-0.486401	-0.32316	-0.127087	-0.0540751	0.104153	-0.0210356	0.133191	0.284922	0.136027	-0.212593	0.523879	0.343638	-0.0698207	0.273953	0.123364	0.24356	0.308712	0.403145	0.339935	0.506933	0.231394	0.284473	0.320507	0.480945	0.505562	0.274804	0.332355	0.486213	0.302606	0.498671	0.63279
Recognition of DNA damage by PCNA-containing replication complex	-0.829782	-0.526551	-0.529357	-0.45143	-0.540573	-0.50419	-0.385427	-0.47362	-0.595174	-0.246149	-0.435322	-0.323119	-0.391713	-0.258999	-0.298612	-0.190071	-0.252558	-0.309054	-0.143424	-0.122479	-0.150419	0.0629912	-0.0164559	0.132578	0.25206	0.16974	-0.000874182	0.208025	0.250279	0.103467	0.233553	0.139053	0.377678	0.312634	0.383193	0.267411	0.36202	0.30652	0.268055	0.481173	0.409408	0.429233	0.466827	0.429991	0.469492	0.464224	0.480206	0.549463
E2F-enabled inhibition of pre-replication complex formation	-0.836088	-0.726205	-0.821917	-0.628765	-0.725289	-0.266396	-0.638754	-0.24466	-0.16967	-0.69748	-0.160305	-0.528808	-0.520411	-0.560405	-0.478855	-0.296023	-0.14116	0.385625	0.0469036	-0.0483825	0.0831179	-0.397355	0.177416	-0.217511	-0.393118	0.35798	0.162978	0.165486	0.258165	0.390146	-0.038073	0.0444534	0.244257	0.114418	-0.224414	0.41532	0.390871	0.593749	0.454662	0.471333	0.61458	0.681066	0.558665	0.524746	0.574502	0.572237	0.49642	0.621947
DNA Replication Pre-Initiation	-0.767651	-0.482857	-0.519604	-0.352026	-0.526242	-0.517301	-0.504963	-0.511979	-0.527423	-0.377309	-0.402	-0.504419	-0.52306	-0.15799	-0.360774	-0.266658	-0.168907	-0.258296	-0.310209	-0.100055	-0.275655	-0.0524815	-0.170187	0.249705	0.19081	-0.0727593	-0.213725	-0.0291308	0.136122	-0.0953833	0.16305	0.333716	0.110278	0.451681	0.492091	0.218633	0.403833	0.466434	0.488919	0.395795	0.421407	0.409923	0.490324	0.518796	0.514043	0.499652	0.405554	0.651445
Conversion from APC/C:Cdc20 to APC/C:Cdh1 in late anaphase	-0.649851	-0.4623	-0.270814	-0.408393	-0.472576	-0.443167	-0.2229	-0.350433	-0.343336	-0.409639	-0.225122	-0.391614	-0.290664	-0.511571	-0.246138	0.14774	-0.212215	-0.518183	0.151604	-0.443506	-0.213414	-0.237779	0.119621	0.249976	0.0375233	0.169475	0.328267	0.0965779	0.314248	0.0233796	0.104298	0.298238	0.422705	0.13073	0.0761727	0.142613	0.302654	0.468448	0.323128	0.200847	-0.0165781	0.173292	0.430099	0.230762	0.185083	0.343905	0.273112	0.408108
Chk1/Chk2(Cds1) mediated inactivation of Cyclin B:Cdk1 complex	-0.916738	-0.726652	-0.453607	-0.57167	-0.379686	-0.533263	-0.617533	-0.371843	-0.662089	-0.16491	-0.372297	-0.204318	-0.189646	-0.333238	-0.669577	-0.18979	-0.517097	-0.0425663	-0.287428	-0.39415	0.0991484	0.0127078	0.463823	0.0669123	0.200347	-0.239962	0.466484	-0.0710955	0.321045	0.0348794	-0.0544664	0.59491	0.435572	0.379166	0.260585	0.176138	0.31303	0.455109	0.495832	0.485933	0.592463	0.343638	0.31525	0.392103	0.516112	0.62166	0.551731	0.442555
Cyclin A/B1/B2 associated events during G2/M transition	-0.666366	-0.673718	-0.560067	-0.565495	-0.480824	-0.592924	-0.473371	-0.504443	-0.544885	-0.339017	-0.163178	-0.0539796	-0.367468	0.138189	-0.461057	-0.288312	-0.369104	-0.371921	-0.0477464	-0.161608	-0.379315	0.188426	0.182872	0.163957	0.231003	-0.130777	0.372488	0.0840911	0.380476	0.305943	0.244183	0.423338	0.194028	0.284098	0.239099	0.362686	0.362542	0.252173	0.412171	0.276767	0.533647	0.291229	0.572084	0.143363	0.490571	0.329278	0.548629	0.415448
Activation of ATR in response to replication stress	-0.810651	-0.775237	-0.73504	-0.527398	-0.64181	-0.481562	-0.650529	-0.353606	-0.426163	-0.459911	-0.387685	-0.573695	-0.429886	-0.351527	-0.271888	-0.426995	-0.1879	0.309737	-0.196493	-0.0494355	0.016054	-0.18102	-0.248864	-0.109767	0.014711	0.380491	0.116948	0.0577965	0.223618	0.355727	-0.00232805	0.165422	0.282303	0.191915	0.330066	0.457342	0.523747	0.427184	0.43257	0.438852	0.521445	0.621732	0.565572	0.63155	0.416618	0.503162	0.531179	0.588847
Fanconi Anemia Pathway	-0.546079	-0.532403	-0.551756	-0.368648	-0.187352	-0.333897	-0.288451	-0.258503	-0.375185	-0.35771	-0.470711	-0.288053	-0.319795	-0.107728	-0.0937146	-0.424393	0.0465262	-0.190908	-0.0880772	0.227941	0.00197986	-0.204952	-0.164427	0.184896	0.10195	0.011462	-0.172991	0.013189	0.131383	0.0401009	0.211092	-0.168891	0.00613057	0.457236	0.426894	0.139533	0.0815138	0.104241	0.282993	0.199999	0.259933	0.442654	0.258542	0.45406	0.126665	0.339895	0.294453	0.491424
Mitotic Spindle Checkpoint	-0.617847	-0.64612	-0.560757	-0.440342	-0.566861	-0.333019	-0.509836	-0.39462	-0.35927	-0.447003	-0.299281	-0.312221	-0.358452	-0.333561	-0.334092	-0.0905173	-0.0639788	-0.0911601	-0.0209141	-0.226582	-0.14617	-0.232091	0.101191	0.0170323	-0.15789	0.075914	0.357347	0.140578	0.224501	0.331517	0.221033	0.206412	0.331794	0.330098	0.161988	0.217237	0.354266	0.346794	0.391337	0.149177	0.447138	0.37061	0.426674	0.395801	0.376331	0.554763	0.448962	0.47502
Pyrimidine metabolism	-0.401242	-0.379409	-0.248971	-0.29322	-0.332561	-0.264579	-0.0853067	-0.329129	-0.409239	-0.256255	-0.329852	-0.479541	-0.133912	-0.0429328	-0.167005	-0.221539	-0.247495	-0.250048	-0.0950738	0.175599	-0.182369	0.211286	-0.262396	0.116196	-0.0425027	-0.0015263	-0.0757717	0.28685	0.0643716	0.0821192	-0.0655293	0.0860409	0.157409	0.152751	0.315902	-0.0196566	0.0646793	0.28285	0.23102	0.35823	-0.0391116	0.292871	0.288602	0.291371	0.136137	0.290649	0.232076	0.504215
Cell cycle	-0.57889	-0.640443	-0.380747	-0.381814	-0.407366	-0.391562	-0.459636	-0.318479	-0.366197	-0.329259	-0.0828662	-0.240731	-0.284254	-0.249221	-0.327734	-0.135296	-0.281722	0.0449113	-0.0076311	-0.109993	-0.166493	-0.0943669	-0.153891	0.0500509	0.111588	-0.0194888	0.270637	0.0202658	0.163878	0.217444	-0.0125596	0.2628	0.304767	0.244941	0.0906915	0.229118	0.251613	0.295597	0.271476	0.359635	0.315563	0.352595	0.371515	0.427067	0.278106	0.339098	0.455794	0.410727
Homologous recombination	-0.505404	-0.469651	-0.531847	-0.5188	-0.0507745	-0.152886	-0.305103	-0.521237	0.296593	-0.626515	-0.0541226	-0.320125	0.320768	-0.465463	0.138912	-0.400342	0.0897509	-0.176508	0.180155	0.0367027	-0.0140823	0.135599	0.134345	-0.496462	-0.220832	0.339359	0.238396	0.0928371	-0.437358	-0.0698948	0.334463	-0.258175	0.457493	-0.180994	-0.142814	0.516217	-0.13162	-0.0452459	0.308426	0.121956	0.363122	0.424668	0.282545	0.360026	0.63596	0.293325	0.56546	0.239162

## Sheet: ICGC RNAseq cohort
	ICGC_0503	ICGC_0507	ICGC_0502	ICGC_0135	ICGC_0075	ICGC_0052	ICGC_0412	ICGC_0053	ICGC_0006	ICGC_0055	ICGC_0020	ICGC_0312	ICGC_0522	ICGC_0066	ICGC_0223	ICGC_0215	ICGC_0419	ICGC_0087	ICGC_0295	ICGC_0109	ICGC_0124	ICGC_0417	ICGC_0139	ICGC_0365	ICGC_0315	ICGC_0212	ICGC_0521	ICGC_0420	ICGC_0146	ICGC_0059	ICGC_0536	ICGC_0214	ICGC_0105	ICGC_0169	ICGC_0205	ICGC_0033	ICGC_0391	ICGC_0185	ICGC_0088	ICGC_0230	ICGC_0048	ICGC_0199	ICGC_0326	ICGC_0415	ICGC_0235	ICGC_0354	ICGC_0192	ICGC_0143	ICGC_0224
Homologous DNA Pairing and Strand Exchange	-0.677846	-0.45752	-0.499063	-0.481707	-0.419451	-0.504501	-0.319656	-0.271559	-0.308502	-0.427029	-0.540649	-0.470347	-0.160505	-0.535445	-0.256051	-0.218503	-0.374838	-0.241198	-0.457959	-0.611944	-0.443089	-0.58126	-0.327642	-0.511327	-0.183337	-0.358678	-0.0203204	-0.267658	-0.195306	-0.365545	-0.304513	-0.391848	-0.233623	-0.302834	-0.447276	0.377699	-0.0389562	-0.130466	-0.0551332	0.0302057	-0.177372	-0.227361	0.208029	0.00861623	-0.401084	0.258748	-0.351687	-0.0406618	-0.157395
M/G1 Transition	-0.675567	-0.645106	-0.651294	-0.477521	-0.527938	-0.576713	-0.584768	-0.374635	-0.451556	-0.495853	-0.524586	-0.549311	-0.600153	-0.440373	-0.528873	-0.499526	-0.393311	-0.39007	-0.492586	-0.32645	-0.359665	-0.323171	-0.340653	-0.336328	-0.50044	-0.17281	-0.447437	-0.320329	-0.352969	-0.0118071	-0.184902	0.0221423	-0.201342	-0.222163	-0.0945638	-0.371806	-0.094224	-0.0865854	-0.158899	-0.295577	-0.165852	0.0657452	-0.381032	-0.236829	0.0918713	-0.304959	0.0471599	0.0795509	0.109713
G2/M DNA damage checkpoint	-0.551274	-0.563488	-0.485293	-0.451185	-0.410808	-0.501866	-0.501055	-0.5529	-0.398921	-0.410255	-0.469172	-0.453003	-0.328189	-0.348041	-0.390169	-0.273162	-0.187041	-0.283392	-0.275321	-0.414695	-0.181774	-0.34908	-0.415212	-0.40761	-0.335672	-0.294798	-0.199581	-0.293335	-0.283668	-0.351635	-0.214993	-0.272176	-0.217131	-0.290159	-0.301447	0.00518155	-0.122602	-0.255961	-0.0681562	-0.285815	-0.188091	-0.239254	0.0252919	-0.0715961	0.0231808	0.084673	-0.248778	-0.172293	0.145871
DNA Damage Recognition in GG-NER	-0.30996	-0.414579	-0.477316	-0.400304	-0.366677	-0.366975	-0.414796	-0.359404	-0.481562	-0.206579	-0.27253	-0.451515	-0.456011	-0.149404	-0.423507	-0.133918	-0.344028	-0.439345	-0.244029	0.331325	-0.256569	0.0824072	-0.0959507	-0.236775	-0.357328	-0.285304	-0.0228236	-0.325224	0.215644	-0.467417	-0.0881848	-0.165284	-0.270908	-0.0243346	-0.0635583	-0.480147	0.104052	-0.196563	-0.124907	-0.201087	-0.0639023	0.081348	-0.368919	-0.337323	0.280267	-0.13613	0.259305	0.0301748	-0.133694
Formation of Senescence-Associated Heterochromatin Foci (SAHF)	-0.352199	-0.592653	0.0023085	-0.41989	-0.168676	-0.27366	-0.480951	-0.382331	-0.460517	-0.102672	0.208262	0.209916	0.241083	-0.387207	-0.413795	0.237215	-0.114325	-0.423902	0.515403	-0.140019	0.359362	-0.279863	-0.0985609	0.297901	-0.281979	-0.0362904	-0.297166	-0.105943	-0.271969	-0.275936	-0.149284	-0.193582	0.0385975	-0.38828	-0.174151	-0.222265	-0.406629	-0.505407	0.305737	-0.306726	-0.32365	-0.287806	0.268695	0.201952	0.398972	0.126486	-0.169773	-0.146356	-0.388105
Formation of TC-NER Pre-Incision Complex	-0.478504	-0.404289	-0.51261	-0.256761	-0.300068	-0.256261	-0.357931	-0.344008	-0.303039	-0.223516	-0.280258	-0.491049	-0.485029	0.0811946	-0.413382	-0.327828	-0.183859	-0.535529	-0.325424	0.160166	-0.292005	0.0584551	-0.186505	-0.270881	-0.291625	-0.219026	-0.411768	-0.197395	-0.102746	-0.272216	-0.010265	0.0653221	-0.417712	0.0604259	-0.0429246	-0.47889	0.0655919	-0.286521	-0.380335	-0.0719181	0.132501	0.0586045	-0.398987	-0.348497	-0.0495632	-0.290408	0.268061	-0.176044	-0.0374946
G1/S DNA Damage Checkpoints	-0.595836	-0.660507	-0.644318	-0.486403	-0.458109	-0.46754	-0.576898	-0.315764	-0.433039	-0.416312	-0.439908	-0.401392	-0.5917	-0.323308	-0.490491	-0.4377	-0.372475	-0.364162	-0.518283	0.000217938	-0.168569	-0.126843	-0.447676	-0.0743185	-0.434326	-0.120986	-0.473236	-0.0674207	-0.101662	-0.198583	0.00748732	0.100482	-0.130593	-0.135306	0.043153	-0.532425	0.0403592	-0.185259	-0.256133	-0.36542	-0.00573333	0.164758	-0.514457	-0.476504	0.23305	-0.322935	0.0928945	0.140718	0.146521
HDR through Single Strand Annealing (SSA)	-0.655261	-0.394381	-0.512534	-0.438697	-0.373323	-0.467894	-0.262642	-0.361723	-0.229738	-0.250387	-0.555997	-0.457895	-0.186647	-0.517418	-0.35576	-0.366556	-0.370493	-0.235251	-0.428272	-0.488935	-0.370607	-0.548827	-0.241253	-0.519085	-0.179955	-0.306415	-0.00383559	-0.337092	-0.0345318	-0.33948	-0.283507	-0.369885	-0.166363	-0.183326	-0.502911	0.303641	0.0175323	-0.043731	-0.0416169	0.0136441	-0.0478215	-0.237854	0.0843769	-0.0182526	-0.505759	0.0857441	-0.377058	-0.15092	-0.135372
MMR	-0.512568	-0.475384	-0.562328	-0.557723	-0.574974	-0.349093	-0.383594	-0.436428	-0.510593	-0.544444	-0.620095	-0.279171	-0.575761	-0.641964	-0.428172	-0.636174	-0.542836	-0.196452	-0.250416	-0.442381	-0.38296	-0.530712	-0.245345	-0.166089	-0.580774	-0.44895	-0.227014	-0.509403	-0.101795	-0.350771	-0.469412	-0.294385	0.175467	0.159168	-0.143735	0.0317266	-0.243802	-0.198716	-0.296818	0.35276	0.270792	-0.577357	0.0822897	0.104942	-0.275794	-0.47427	-0.379202	0.348372	0.0821755
Recognition of DNA damage by PCNA-containing replication complex	-0.508334	-0.581675	-0.648322	-0.52584	-0.33952	-0.522363	-0.407723	-0.514749	-0.461501	-0.398505	-0.301838	-0.46705	-0.606719	-0.373345	-0.458628	-0.528485	-0.24266	-0.51252	-0.448869	-0.283746	-0.318488	-0.308497	-0.350018	-0.318288	-0.522043	-0.439125	-0.447197	-0.410333	-0.116836	-0.41968	-0.175718	-0.268807	-0.0776901	-0.181537	-8.69769e-05	-0.206071	-0.0100813	-0.350493	-0.174882	-0.108562	-0.0648092	-0.344505	-0.244025	-0.0905076	0.00300382	-0.356123	-0.0206302	0.223577	-0.0103255
E2F-enabled inhibition of pre-replication complex formation	-0.76181	-0.560539	-0.448387	-0.689561	-0.646813	-0.474569	-0.559821	-0.626401	-0.275672	-0.641333	-0.207518	-0.527317	-0.336095	-0.494208	-0.385723	-0.478127	-0.380141	-0.189887	-0.634403	-0.659671	-0.481729	-0.39496	-0.00105552	-0.53823	-0.26057	-0.61704	-0.301015	0.100258	-0.671612	0.326061	-0.27279	-0.250585	-0.167006	-0.433667	-0.443744	-0.0737561	-0.25112	-0.221971	-0.167985	0.387261	0.000797023	0.0488892	0.169746	0.498948	-0.426791	0.369171	0.511072	-0.346399	-0.184006
DNA Replication Pre-Initiation	-0.675567	-0.645106	-0.651294	-0.477521	-0.527938	-0.576713	-0.584768	-0.374635	-0.451556	-0.495853	-0.524586	-0.549311	-0.600153	-0.440373	-0.528873	-0.499526	-0.393311	-0.39007	-0.492586	-0.32645	-0.359665	-0.323171	-0.340653	-0.336328	-0.50044	-0.17281	-0.447437	-0.320329	-0.352969	-0.0118071	-0.184902	0.0221423	-0.201342	-0.222163	-0.0945638	-0.371806	-0.094224	-0.0865854	-0.158899	-0.295577	-0.165852	0.0657452	-0.381032	-0.236829	0.0918713	-0.304959	0.0471599	0.0795509	0.109713
Conversion from APC/C:Cdc20 to APC/C:Cdh1 in late anaphase	-0.543335	-0.308138	-0.419203	-0.6358	-0.534438	-0.292817	0.0543522	-0.385204	-0.0721637	-0.372007	-0.0634772	-0.147027	-0.257343	-0.124554	-0.486639	-0.210791	-0.39258	-0.334732	-0.246229	0.147473	-0.285069	0.055176	-0.368642	0.193789	0.0834341	-0.30489	-0.249799	-0.0167549	-0.427465	-0.12651	0.153962	-0.453121	-0.136803	-0.0594698	-0.055414	-0.513448	0.0542288	-0.051724	-0.56191	-0.493559	-0.306602	-0.0747989	-0.271827	-0.231233	-0.0577019	0.0496562	0.148366	-0.0897611	0.0943492
Chk1/Chk2(Cds1) mediated inactivation of Cyclin B:Cdk1 complex	-0.435592	-0.726094	-0.474133	-0.459849	-0.453984	-0.34834	-0.705624	-0.599939	-0.708243	-0.449175	-0.392065	-0.388862	-0.610476	-0.400869	-0.196725	-0.182731	-0.231321	-0.0804358	-0.168038	-0.56334	-0.27599	0.00513907	-0.585913	-0.390712	0.095623	0.21335	-0.505136	0.0744823	-0.472968	-0.572668	-0.486081	0.0287402	-0.545113	-0.445329	0.0108116	-0.272818	-0.650413	-0.223241	-0.0546662	-0.384539	-0.521416	0.304812	-0.000890938	-0.171233	0.394291	-0.0365646	-0.172351	-0.342701	0.0843575
Cyclin A/B1/B2 associated events during G2/M transition	-0.474808	-0.660635	-0.375208	-0.545475	-0.419466	-0.537314	-0.566258	-0.540288	-0.590548	-0.547588	-0.501161	-0.482907	-0.420046	-0.395675	-0.221425	-0.536875	-0.394521	-0.311528	-0.407916	-0.639891	-0.228304	-0.296467	-0.566575	-0.430336	0.117081	-0.267729	-0.3151	-0.109558	-0.229294	-0.439885	-0.444422	-0.267179	-0.449531	-0.147816	-0.083217	-0.36653	-0.344795	-0.151167	-0.0782481	-0.248848	-0.429609	0.0816966	0.026351	-0.172943	0.292767	0.0514328	-0.0694282	-0.152901	-0.197272
Activation of ATR in response to replication stress	-0.743501	-0.590719	-0.514135	-0.530699	-0.438231	-0.587895	-0.468665	-0.451857	-0.512736	-0.506404	-0.52372	-0.525838	-0.309236	-0.571566	-0.285413	-0.526107	-0.33713	-0.413962	-0.517493	-0.67586	-0.463678	-0.594718	-0.180813	-0.56093	-0.383877	-0.460087	-0.245967	-0.461089	-0.466556	-0.189922	-0.321833	-0.248069	-0.354306	-0.310714	-0.332816	0.467196	-0.251985	-0.174042	0.23989	0.0359096	-0.294678	-0.123119	0.345413	0.185809	-0.351572	0.1365	-0.0766802	-0.291087	-0.163588
Fanconi Anemia Pathway	-0.532859	-0.444977	-0.448564	-0.4441	-0.385626	-0.405956	-0.177332	-0.288602	-0.32635	-0.541848	-0.617539	-0.149464	-0.241971	-0.431219	-0.231371	-0.506799	-0.319058	-0.190118	0.0166422	-0.378889	-0.275562	-0.482806	-0.0532787	-0.273791	-0.38815	-0.29692	0.0421721	-0.408657	-0.252749	-0.0420555	-0.298394	-0.169031	-0.191119	-0.1043	-0.153067	-0.237204	-0.367639	0.0395723	-0.101104	-0.0285364	-0.0568337	-0.318832	0.0865453	0.0379967	-0.206074	0.12478	-0.279198	0.120517	-0.0676833
Mitotic Spindle Checkpoint	-0.505523	-0.498049	-0.519204	-0.525616	-0.507351	-0.43124	-0.464546	-0.445042	-0.424329	-0.363251	-0.446583	-0.4832	-0.388528	-0.338526	-0.352466	-0.141625	-0.32328	-0.357129	-0.395761	-0.170909	-0.298193	-0.0851345	-0.369081	-0.133281	-0.228185	-0.235284	-0.231217	-0.123938	-0.367558	-0.310443	-0.211812	-0.260177	-0.3292	-0.195151	-0.230735	-0.337786	-0.367068	-0.0990394	-0.180962	-0.305524	-0.226317	0.0683815	-0.0770633	-0.187063	0.0330024	0.222519	-0.152759	-0.0549911	-0.109378
Pyrimidine metabolism	-0.400339	-0.409399	-0.443119	-0.260092	-0.236765	-0.372428	-0.296275	-0.250137	-0.361842	-0.415697	-0.44489	-0.254783	-0.427078	-0.171586	-0.278462	-0.176011	-0.327874	-0.304647	-0.198846	0.0636391	-0.423684	-0.303523	-0.0528915	-0.126344	-0.229674	-0.22813	-0.297479	-0.378626	-0.0869858	0.0111466	-0.185775	-0.148112	-0.0772092	-0.0706502	-0.00411809	-0.456215	-0.21851	-0.0363043	-0.288993	-0.25878	0.0252497	-0.222552	-0.253056	-0.0223029	-0.0676516	-0.059013	0.234148	0.104974	0.214226
Cell cycle	-0.455941	-0.467412	-0.425601	-0.38433	-0.458895	-0.318513	-0.454279	-0.40121	-0.424719	-0.274074	-0.282703	-0.340399	-0.377586	-0.280066	-0.340679	-0.254336	-0.220058	-0.321817	-0.249842	-0.359786	-0.189279	-0.180992	-0.347719	-0.266925	-0.27165	-0.201339	-0.26249	-0.292574	-0.234815	-0.329367	-0.0964496	-0.219381	-0.333705	-0.184353	-0.225958	-0.0185651	-0.229553	-0.108298	-0.115107	-0.207207	-0.255834	0.0417611	-0.095042	0.0252318	-0.087152	-0.036397	-0.0378022	-0.100202	-0.150218
Homologous recombination	-0.599096	-0.339186	-0.568055	-0.436635	-0.670699	-0.528231	-0.146344	-0.238285	-0.324786	-0.425306	-0.379223	-0.422018	-0.0256224	-0.394987	-0.182421	-0.355067	-0.269616	-0.194923	-0.399172	-0.454687	-0.348277	-0.484942	-0.336321	-0.4375	-0.0450553	-0.288398	0.0439521	-0.447529	-0.210813	0.0231039	-0.14887	-0.372345	0.24	-0.2574	-0.44696	0.22791	0.133277	0.125809	-0.392508	0.0869742	0.23804	-0.386817	0.113509	0.0104365	-0.436452	-0.108249	-0.0531933	0.313682	0.285132
[truncated: 47 more columns]

## Sheet: ICGC_Micro-Array Cohort
	ICGC_0418	ICGC_0396	ICGC_0008	ICGC_0147	ICGC_0017	ICGC_0095	ICGC_0187	ICGC_0217	ICGC_0414	ICGC_0361	ICGC_0049	ICGC_0064	ICGC_0488	ICGC_0102	ICGC_0339	ICGC_0307	ICGC_0136	ICGC_0011	ICGC_0057	ICGC_0092	ICGC_0229	ICGC_0066	ICGC_0226	ICGC_0101	ICGC_0180	ICGC_0043	ICGC_0028	ICGC_0308	ICGC_0167	ICGC_0394	ICGC_0104	ICGC_0050	ICGC_0040	ICGC_0197	ICGC_0346	ICGC_0530	ICGC_0047	ICGC_0069	ICGC_0362	ICGC_0055	ICGC_0164	ICGC_0323	ICGC_0408	ICGC_0208	ICGC_0216	ICGC_0178	ICGC_0075	ICGC_0060	ICGC_0310
Homologous DNA Pairing and Strand Exchange	-0.640116	-0.350527	-0.365731	-0.476874	-0.260692	-0.443818	-0.401103	-0.523388	-0.366667	-0.454834	-0.514415	-0.409454	-0.44973	-0.288933	-0.551109	-0.288529	-0.343368	-0.346395	-0.507811	-0.32543	-0.332528	-0.419273	-0.372352	-0.369241	-0.277195	-0.518791	-0.279628	-0.332119	-0.349962	-0.30646	-0.453965	-0.336065	-0.283088	-0.334901	-0.13408	-0.0480699	-0.346398	-0.387032	-0.241786	-0.322176	-0.182564	-0.288857	-0.336131	-0.219159	-0.13416	-0.127505	-0.344876	-0.353624	-0.224938
M/G1 Transition	-0.462527	-0.529428	-0.552328	-0.600281	-0.470461	-0.393858	-0.352654	-0.525518	-0.431887	-0.333797	-0.291578	-0.380055	-0.504516	-0.549742	-0.401756	-0.548187	-0.46644	-0.334319	-0.354086	-0.305427	-0.487596	-0.335731	-0.368046	-0.340874	-0.291913	-0.427391	-0.440243	-0.399982	-0.2778	-0.290272	-0.283242	-0.29921	-0.450242	-0.447831	-0.326756	-0.504214	-0.230033	-0.300646	-0.297748	-0.395466	-0.340653	-0.134554	-0.135324	-0.381503	-0.344639	-0.480572	-0.292047	-0.103553	-0.26792
G2/M DNA damage checkpoint	-0.468723	-0.41048	-0.401693	-0.396037	-0.380658	-0.445962	-0.337811	-0.334657	-0.468366	-0.396791	-0.329023	-0.43467	-0.354411	-0.36198	-0.373109	-0.348997	-0.402004	-0.363892	-0.361793	-0.363803	-0.322706	-0.311047	-0.338782	-0.371741	-0.243378	-0.148165	-0.267381	-0.255467	-0.337587	-0.324192	-0.374069	-0.0550262	-0.251356	-0.270006	-0.233391	-0.221137	-0.229766	-0.261723	-0.270917	-0.20142	-0.223574	-0.282778	-0.13145	-0.0133132	-0.378359	-0.23588	-0.0393032	-0.34483	-0.320359
DNA Damage Recognition in GG-NER	-0.283138	-0.456038	-0.17367	-0.154202	-0.406631	-0.160375	-0.334782	0.05911	-0.293426	-0.154775	-0.201466	-0.180344	-0.128228	-0.290202	-0.128713	-0.242685	-0.222671	-0.00899753	-0.149444	-0.207031	-0.170822	-0.252747	-0.173075	-0.287866	-0.29536	-0.0568319	0.0631792	-0.177226	-0.115754	-0.0995844	-0.0914239	-0.232436	-0.270049	-0.185214	-0.282938	-0.360443	-0.0894024	-0.0606617	-0.183855	0.282165	-0.0270392	-0.262561	0.0705775	0.100413	-0.264767	-0.154549	-0.093489	-0.0656864	0.106882
Formation of Senescence-Associated Heterochromatin Foci (SAHF)	-0.371168	-0.178385	0.117434	-0.05649	-0.352412	-0.479373	-0.272569	0.211885	-0.178072	-0.173547	-0.145344	-0.552953	-0.435376	-0.507286	-0.0798139	0.116642	-0.183849	0.0860895	-0.140954	-0.308678	-0.196884	-0.246298	-0.264613	-0.0109055	0.334014	-0.351441	-0.275513	-0.0523359	0.0366831	-0.445061	-0.424902	-0.196063	-0.174178	0.36994	-0.0175023	-0.0805889	-0.279596	-0.15095	-0.0285643	-0.164093	0.172572	-0.157754	-0.164773	0.197191	-0.068189	0.047156	0.0684195	-0.0188101	-0.286413
Formation of TC-NER Pre-Incision Complex	-0.188127	-0.356479	-0.333079	-0.374515	-0.102006	0.145352	-0.2949	-0.122597	-0.224004	-0.0379121	-0.270039	-0.187864	-0.051599	-0.21014	-0.138779	-0.389178	-0.215702	-0.14192	0.106116	-0.0760311	-0.30726	0.19157	-0.231358	-0.227669	-0.152343	0.0694457	-0.18662	-0.147842	-0.286093	0.0389925	0.0622172	-0.20394	-0.365612	-0.184837	-0.19727	-0.348925	-0.13516	-0.215171	-0.266635	0.0184316	-0.0985542	-0.114347	-0.173346	-0.132304	-0.0617004	-0.234501	0.173126	0.0320475	-0.0466869
G1/S DNA Damage Checkpoints	-0.312142	-0.511563	-0.452688	-0.552903	-0.415383	-0.344973	-0.353736	-0.420679	-0.395483	-0.235993	-0.244694	-0.250991	-0.335664	-0.403956	-0.33379	-0.487254	-0.43281	-0.313976	-0.319334	-0.247301	-0.344371	-0.301003	-0.317211	-0.227091	-0.181899	-0.322356	-0.398761	-0.267724	-0.30284	-0.306305	-0.103463	-0.253212	-0.390513	-0.399866	-0.281741	-0.499828	-0.288546	-0.0996362	-0.269642	-0.366924	-0.399874	-0.168387	-0.132845	-0.381606	-0.354399	-0.423092	-0.271721	-0.113067	-0.17831
HDR through Single Strand Annealing (SSA)	-0.600951	-0.285848	-0.330951	-0.48992	-0.210259	-0.36041	-0.32134	-0.45496	-0.350005	-0.444645	-0.383552	-0.351341	-0.428237	-0.251081	-0.5169	-0.243783	-0.193284	-0.343101	-0.479205	-0.316984	-0.378668	-0.424135	-0.410225	-0.408965	-0.31429	-0.450763	-0.246021	-0.169836	-0.28412	-0.195621	-0.460099	-0.14614	-0.143062	-0.265695	-0.0142428	0.00105716	-0.155857	-0.435379	-0.105405	-0.109183	-0.169362	-0.303519	-0.257674	-0.144611	-0.131043	-0.0432094	-0.301993	-0.352541	-0.303698
MMR	-0.607685	-0.600983	-0.370908	-0.535637	-0.397774	-0.322277	-0.37858	-0.382426	-0.45772	-0.184217	-0.460559	-0.58166	-0.402304	-0.247708	-0.287923	-0.50081	-0.448306	-0.342109	-0.200075	-0.149353	-0.195433	-0.607688	-0.0599035	-0.543364	-0.3842	-0.449585	-0.640912	-0.461001	-0.218168	-0.237878	-0.309063	-0.210482	-0.475275	-0.478424	-0.502323	-0.596458	-0.33221	-0.379495	-0.405654	-0.405216	-0.371614	-0.290946	-0.150379	-0.189902	0.0102215	-0.517392	-0.172383	-0.418658	-0.190941
Recognition of DNA damage by PCNA-containing replication complex	-0.428355	-0.486919	-0.525375	-0.58922	-0.254722	-0.399449	-0.488609	-0.421687	-0.345253	-0.385225	-0.347188	-0.422104	-0.361451	-0.329357	-0.233522	-0.485867	-0.335169	-0.437026	-0.341477	-0.203078	-0.234088	-0.402709	-0.295635	-0.524269	-0.174992	-0.380755	-0.444756	-0.458787	-0.111186	-0.282898	-0.269559	-0.384795	-0.448238	-0.499917	-0.278387	-0.472891	-0.421782	-0.293794	-0.453081	-0.11695	-0.0636703	-0.223035	-0.147442	-0.207967	-0.0111999	-0.415529	0.129164	-0.452454	-0.0151797
E2F-enabled inhibition of pre-replication complex formation	-0.841588	-0.215371	-0.456158	-0.117141	-0.0793867	-0.841604	-0.593058	-0.470236	-0.482057	-0.816265	-0.0612216	-0.0561433	-0.0373986	-0.332628	-0.622725	0.534738	0.069996	-0.489859	-0.643039	-0.403679	-0.218972	0.279771	-0.0297695	0.339665	-0.639364	-0.425683	0.477122	-0.0618863	0.151413	-0.203409	-0.634363	-0.415644	0.336571	0.721625	-0.669673	0.55938	-0.106362	-0.243264	-0.472142	-0.608313	-0.590901	-0.778248	-0.4243	-0.113812	-0.471376	0.595741	-0.645297	-0.542883	-0.48413
DNA Replication Pre-Initiation	-0.462527	-0.529428	-0.552328	-0.600281	-0.470461	-0.393858	-0.352654	-0.525518	-0.431887	-0.333797	-0.291578	-0.380055	-0.504516	-0.549742	-0.401756	-0.548187	-0.46644	-0.334319	-0.354086	-0.305427	-0.487596	-0.335731	-0.368046	-0.340874	-0.291913	-0.427391	-0.440243	-0.399982	-0.2778	-0.290272	-0.283242	-0.29921	-0.450242	-0.447831	-0.326756	-0.504214	-0.230033	-0.300646	-0.297748	-0.395466	-0.340653	-0.134554	-0.135324	-0.381503	-0.344639	-0.480572	-0.292047	-0.103553	-0.26792
Conversion from APC/C:Cdc20 to APC/C:Cdh1 in late anaphase	-0.417956	-0.472308	-0.412324	-0.311103	-0.414064	-0.423173	-0.181587	-0.399	-0.20618	-0.222586	-0.17963	-0.214878	-0.31244	-0.496833	-0.396355	-0.327248	-0.353115	-0.462404	-0.0817573	-0.263369	-0.394348	-0.257957	-0.0750669	-0.336261	-0.511541	0.0658686	-0.263053	-0.311413	-0.398755	-0.201158	-0.0510996	0.227606	-0.152366	-0.368626	-0.0365532	-0.101662	0.198329	-0.443227	0.267776	0.196219	-0.360964	0.139614	-0.473411	-0.352442	-0.00391203	-0.467421	-0.386746	-0.199555	-0.471209
Chk1/Chk2(Cds1) mediated inactivation of Cyclin B:Cdk1 complex	-0.493144	-0.615759	-0.424186	0.13068	-0.638712	-0.581613	-0.537406	-0.485206	-0.702547	-0.507559	-0.550057	-0.501554	-0.152471	-0.235695	-0.438974	-0.186981	-0.565799	-0.408921	-0.379032	-0.391719	0.0637564	-0.497414	-0.593357	-0.532693	-0.397758	0.313087	-0.490366	-0.228396	-0.337659	-0.536417	-0.181547	-0.530748	-0.578828	-0.445723	-0.614533	-0.399907	-0.329037	0.200444	-0.52342	-0.315857	-0.214412	-0.351382	-0.369335	-0.389877	-0.433082	-0.193405	-0.474972	-0.374669	0.237578
Cyclin A/B1/B2 associated events during G2/M transition	-0.277332	-0.522191	-0.624303	-0.183708	-0.554396	-0.512124	-0.494131	-0.384935	-0.516548	-0.558485	-0.515389	-0.304422	-0.268468	-0.280409	-0.510276	-0.528445	-0.584725	-0.499486	-0.500367	-0.471594	-0.1244	-0.347117	-0.496544	-0.18203	-0.473927	-0.405614	-0.231741	-0.325583	-0.46925	-0.498609	-0.0824866	-0.543094	-0.180725	-0.342312	-0.492844	-0.221613	-0.489738	-0.269609	-0.481955	-0.348542	-0.341637	-0.42224	-0.458741	-0.455314	-0.396406	-0.0852395	-0.298976	-0.256278	-0.401188
Activation of ATR in response to replication stress	-0.659221	-0.544683	-0.509539	-0.619132	-0.569398	-0.566132	-0.376686	-0.416879	-0.451772	-0.608825	-0.639342	-0.40209	-0.628416	-0.43827	-0.631298	-0.514443	-0.163745	-0.50448	-0.46334	-0.468623	-0.429999	-0.555943	-0.456469	-0.475075	-0.516088	-0.561744	-0.509477	-0.61582	-0.360817	-0.391839	-0.560931	-0.509664	-0.397634	-0.459072	-0.207324	-0.146521	-0.373586	-0.473085	-0.0454902	-0.314525	-0.313288	-0.171675	-0.390597	-0.222766	-0.434978	-0.35212	-0.488518	-0.314212	-0.306817
Fanconi Anemia Pathway	-0.49342	-0.568116	-0.49907	-0.60427	-0.377146	-0.192111	-0.285074	-0.475413	-0.271789	-0.208131	-0.231359	-0.388634	-0.419111	-0.102324	-0.27209	-0.591333	-0.029891	-0.562209	-0.149556	-0.286643	-0.334772	-0.262862	-0.316538	-0.325886	-0.290723	-0.43749	-0.46825	-0.454953	-0.270022	-0.125137	-0.324869	-0.268314	0.0174858	-0.337674	-0.0230427	-0.44065	-0.327701	-0.159219	0.0126603	-0.347244	-0.129035	0.0782313	-0.131945	-0.223736	-0.081963	-0.330874	0.154496	-0.0299778	-0.225509
Mitotic Spindle Checkpoint	-0.346839	-0.444755	-0.476987	-0.33392	-0.470125	-0.417678	-0.387429	-0.329133	-0.398893	-0.392805	-0.395402	-0.283101	-0.375723	-0.361064	-0.398841	-0.353509	-0.334106	-0.208979	-0.330048	-0.307209	-0.289654	-0.30948	-0.350331	-0.200824	-0.444338	-0.264039	-0.247381	-0.340886	-0.439094	-0.25425	-0.123215	-0.303568	-0.210761	-0.336219	-0.3045	-0.18161	-0.309393	-0.216881	-0.158127	-0.275273	-0.405986	-0.166194	-0.235347	-0.349608	-0.25446	-0.291939	-0.357435	-0.162208	-0.329468
Pyrimidine metabolism	-0.254652	-0.339646	-0.256505	-0.32789	-0.221302	-0.100714	-0.108947	-0.255151	-0.303682	0.0376839	-0.351856	-0.160637	-0.300102	-0.153584	-0.100858	-0.321015	-0.293334	-0.130026	-0.125472	-0.0192309	-0.311244	0.0270478	-0.0951101	-0.110289	-0.240987	-0.150601	-0.334789	-0.31012	-0.373296	-0.172443	0.0211224	-0.21675	-0.209383	-0.211429	-0.309218	-0.258817	-0.198945	-0.013981	-0.262876	-0.23364	-0.00346911	0.0670261	-0.214687	-0.2178	-0.24132	-0.307148	-0.049897	-0.0186939	-0.0453715
Cell cycle	-0.338862	-0.294063	-0.3708	-0.314674	-0.419965	-0.389101	-0.347753	-0.250937	-0.314487	-0.449048	-0.310371	-0.22537	-0.354044	-0.231495	-0.355521	-0.344815	-0.282923	-0.310561	-0.240766	-0.369225	-0.289367	-0.336776	-0.279823	-0.320753	-0.365077	-0.181938	-0.113689	-0.157992	-0.26778	-0.385214	-0.21871	-0.239023	-0.292607	-0.326154	-0.175251	-0.265497	-0.175997	-0.147346	-0.169024	-0.064379	-0.297019	-0.323832	-0.270115	-0.186446	-0.279878	-0.145741	-0.22628	-0.238406	-0.123035
Homologous recombination	-0.573385	-0.561607	-0.270504	-0.50996	-0.481196	-0.309786	-0.552451	-0.614213	0.0729066	-0.310118	-0.450409	-0.470964	-0.314151	-0.410883	0.216189	-0.260849	-0.49939	-0.278953	-0.461661	-0.642694	-0.602211	-0.662153	-0.314551	-0.327041	0.116406	-0.474348	-0.224954	0.0635882	-0.534177	-0.18905	-0.517641	-0.229744	-0.25202	-0.204761	0.0560871	-0.175679	-0.265654	-0.436614	-0.344105	-0.460658	-0.161877	-0.516	-0.136909	-0.446564	-0.0111425	0.0029502	-0.371622	-0.136081	-0.397517
[truncated: 183 more columns]

## Sheet: EUS Cohort Replication Stress 
	EUS27	EUS7	EUS49_1	EUS3	EUS26	EUS44_1	EUS8	EUS10	EUS27LN	EUS32	EUS36	EUS5_1	EUS1	EUS39_1	EUS33	EUS4	EUS39	EUS47	EUS15	EUS38	EUS51	EUS29	EUS29_1	EUS30	EUS50	EUS35_3	EUS16	EUS14	EUS15_1	EUS13	EUS49LM	EUS19	EUS34	EUS40	EUS22	EUS5	EUS23_1	EUS34_1	EUS41	EUS44	EUS24	EUS2	EUS32_1	EUS52	EUS45_1	EUS25	EUS11	EUS40LM	EUS52LM
Homologous DNA Pairing and Strand Exchange	-0.458483	-0.424852	-0.165071	-0.490791	-0.413594	-0.25455	-0.28513	-0.330243	-0.252611	-0.171098	-0.270963	-0.323247	-0.427211	-0.212348	-0.290137	0.0909068	-0.406978	0.0643616	-0.370308	-0.42576	-0.269784	-0.0996491	-0.0770924	-0.452183	-0.202086	-0.0752088	0.106897	-0.267553	0.155253	-0.156623	-0.0789839	-0.313286	0.18397	0.495873	0.0587933	0.26832	0.0557403	-0.208066	-0.0743691	-0.0337781	0.10965	0.43082	0.399397	0.502843	0.207974	0.475065	0.368868	0.570749	0.372926
M/G1 Transition	-0.518929	-0.491636	-0.451485	-0.39631	-0.411805	-0.433892	-0.333339	-0.309816	-0.338182	-0.290587	-0.185807	-0.0719754	-0.347237	-0.203858	-0.371713	-0.462521	-0.16636	-0.411008	0.100552	-0.238801	-0.191532	-0.091171	-0.0381688	0.127969	0.0253965	-0.100168	-0.244488	0.338302	-0.112383	0.37176	0.225152	0.164732	0.108454	-0.11932	-0.0401732	-0.109022	0.352051	0.163648	0.39476	0.224362	0.411686	0.103493	0.3626	0.352505	0.310085	0.260018	0.35061	0.108054	0.485057
G2/M DNA damage checkpoint	-0.370039	-0.409081	-0.474082	-0.363541	-0.290212	-0.385879	-0.255983	-0.317632	-0.23202	-0.268847	-0.329046	-0.295947	-0.242366	-0.273058	-0.223988	-0.264208	-0.202961	-0.386032	-0.179941	-0.208523	-0.256563	-0.248493	-0.228867	-0.124606	-0.367322	0.0299897	0.0721102	0.0787279	0.236468	-0.000878689	-0.229072	0.187743	0.128193	0.349268	0.241337	0.236933	-0.0301189	0.0938059	0.131812	0.345873	0.205982	0.399214	0.14883	0.189399	0.253776	0.39299	0.219332	0.403754	0.216086
DNA Damage Recognition in GG-NER	-0.218682	-0.463082	-0.440075	-0.147281	0.0759501	-0.492453	-0.33008	-0.0749951	0.0967446	-0.245123	-0.27348	-0.184273	0.181956	-0.166249	0.0482629	-0.38257	-0.017796	-0.283929	-0.222347	0.315263	0.176206	-0.344344	-0.354662	-0.0408236	0.325251	-0.0517253	0.0916049	0.294108	0.0948776	0.0315398	0.165887	-0.105727	-0.110442	-0.287126	0.29927	-0.0922204	-0.357203	0.372668	0.0826104	0.326036	0.134411	0.257591	0.0285552	-0.331364	0.302756	0.10548	0.271236	0.155526	-0.011908
Formation of Senescence-Associated Heterochromatin Foci (SAHF)	-0.431816	-0.0206302	-0.476428	-0.266219	-0.247881	-0.511981	0.00945425	-0.274239	-0.18717	-0.103471	-0.290161	-0.473281	0.381916	-0.0209431	-0.060945	-0.369998	0.399281	-0.481585	0.112307	0.0120011	0.0203267	-0.440743	-0.573928	0.437716	-0.223156	0.136478	-0.122822	-0.0883168	0.312561	0.0019446	-0.110003	0.548139	-0.612391	-0.00391518	0.359001	-0.00286527	0.307216	0.0363096	0.583503	0.416771	0.281557	0.360913	0.247265	-0.0149452	0.157499	0.246053	0.177114	-0.23368	0.234565
Formation of TC-NER Pre-Incision Complex	-0.116468	-0.3655	-0.376867	-0.255888	-0.0994626	-0.315393	-0.340459	-0.140323	0.0320764	-0.311329	-0.016779	-0.161986	-0.0753537	-0.218666	-0.137984	-0.325204	-0.198587	-0.389203	-0.168315	0.400747	0.266863	-0.395187	-0.232751	0.129213	0.365319	-0.150217	0.0814337	0.12009	0.113355	-0.145043	0.110804	-0.1005	0.223949	-0.358127	0.305792	-0.273503	-0.024738	0.384957	0.152061	0.340748	0.270037	0.122646	-0.147399	-0.333985	0.336482	-0.0255578	0.0838555	0.206653	-0.286408
G1/S DNA Damage Checkpoints	-0.480411	-0.405891	-0.460619	-0.384349	-0.429832	-0.502036	-0.350008	-0.107115	-0.227192	-0.20784	-0.0711678	0.0690952	-0.344072	-0.112138	-0.338685	-0.522886	0.0310418	-0.538501	0.27898	-0.0750735	-0.100981	0.00283378	0.0573156	0.271492	0.0519296	-0.150325	-0.15736	0.441765	-0.0171141	0.277174	0.256218	0.256548	0.0296164	-0.423646	-0.0266842	-0.0460662	0.259176	0.260586	0.434776	0.427115	0.518732	0.0669305	0.185123	0.14483	0.349731	-0.0652333	0.375652	-0.25756	0.277993
HDR through Single Strand Annealing (SSA)	-0.332452	-0.424932	-0.242424	-0.466477	-0.357184	-0.219101	-0.404316	-0.29137	-0.191969	-0.169167	-0.352009	-0.31487	-0.463841	-0.357168	-0.12521	0.0267461	-0.418429	-0.143991	-0.312219	-0.336666	-0.295795	-0.257886	-0.256161	-0.455706	-0.16535	-0.197875	0.175542	-0.205468	0.150969	-0.31015	-0.215866	-0.280647	0.219685	0.53854	0.0299725	0.249897	-0.0160501	0.0394313	0.0588694	0.014461	0.0757753	0.456831	0.378627	0.461573	0.292757	0.434667	0.278318	0.561545	0.330711
MMR	-0.412356	-0.662788	-0.641053	-0.352803	-0.378969	-0.491069	-0.449402	-0.26711	-0.408469	-0.500481	-0.126282	-0.371884	-0.0722562	-0.447037	-0.204522	-0.0900829	-0.291377	-0.160801	-0.289202	-0.298145	-0.176225	0.303905	0.106235	-0.434909	-0.402809	-0.243718	-0.0560572	0.140733	-0.10236	0.159586	0.265915	-0.179031	0.127675	0.369712	-0.346698	0.130558	0.0829427	0.30327	0.147218	-0.104557	0.0456425	0.12639	0.271836	0.493789	0.614211	0.529679	0.386657	0.58659	0.674478
Recognition of DNA damage by PCNA-containing replication complex	-0.400839	-0.349947	-0.491673	-0.421398	-0.484647	-0.365159	-0.390145	-0.433941	-0.205669	-0.148885	-0.260326	-0.285799	-0.404178	-0.202042	-0.292693	-0.479333	-0.0824727	-0.412882	-0.0895672	-0.253955	-0.202415	-0.262326	-0.204685	-0.31525	0.268906	-0.195828	0.0327436	0.0892377	0.298458	0.0373891	-0.249326	0.0534236	0.107749	0.0975546	0.386766	0.0848401	0.0474461	-0.0334795	0.12352	0.306136	0.265314	0.464277	0.0135763	0.195365	0.380906	0.4279	0.231147	0.324235	0.398189
E2F-enabled inhibition of pre-replication complex formation	-0.657955	-0.639928	-0.199705	-0.420395	-0.475581	-0.0273069	-0.230554	-0.587959	-0.468786	-0.524897	0.228127	-0.360496	-0.638329	-0.258922	-0.433231	0.254823	-0.560419	0.542635	-0.242791	-0.470919	-0.215543	0.101605	0.369191	-0.0608316	-0.0244031	0.302877	-0.212375	-0.59784	-0.331605	0.366507	0.12943	0.0814978	0.523372	0.0788994	-0.0495384	0.0205709	0.205253	-0.464563	-0.170698	-0.461697	0.145546	-0.0235332	0.50545	0.575868	0.175464	0.619827	0.194615	0.611401	0.633906
DNA Replication Pre-Initiation	-0.518929	-0.491636	-0.451485	-0.39631	-0.411805	-0.433892	-0.333339	-0.309816	-0.338182	-0.290587	-0.185807	-0.0719754	-0.347237	-0.203858	-0.371713	-0.462521	-0.16636	-0.411008	0.100552	-0.238801	-0.191532	-0.091171	-0.0381688	0.127969	0.0253965	-0.100168	-0.244488	0.338302	-0.112383	0.37176	0.225152	0.164732	0.108454	-0.11932	-0.0401732	-0.109022	0.352051	0.163648	0.39476	0.224362	0.411686	0.103493	0.3626	0.352505	0.310085	0.260018	0.35061	0.108054	0.485057
Conversion from APC/C:Cdc20 to APC/C:Cdh1 in late anaphase	-0.345808	-0.363619	0.0672845	-0.515462	0.209419	-0.237489	-0.528706	-0.193937	-0.202192	0.0203688	-0.32353	-0.157889	-0.303748	-0.144658	-0.339138	-0.32032	-0.336712	0.0185239	-0.101543	-0.28823	0.20848	-0.36305	-0.232615	-0.0475882	0.502317	-0.233776	0.288186	0.075091	0.106296	-0.31262	-0.341604	-0.225376	0.159797	-0.339118	0.26392	0.208944	0.227316	0.40986	0.107637	0.178727	0.294706	0.435099	0.235993	0.428018	0.0351788	-0.147802	0.195497	0.23098	0.189863
Chk1/Chk2(Cds1) mediated inactivation of Cyclin B:Cdk1 complex	-0.704112	-0.641677	-0.666281	-0.477695	-0.713681	-0.480613	-0.426486	-0.304942	-0.437345	-0.479986	-0.490616	-0.336539	-0.0565836	-0.032419	-0.137079	-0.281488	0.296692	-0.393183	-0.404362	-0.0214166	-0.0399762	0.350992	0.0704277	0.120337	-0.279704	0.434249	-0.318444	0.0721345	-0.133141	0.217239	0.342914	0.507713	-0.281459	0.278797	0.135633	0.227025	0.191822	0.227626	0.313728	0.570531	0.144351	-0.095449	0.258187	0.167744	0.507396	0.108925	0.44151	0.235658	0.381227
Cyclin A/B1/B2 associated events during G2/M transition	-0.590275	-0.499953	-0.577075	-0.210966	-0.432608	-0.372163	-0.0823061	-0.38695	-0.325426	-0.4865	-0.452813	-0.256017	-0.0931136	-0.313609	-0.209383	0.192475	-0.232311	0.0456814	-0.231159	-0.0356428	-0.198055	0.504706	0.450293	-0.16681	-0.341619	-0.0241291	-0.41265	-0.277382	-0.372907	-0.00627519	0.301007	0.321516	0.145857	0.201982	-0.274403	0.180189	-0.174536	0.0953002	0.142441	0.264426	-0.039438	-0.110976	0.000282549	0.277388	0.298991	0.306322	0.450784	0.471198	0.438274
Activation of ATR in response to replication stress	-0.575713	-0.619606	-0.455503	-0.369235	-0.366892	-0.165181	-0.372226	-0.405388	-0.398674	-0.46763	-0.449038	-0.302572	-0.334188	-0.261586	-0.415979	0.0196619	-0.333803	0.10799	-0.443697	-0.504647	-0.357032	-0.201516	-0.273217	-0.186921	-0.253945	-0.0464402	0.0491612	-0.278965	-0.243	0.064379	0.139218	-0.0256721	0.114213	0.483734	-0.191298	0.28386	0.21723	-0.0357315	-0.112825	-0.172589	0.0697099	0.327206	0.582582	0.548598	0.231496	0.626222	0.262031	0.603386	0.591233
Fanconi Anemia Pathway	-0.293304	-0.416196	-0.395742	-0.138521	-0.355111	-0.170428	-0.209785	-0.34422	-0.24003	-0.0411727	-0.217778	-0.319813	-0.207359	-0.324721	-0.149422	-0.216646	-0.507006	-0.0143645	-0.321753	-0.335527	-0.289141	-0.282759	-0.150237	-0.405256	0.249989	-0.27924	0.0402387	0.0824196	0.118674	0.155232	0.191043	-0.160276	0.379444	0.236889	-0.11314	0.0805165	-0.143125	0.198562	-0.0496457	-0.0439898	0.055543	0.359347	0.238951	0.33553	0.143526	0.420934	0.253551	0.446162	0.31833
Mitotic Spindle Checkpoint	-0.447377	-0.418808	-0.388212	-0.375555	-0.391556	-0.2134	-0.24848	-0.171693	-0.21521	-0.219807	-0.332288	-0.246557	-0.30631	-0.214666	-0.286109	-0.0316313	-0.216004	-0.134279	-0.304655	-0.153629	-0.26518	0.00253488	-0.153895	-0.0705148	-0.05099	0.103556	0.013588	-0.240232	-0.108711	-0.180454	0.0431405	-0.0933486	0.00975684	0.122098	0.0551989	0.244093	0.0854349	0.312312	0.207609	0.212727	0.167076	0.137118	0.258463	0.300274	0.230751	0.36098	0.300882	0.377918	0.368133
Pyrimidine metabolism	-0.337915	-0.296729	-0.331167	-0.0387946	-0.343604	-0.289287	-0.227469	-0.231436	-0.284671	-0.222591	-0.253008	-0.202668	0.0442667	-0.155482	-0.0306751	-0.284003	-0.059285	-0.148661	-0.0598923	0.100583	0.131062	-0.168544	0.00786048	-0.106003	-0.0939728	0.0248256	-0.175472	0.04451	-0.097406	0.12358	0.15743	0.139713	0.134634	-0.241417	-0.0497478	-0.0494023	0.0752541	0.215526	0.102183	0.0786236	0.29709	-0.0613048	0.122587	0.0933666	0.163713	0.194417	0.334872	0.172344	0.218193
Cell cycle	-0.454799	-0.469869	-0.391716	-0.323362	-0.292321	-0.367668	-0.276401	-0.273429	-0.241514	-0.125452	-0.433904	-0.171328	-0.210312	-0.35677	-0.109122	-0.296764	-0.164114	-0.242585	-0.212438	-0.0596552	-0.149752	0.0446105	-0.208868	0.172545	-0.110223	0.0659951	0.0336809	-0.0939732	0.0200227	-0.166043	0.0357745	0.223146	-0.282982	0.223954	0.232022	0.21482	0.0899101	0.18881	0.195585	0.160762	0.141407	0.345513	0.282245	0.28174	0.30247	0.359347	0.343244	0.193155	0.252922
Homologous recombination	-0.459404	0.0926681	0.0503662	-0.565795	-0.506787	-0.202055	-0.144018	-0.438023	-0.346699	-0.00528712	-0.10588	-0.290573	-0.555513	-0.162069	-0.151199	-0.30653	-0.465312	0.0502202	-0.274441	-0.16555	0.187715	0.0641329	0.0949112	-0.327107	-0.277839	0.19446	0.487881	-0.336278	0.174182	-0.333943	-0.180281	0.108755	0.157028	0.0194353	0.50618	0.207877	0.24444	-0.368267	-0.336527	0.09161	0.259448	0.654675	0.291604	0.0565707	0.324154	0.0694435	0.1714	0.287817	0.0902723
[truncated: 5 more columns]

## Sheet: TCGA Cohort Replication Stress 
	TCGA-YB-A89D-01A	TCGA-IB-AAUM-01A	TCGA-S4-A8RP-01A	TCGA-IB-A5SO-01A	TCGA-2J-AABE-01A	TCGA-HZ-8315-01A	TCGA-HZ-8519-01A	TCGA-FB-AAPS-01A	TCGA-3A-A9I9-01A	TCGA-HZ-A49I-01A	TCGA-3A-A9IX-01A	TCGA-FB-AAPY-01A	TCGA-US-A77E-01A	TCGA-2J-AABT-01A	TCGA-HZ-A8P0-01A	TCGA-XD-AAUL-01A	TCGA-HZ-A77P-01A	TCGA-HV-A5A4-01A	TCGA-RB-A7B8-01A	TCGA-S4-A8RM-01A	TCGA-IB-7645-01A	TCGA-HZ-A4BK-01A	TCGA-FB-A78T-01A	TCGA-2J-AABH-01A	TCGA-HV-A5A3-01A	TCGA-HZ-8636-01A	TCGA-2J-AABA-01A	TCGA-IB-8127-01A	TCGA-HZ-A77Q-01A	TCGA-F2-A44H-01A	TCGA-2J-AAB4-01A	TCGA-HZ-A49H-01A	TCGA-IB-7652-01A	TCGA-2J-AABK-01A	TCGA-M8-A5N4-01A	TCGA-LB-A9Q5-01A	TCGA-IB-AAUU-01A	TCGA-IB-A6UG-01A	TCGA-2L-AAQL-01A	TCGA-FB-AAPQ-01A	TCGA-IB-AAUQ-01A	TCGA-US-A779-01A	TCGA-2L-AAQJ-01A	TCGA-US-A77G-01A	TCGA-2J-AABF-01A	TCGA-F2-A8YN-01A	TCGA-Q3-AA2A-01A	TCGA-3A-A9IU-01A	TCGA-YY-A8LH-01A
Homologous DNA Pairing and Strand Exchange	-0.732035	-0.489747	-0.36982	-0.445936	-0.510116	-0.398875	-0.333013	-0.508035	-0.592969	-0.523606	-0.367415	-0.646132	-0.509993	-0.425761	-0.502757	-0.573481	-0.240405	-0.326074	-0.363288	-0.109801	-0.251183	-0.290569	-0.448459	-0.457622	-0.474216	0.0795845	-0.104297	-0.285859	-0.449399	-0.237378	-0.133594	-0.378585	-0.124188	-0.213832	-0.266916	-0.384852	-0.490984	-0.151002	-0.644962	-0.441443	0.0952959	-0.429514	-0.596601	0.0562673	0.37061	-0.365133	-0.243666	-0.0496142	-0.421843
M/G1 Transition	-0.451352	-0.642198	-0.607282	-0.575843	-0.620592	-0.645795	-0.650576	-0.493194	-0.538867	-0.540096	-0.621253	-0.345136	-0.534128	-0.555713	-0.433783	-0.434145	-0.493224	-0.525118	-0.370472	-0.561575	-0.451917	-0.311552	-0.459649	-0.446332	-0.410192	-0.529815	-0.562905	-0.291075	-0.109459	-0.416297	-0.359321	-0.273361	-0.461595	-0.205798	-0.200622	-0.28698	-0.0982664	-0.408574	0.193073	-0.231439	-0.190068	0.165551	0.364937	-0.434619	-0.288053	-0.143137	-0.134239	-0.227659	0.105711
G2/M DNA damage checkpoint	-0.608694	-0.47765	-0.483777	-0.337591	-0.441568	-0.394543	-0.469605	-0.516088	-0.379302	-0.439658	-0.367077	-0.358655	-0.535668	-0.453011	-0.388404	-0.505651	-0.35543	-0.48251	-0.403107	-0.258399	-0.315245	-0.337077	-0.341174	-0.322666	-0.358462	0.0521213	-0.306346	-0.0248791	-0.261345	-0.20738	-0.282172	-0.407145	-0.00977097	-0.313001	-0.301372	-0.0100589	-0.203297	0.0696109	-0.465622	0.164183	-0.183237	-0.347868	-0.208929	0.103117	-0.22507	0.025996	-0.373055	0.0784892	-0.267922
DNA Damage Recognition in GG-NER	-0.419806	-0.342242	-0.485854	-0.406067	-0.149591	-0.524188	-0.536659	-0.358664	-0.338554	-0.376632	-0.478818	-0.22323	-0.397157	-0.120612	-0.272753	-0.321756	-0.235861	-0.43842	-0.0657957	-0.398423	-0.424525	-0.444445	-0.352699	-0.181413	-0.150379	-0.524564	-0.308483	-0.415526	-0.375105	-0.191389	-0.445226	-0.288397	-0.222469	-0.0491016	-0.34354	-0.193	-0.454821	0.0772042	0.131394	-0.13544	-0.282824	0.218049	0.0658451	-0.282067	-0.566762	0.0573375	-0.159173	0.0311583	0.0279933
Formation of Senescence-Associated Heterochromatin Foci (SAHF)	-0.558767	-0.554639	-0.470551	-0.458687	-0.195432	-0.493911	-0.370666	-0.470772	-0.122841	-0.120542	-0.435165	-0.515658	-0.065308	-0.644031	-0.337363	-0.405819	-0.454962	-0.0975853	-0.275742	-0.334702	-0.294743	-0.201121	-0.141997	-0.596122	-0.239284	-0.115385	-0.422736	-0.0305503	-0.196385	-0.1886	-0.363934	-0.525887	0.185874	-0.377308	0.0188682	-0.0827665	-0.0722397	0.355325	-0.354275	0.0912442	-0.398386	-0.257911	0.406648	0.00839109	-0.175248	-0.0727764	0.214683	0.0715556	-0.0846839
Formation of TC-NER Pre-Incision Complex	-0.472556	-0.363014	-0.528033	-0.440092	-0.349576	-0.427226	-0.447498	-0.307158	-0.42806	-0.335579	-0.418412	-0.165982	-0.47515	-0.410946	-0.317232	-0.287341	-0.14462	-0.512281	-0.29457	-0.406914	-0.380373	-0.43118	-0.243974	-0.234411	-0.159969	-0.378727	-0.334453	-0.361882	-0.363034	-0.154212	-0.529622	0.0819132	-0.284544	-0.0164153	-0.417102	0.0733634	-0.194107	-0.088788	0.137587	0.132689	-0.371513	0.278184	0.0938945	-0.407334	-0.543113	-0.0657035	-0.0339325	0.315366	0.180463
G1/S DNA Damage Checkpoints	-0.191118	-0.643851	-0.650497	-0.49824	-0.5748	-0.603485	-0.613191	-0.38492	-0.528946	-0.410535	-0.600051	-0.0521089	-0.504124	-0.525469	-0.315929	-0.379773	-0.52003	-0.509073	-0.354355	-0.57154	-0.298307	-0.318577	-0.41531	-0.280145	-0.193196	-0.563425	-0.486384	-0.223753	0.236523	-0.384729	-0.332144	-0.131346	-0.461815	-0.0424721	0.0710861	-0.278359	0.00287768	-0.392162	0.326939	-0.0582637	-0.247603	0.131361	0.434444	-0.502408	-0.434735	-0.168995	0.00855528	0.0266911	0.198668
HDR through Single Strand Annealing (SSA)	-0.714471	-0.295382	-0.34997	-0.414728	-0.472066	-0.226484	-0.143152	-0.47408	-0.523993	-0.476807	-0.177747	-0.618575	-0.494396	-0.198127	-0.45582	-0.519443	-0.132446	-0.284539	-0.330999	-0.115388	-0.188419	-0.235563	-0.438829	-0.446009	-0.391914	0.0876534	-0.025284	-0.307573	-0.35388	-0.057749	-0.286202	-0.222689	-0.0382298	-0.30061	-0.339597	-0.255566	-0.515631	-0.0661153	-0.610775	-0.420879	0.133734	-0.486595	-0.582275	-0.0413055	0.331515	-0.371941	-0.257074	-0.0390495	-0.452696
MMR	-0.615008	-0.555773	-0.749657	-0.524502	-0.547375	-0.559055	-0.413501	-0.617017	-0.679821	-0.574249	-0.395825	-0.621626	-0.383627	-0.453997	-0.592503	-0.516972	-0.351521	-0.375149	-0.410174	-0.25425	-0.281945	-0.612039	-0.548359	-0.148538	-0.442952	-0.210102	-0.30694	-0.346434	-0.227232	0.102198	-0.1845	-0.157962	-0.0470323	-0.641493	-0.551482	0.0646583	-0.543419	0.228146	-0.357898	-0.56693	-0.2821	-0.136359	-0.461666	-0.168008	-0.0309263	0.0126172	-0.516118	0.0949103	-0.0354836
Recognition of DNA damage by PCNA-containing replication complex	-0.574001	-0.502837	-0.549389	-0.474498	-0.57942	-0.565362	-0.578416	-0.447189	-0.531164	-0.533366	-0.509335	-0.453221	-0.573415	-0.39835	-0.554553	-0.468473	-0.312971	-0.561579	-0.369625	-0.498081	-0.451141	-0.42349	-0.531216	-0.362945	-0.394147	-0.476638	-0.380075	-0.479521	-0.0341167	-0.291938	-0.433924	0.0776233	-0.149309	-0.334283	-0.39675	-0.0965002	-0.410719	0.0246076	-0.00419424	-0.308274	-0.280979	0.0333335	-0.247759	-0.290058	-0.108522	0.0373244	-0.16269	-0.0050347	-0.0887677
E2F-enabled inhibition of pre-replication complex formation	-0.919739	-0.721841	-0.743705	-0.707895	-0.607718	-0.586961	-0.447995	-0.777132	-0.500842	-0.646363	-0.618422	-0.67256	-0.363312	-0.725599	-0.555687	-0.596828	-0.57676	-0.368362	-0.610171	-0.341252	-0.748238	-0.318282	-0.218877	-0.610724	-0.360553	-0.509959	-0.228328	-0.142235	-0.695843	-0.66426	-0.337201	-0.568607	-0.0528366	0.0789828	-0.519417	-0.378727	-0.120018	-0.522404	-0.569123	-0.286958	0.325751	-0.239887	-0.487343	0.0282466	0.370824	-0.295367	0.245501	-0.578465	0.0293831
DNA Replication Pre-Initiation	-0.451352	-0.642198	-0.607282	-0.575843	-0.620592	-0.645795	-0.650576	-0.493194	-0.538867	-0.540096	-0.621253	-0.345136	-0.534128	-0.555713	-0.433783	-0.434145	-0.493224	-0.525118	-0.370472	-0.561575	-0.451917	-0.311552	-0.459649	-0.446332	-0.410192	-0.529815	-0.562905	-0.291075	-0.109459	-0.416297	-0.359321	-0.273361	-0.461595	-0.205798	-0.200622	-0.28698	-0.0982664	-0.408574	0.193073	-0.231439	-0.190068	0.165551	0.364937	-0.434619	-0.288053	-0.143137	-0.134239	-0.227659	0.105711
Conversion from APC/C:Cdc20 to APC/C:Cdh1 in late anaphase	-0.481574	-0.389501	-0.417982	-0.48367	-0.436128	-0.123611	-0.379523	-0.090005	-0.384374	-0.262714	-0.409957	-0.397368	-0.384043	-0.295458	-0.168448	0.0400761	-0.247035	-0.183748	-0.451809	-0.313427	-0.434647	-0.416938	-0.0688575	-0.333577	-0.164791	-0.54504	-0.126392	-0.375226	-0.39482	-0.264831	-0.446796	0.0298768	-0.427686	-0.130612	-0.106335	0.000399123	0.0816995	-0.253446	0.290549	-0.150268	-0.000491104	-0.00752348	-0.184694	-0.00692382	-0.213547	-0.354449	0.144733	0.0304628	-0.0669487
Chk1/Chk2(Cds1) mediated inactivation of Cyclin B:Cdk1 complex	-0.42366	-0.842534	-0.758441	-0.671589	-0.693827	-0.625706	-0.734553	-0.59797	-0.735501	-0.703632	-0.646015	-0.631009	-0.707523	-0.675151	-0.631672	-0.449778	-0.709799	-0.63984	-0.420171	-0.610284	-0.431084	-0.663001	-0.61509	-0.472793	-0.295591	-0.411884	-0.44213	-0.225156	-0.353568	-0.543226	0.336576	-0.363779	-0.370492	-0.244898	0.225325	-0.625786	0.0436777	-0.612736	-0.302091	0.35933	-0.0939869	-0.370077	0.28594	-0.11941	-0.46357	0.340431	-0.061807	-0.341993	-0.293552
Cyclin A/B1/B2 associated events during G2/M transition	-0.443151	-0.709208	-0.635741	-0.593629	-0.736242	-0.566222	-0.640979	-0.567197	-0.545453	-0.590426	-0.626861	-0.480639	-0.344328	-0.610618	-0.495929	-0.180405	-0.731257	-0.569822	-0.720095	-0.598729	-0.571313	-0.437698	-0.427272	-0.114912	-0.2873	-0.590712	-0.374344	-0.24769	-0.293104	-0.36078	-0.00200712	-0.381579	-0.509621	-0.154814	0.378257	-0.534239	0.249682	-0.429499	-0.376261	0.318656	-0.363092	-0.408354	-0.318258	0.205194	-0.273916	0.0292173	0.431123	0.156508	0.389727
Activation of ATR in response to replication stress	-0.756035	-0.62936	-0.51133	-0.675741	-0.569822	-0.576082	-0.507561	-0.608099	-0.587668	-0.614487	-0.474522	-0.664531	-0.459359	-0.530816	-0.576157	-0.518	-0.370245	-0.397584	-0.348562	-0.494354	-0.563555	-0.387165	-0.505016	-0.643539	-0.496853	-0.286387	-0.299565	-0.432249	-0.428741	-0.460872	-0.111569	-0.348488	-0.309206	-0.326617	-0.41398	-0.350903	-0.548348	-0.357249	-0.543879	-0.439273	-0.0270435	-0.32972	-0.407592	-0.241935	0.400086	-0.278351	-0.058424	-0.364276	-0.405858
Fanconi Anemia Pathway	-0.511745	-0.129926	-0.152246	-0.321402	-0.208641	-0.539748	-0.472718	-0.350974	-0.133286	-0.307977	-0.369795	-0.34386	-0.343088	-0.408419	-0.322869	-0.195099	-0.345855	-0.0460084	-0.136729	-0.471225	-0.421477	-0.0526553	-0.116817	-0.365407	-0.28906	-0.211451	-0.305183	-0.413915	-0.349305	-0.0815415	-0.201695	-0.00965813	-0.399369	-0.0907881	-0.223563	0.0291607	-0.205261	-0.0354525	-0.158356	-0.546208	-0.0383851	0.0833062	-0.44677	0.142147	0.145878	-0.245188	-0.0320359	-0.0748649	-0.168489
Mitotic Spindle Checkpoint	-0.532784	-0.581242	-0.533698	-0.550011	-0.504109	-0.498306	-0.458591	-0.478164	-0.499988	-0.583473	-0.528743	-0.587108	-0.425297	-0.386717	-0.218227	-0.28302	-0.268377	-0.271533	-0.476188	-0.476673	-0.320019	-0.372252	-0.407601	-0.401725	-0.380965	-0.234004	-0.326132	-0.357022	-0.382018	-0.28515	-0.290339	-0.328918	-0.269489	-0.25673	-0.0842858	-0.335473	0.0701731	-0.384319	-0.198517	-0.121665	-0.149648	-0.335746	-0.050169	0.0457845	0.0947661	-0.0434305	-0.132014	-0.0792856	-0.315579
Pyrimidine metabolism	-0.479921	-0.3627	-0.456554	-0.467755	-0.330604	-0.537956	-0.39235	-0.394719	-0.278472	-0.271015	-0.464468	-0.358757	-0.370617	-0.328581	-0.244532	-0.362754	-0.195484	-0.194751	-0.133523	-0.304271	-0.298742	-0.319655	-0.290648	-0.240167	-0.178313	-0.322039	-0.351043	-0.346533	-0.125563	0.144155	-0.448287	0.202583	-0.405772	-0.101513	-0.29862	0.177915	-0.105722	-0.169162	0.063289	-0.138984	-0.169044	0.146551	-0.0186384	-0.12875	-0.276679	0.124149	-0.0849009	-0.130422	0.32794
Cell cycle	-0.435636	-0.536646	-0.481639	-0.412061	-0.453063	-0.480945	-0.449804	-0.438438	-0.498918	-0.42015	-0.3335	-0.523455	-0.439075	-0.374488	-0.40743	-0.375193	-0.344187	-0.311628	-0.388792	-0.43009	-0.20877	-0.359986	-0.362293	-0.404488	-0.243339	-0.287421	-0.276447	-0.200162	-0.22629	-0.241541	-0.0831113	-0.310661	-0.12515	-0.28936	-0.108747	-0.268695	-0.268253	-0.227512	-0.180152	-0.114004	-0.261615	-0.348458	0.041885	-0.0526501	-0.0440774	-0.0315281	-0.220121	-0.244617	-0.287738
Homologous recombination	-0.740522	-0.43611	-0.273311	-0.292513	-0.497462	-0.0585611	-0.384077	-0.493072	-0.481144	-0.53555	-0.198209	-0.458972	-0.515367	-0.0496339	-0.532753	-0.580778	-0.31772	-0.220351	-0.507148	0.322374	0.0361457	-0.331105	-0.155967	-0.0360376	-0.466948	0.00112029	0.279969	-0.131869	-0.329788	-0.353174	-0.212179	-0.406108	-0.004792	-0.298217	-0.324668	-0.34785	-0.297949	-0.223932	-0.418007	-0.440276	-0.0118846	-0.377495	-0.513116	0.198633	0.163352	0.01267	-0.376909	-0.357616	-0.368103
[truncated: 63 more columns]

## Sheet: Cold spring harbor Organoids
	hT91	hF57	hT127	hT85	hT93	hT30	hM19D	hM1A	hF39	hF28	hM19C	hT89	hT105	hT117	hT3	hF2	hM17D	hF43	hF27	hF3	hT25	hF34	hT123	hM1E	hF32	hF50	hM19B	hT81	hM8	hF24	hM1F	hT64	hT101	hT108	hF31	hT102	hM19A	hT48	hT1	hF44	hT82	hT98	hT60	hF23
Homologous DNA Pairing and Strand Exchange	-0.575327	-0.658532	-0.54924	-0.727725	-0.434056	-0.58645	-0.54337	-0.143074	-0.403583	-0.297489	-0.390176	-0.104811	-0.248765	-0.366877	-0.324077	0.0562126	-0.0119545	-0.241823	-0.127823	-0.261213	0.265259	0.329858	0.0590658	0.354311	0.191703	0.274101	0.00668596	0.266178	0.235258	0.0378602	0.449907	0.300281	0.131518	-0.0435094	-0.0839225	0.436098	0.0680531	0.351718	0.373581	0.478627	0.51435	0.45343	0.295715	0.58633
G2/M DNA damage checkpoint	-0.422743	-0.520311	-0.359913	-0.478685	-0.105313	-0.504971	-0.23676	-0.217634	-0.169053	-0.382748	-0.107131	-0.167224	-0.194669	-0.26697	0.0157224	-0.374816	-0.236939	-0.343222	-0.072575	-0.285487	-0.164263	0.22643	-0.129086	0.114446	-0.170212	0.121834	0.118656	0.318479	0.399286	0.0358492	0.444525	0.378709	0.154299	0.0824899	0.314579	-0.0222598	0.170328	0.391653	0.0770376	0.382736	0.331269	0.308101	0.347217	0.427196
DNA Damage Recognition in GG-NER	-0.557327	-0.242844	-0.222206	-0.0559333	-0.402768	-0.105354	-0.034577	-0.268672	-0.319712	-0.0320259	0.0317359	-0.278932	0.0714216	0.0283523	0.106005	-0.0369704	-0.281165	-0.184083	-0.0754503	-0.0342017	-0.133155	-0.168198	-0.180704	0.0643173	-0.141851	-0.330686	0.0894726	-0.0206189	0.00258417	0.076415	0.0790441	0.175749	0.197808	0.117397	0.131991	-0.232848	0.163489	-0.0100891	0.298825	0.236137	0.0305004	0.0957861	0.386072	0.221236
Formation of Senescence-Associated Heterochromatin Foci (SAHF)	-0.304244	-0.32172	-0.278935	-0.236018	-0.302927	-0.350175	0.058658	-0.55584	-0.0672858	-0.273791	-0.237589	-0.389986	-0.309169	0.0761734	0.0988418	-0.323675	-0.343721	-0.0790831	-0.0400749	0.264327	-0.370426	0.411359	-0.000671247	-0.254901	-0.504274	-0.103571	-0.341433	0.0311681	0.282845	0.367516	-0.123673	0.130616	-0.205203	0.291425	0.657172	-0.0192808	-0.267691	0.382649	0.11572	0.550178	0.005355	0.628427	0.670399	0.501985
Formation of TC-NER Pre-Incision Complex	-0.487965	-0.403526	-0.234208	-0.266184	-0.305074	0.000645745	-0.00871896	-0.360471	-0.44604	-0.137322	0.120448	-0.292106	-0.0668718	-0.0949222	0.0626923	-0.166183	-0.306569	0.127674	0.0143381	0.0111523	-0.0940554	-0.173433	0.17649	-0.187747	-0.0755511	-0.066124	-0.0729805	-0.0607293	-0.219796	0.130667	0.0787128	0.153338	-0.0926101	-0.022571	0.134147	-0.278613	0.307112	-0.0225188	0.368281	0.292989	0.282798	0.197251	0.345359	0.241063
G1/S DNA Damage Checkpoints	-0.58075	-0.59524	-0.397965	-0.13026	-0.413787	-0.516029	-0.363848	-0.308203	-0.194074	-0.14866	0.322739	-0.174668	-0.293597	-0.115068	-0.16675	-0.266143	-0.39721	0.160027	-0.369497	-0.0176656	0.0681657	-0.00340816	0.00954886	0.0395431	-0.0950858	-0.00531357	0.252241	-0.323731	-0.0909391	0.0916285	0.111309	0.22922	0.105714	0.434687	0.210682	0.435751	0.458999	-0.0216796	0.341518	0.14129	0.350515	0.384719	0.360452	0.384696
HDR through Single Strand Annealing (SSA)	-0.526229	-0.604736	-0.563982	-0.726356	-0.350816	-0.480167	-0.543842	-0.0900438	-0.289481	-0.371422	-0.349621	-0.138483	-0.202878	-0.348985	-0.165382	0.076056	-0.0629432	-0.0960677	-0.126239	-0.191457	0.0509839	0.287084	0.0103797	0.376527	0.0966289	0.227549	-0.0783129	0.379591	0.19318	-0.0531853	0.395638	0.271774	0.0245879	0.0268332	-0.180917	0.351974	0.0539387	0.273956	0.28671	0.37277	0.437393	0.422226	0.32508	0.496569
MMR	-0.747215	-0.541454	-0.697952	-0.499334	-0.523779	-0.496073	-0.576421	-0.203311	-0.0570053	-0.061049	-0.237006	-0.0826273	-0.253629	-0.451095	-0.411292	-0.184441	0.0250174	-0.481972	-0.370248	0.323341	-0.39742	-0.0388029	0.0408791	0.339847	0.0900521	-0.239802	0.0458511	0.222424	-0.0720346	0.116518	0.208207	0.230008	0.246436	0.224085	0.184171	0.396613	0.268542	0.367784	0.524334	0.21386	0.577914	0.425856	0.632661	0.614746
Recognition of DNA damage by PCNA-containing replication complex	-0.708253	-0.464716	-0.471003	-0.403354	-0.376323	-0.358218	-0.536615	-0.349181	-0.183258	0.108916	-0.351074	-0.0352905	-0.061832	-0.111814	0.024096	0.0348287	-0.168445	-0.0685795	-0.132784	0.26376	-0.114145	-0.147758	-0.23615	0.119004	-0.102829	-0.278038	-0.213228	0.336142	0.000937598	0.217746	0.0685853	0.0855673	0.244775	0.23213	0.11552	0.146437	0.121045	0.100376	0.524659	0.281427	0.403016	0.518079	0.411263	0.452616
E2F-enabled inhibition of pre-replication complex formation	-0.799949	-0.814943	-0.769202	-0.551889	-0.584996	-0.264757	-0.615996	-0.655477	-0.585281	-0.405826	-0.524843	-0.0105271	0.0419951	0.109535	-0.231698	-0.401569	0.245049	-0.0697419	0.200553	-0.399204	-0.102532	-0.23993	0.212629	-0.394047	0.312438	0.185779	0.0547474	0.0602362	-0.129281	0.335351	0.00480753	-0.0146323	0.28109	0.133401	0.640191	0.658461	0.536113	0.468244	0.47061	0.627501	0.555597	0.795374	0.603457	0.613482
DNA Replication Pre-Initiation	-0.719367	-0.662813	-0.608581	-0.371952	-0.530465	-0.601699	-0.454036	-0.414515	-0.378364	-0.163006	0.0952714	-0.210602	-0.11047	-0.0958523	-0.262447	-0.292793	-0.319455	0.0322213	-0.380752	-0.0115878	0.123502	-0.0374084	0.0711007	-0.0233442	-0.00569964	0.080514	0.302124	-0.25519	-0.171854	0.0884642	0.204568	0.250375	0.134868	0.526251	0.323268	0.476343	0.51522	0.180138	0.478373	0.395539	0.472154	0.470386	0.477108	0.47233
Conversion from APC/C:Cdc20 to APC/C:Cdh1 in late anaphase	-0.514977	-0.465127	-0.152412	-0.326067	-0.571676	-0.294902	-0.31137	-0.483854	-0.354103	-0.183962	-0.476858	-0.140965	-0.106432	-0.0488222	-0.151854	0.0898639	0.0769757	-0.0978373	-0.109145	0.19431	-0.109614	-0.144961	-0.0184938	-0.203639	0.157477	-0.143578	-0.130553	-0.13471	0.296381	0.440482	-0.100851	0.154936	0.273242	0.148672	0.0928353	-0.191301	0.341261	0.4039	0.169883	0.318759	0.493153	-0.136923	0.312135	0.37344
Chk1/Chk2(Cds1) mediated inactivation of Cyclin B:Cdk1 complex	-0.67922	-0.560671	-0.4715	-0.271391	-0.642671	-0.657952	-0.148782	0.0215172	-0.146921	-0.422494	0.350424	-0.321079	-0.303058	-0.389944	0.0116435	-0.433494	-0.216976	-0.200496	-0.0282367	0.0356031	-0.0566791	-0.533065	0.0105935	0.0652417	-0.0115857	0.0794411	0.538387	0.0221288	0.0749979	-0.166634	0.437902	-0.246415	0.300412	0.203183	0.00723596	0.210157	0.728568	0.197674	0.510363	-0.123974	0.10441	0.49277	0.62447	0.371398
Cyclin A/B1/B2 associated events during G2/M transition	-0.649641	-0.455569	-0.324574	-0.548208	-0.403994	-0.423812	-0.529719	-0.408198	-0.0397237	-0.158458	-0.275823	0.0645021	-0.343957	-0.333446	-0.183941	0.0577295	0.029824	-0.248188	0.284248	-0.0215179	-0.339063	-0.0447715	0.243449	-0.18991	-0.083571	0.423161	0.32622	0.137613	0.315831	-0.215484	0.136178	0.179462	0.423553	0.258273	0.032796	0.311098	0.23978	0.36164	0.502257	-0.00318689	0.203897	0.447907	0.627978	0.145268
Activation of ATR in response to replication stress	-0.752073	-0.761941	-0.70889	-0.622346	-0.548956	-0.54821	-0.548636	-0.327764	-0.475732	-0.258712	-0.42173	-0.178733	-0.0598631	-0.123094	-0.19457	-0.0926905	0.1238	-0.164852	-0.393922	-0.364515	0.25285	-0.0794126	0.0741764	0.0872233	0.137688	-0.0366227	0.162399	0.157737	-0.0168352	0.0132692	0.353073	0.15001	0.376175	0.356733	0.305223	0.458817	0.42482	0.468825	0.539533	0.506138	0.521191	0.606772	0.453598	0.640255
Fanconi Anemia Pathway	-0.596015	-0.47403	-0.379122	-0.500285	-0.306285	-0.263354	-0.443047	-0.226412	0.0674675	-0.148163	-0.30692	-0.191155	0.0298348	0.0626895	-0.0999112	-0.0939709	-0.00992163	0.0512542	-0.00789337	-0.219028	-0.176418	0.0469596	-0.10811	-0.119672	0.190096	0.290462	-0.0556133	-0.148041	-0.282762	-0.111634	-0.0499872	0.20413	0.297942	0.376779	0.29676	0.368905	0.0903221	0.243604	0.0189423	0.236835	0.349828	0.319183	-0.00378531	0.426179
Mitotic Spindle Checkpoint	-0.626025	-0.518803	-0.469937	-0.495468	-0.462872	-0.468087	-0.291152	-0.319784	-0.276347	-0.401575	-0.173419	-0.193277	-0.238888	0.00381089	-0.213192	-0.0862832	-0.0270694	-0.108212	-0.0569699	-0.129462	-0.15867	-0.127552	-0.0419796	-0.0733126	0.0222732	0.182551	0.33011	-0.00705181	0.204221	0.179543	-0.0136302	0.128968	0.180938	0.175365	0.193513	0.159269	0.322529	0.422008	0.366013	0.41189	0.258367	0.377903	0.438462	0.406579
Pyrimidine metabolism	-0.159517	-0.141975	-0.070139	-0.183595	-0.376225	-0.336778	-0.230427	-0.185257	-0.255295	-0.0809504	0.0299196	-0.202281	0.00939798	0.0345275	-0.0702137	0.215102	-0.098264	-0.0199747	0.0488789	-0.130329	0.0149081	-0.251475	-0.118265	-0.286346	0.302711	0.251669	0.0748853	-0.30913	0.0785037	-0.0159927	-0.256541	-0.0519303	0.268239	0.231475	-0.0332642	-0.0385633	-0.0631909	0.158655	-0.189696	0.256519	0.325865	-0.14536	0.0337832	0.327761
Cell cycle	-0.484746	-0.458244	-0.402603	-0.329169	-0.358883	-0.415409	-0.379181	-0.122286	-0.188403	-0.258108	-0.258411	-0.254997	-0.220343	-0.0476452	-0.0557894	0.000938084	-0.0679236	0.103901	-0.0767763	-0.107559	-0.18735	-0.131234	-0.0169077	-0.010433	0.0697639	0.113921	0.0168031	0.173861	-0.00756451	0.0775424	0.174342	0.00509132	0.0847218	0.161525	0.126936	0.223411	0.149168	0.242796	0.346696	0.278406	0.148477	0.364449	0.416081	0.324393
Homologous recombination	-0.346289	-0.518442	-0.59679	-0.505963	-0.0223638	-0.308574	-0.346168	-0.231436	-0.326796	-0.316799	-0.410516	-0.192638	-0.431605	-0.419232	-0.27757	-0.200268	-0.169618	0.00798151	0.308699	-0.245725	0.47093	0.315948	-0.246329	0.0208552	0.107878	0.024875	-0.134328	0.540342	0.357165	0.0861785	0.230043	0.255439	0.0821913	-0.28588	0.342377	0.321491	0.0774224	0.0492166	0.171753	0.512234	0.243259	0.0340667	-0.20982	0.519082
Replication Stress Score	-11.2379	-10.1856	-8.72915	-8.23018	-8.02423	-7.98033	-7.08401	-5.84989	-5.08899	-4.39364	-3.57058	-3.49588	-3.29338	-2.89868	-2.48969	-2.42257	-2.21751	-1.92107	-1.51167	-1.32646	-1.15719	-0.503774	-0.188383	-0.162034	0.488051	1.05212	1.29213	1.3867	1.45012	1.7321	2.83216	2.9707	3.5107	3.62874	3.81129	4.17196	4.70583	5.01055	6.29539	6.36667	6.60931	7.0604	7.54768	8.5466
