# Supplementary material for: Targeting DNA Damage Response and Replication Stress in Pancreatic Cancer
Source: Gastroenterology. 2021 Jan;160(1):362–377.e13. doi: 10.1053/j.gastro.2020.09.043 (PMC8167930; doi:10.1053/j.gastro.2020.09.043)
Supplement: Supplementary Table 20 [file mmc9.xlsx]

## Sheet: ATRi_Viability_data
Supplementary Table 20: Normalised Cell viability in response to increasing dose of DDR agent & Cell Cycle Checkpoint Inhibitors
ATRi - AZD6738
Concentrations[µM]:	hF23							hT108				hT1										hF39										hT30				hT82
100	-0.339429	-0.180508	0.252161	-0.498391	0.371437	-0.111273		1.70566	2.3476	0.86332		1.61168	3.04801	3.17754	2.7483	3.06276	3.82119	17.7115	6.11947	5.85404		0.26114	-0.850429	0.589289	0.617673	0.460438	-1.07811	-1.26144	3.30079	4.09218		0.763251	0.523249	-1.2865		-0.031497	-0.10799	0.139487
45.4545	0.504781	0.601236	0.123554	-0.0164323	3.0615	1.16194		8.61015	6.58943	6.88026		1.91216	1.05918	2.09545	1.86743	2.97181	1.93526	8.53305	11.089	6.85399		-0.784405	-1.32147	-0.255227	1.9155	-3.89195	-3.94112	-0.500046	-1.76393	-3.86755		13.7429	10.4477	13.7493		1.17118	-0.496882	1.71241
20.6612	0.373418	0.451501	0.0656812	0.503313	1.91891	0.743291		6.4715	17.3279	10.8375		2.27962	1.12351	3.08061	3.29861	3.19864	2.8965	7.1376	5.71509	6.89862		2.65969	-0.11431	-0.495673	0.851221	1.82434	-0.0962873	8.2988	8.99532	7.04777		22.7786	12.0174	26.9625		0.295044	0.0154271	0.231407
9.3914	0.95031	1.17629	0.873147	2.13136	1.9562	2.42364		9.9499	26.6734	25.9685		2.09633	2.52018	2.71051	1.33231	4.99758	3.81502	5.6785	5.61717	6.69516		7.0153	7.0557	3.45789	10.7017	2.64636	7.55548	26.713	19.4693	9.07611		23.4921	20.8132	16.4867		2.06145	5.95037	3.02757
4.2688	2.81327	2.0848	2.14451	4.97282	5.34642	3.75466		50.5487	30.643	28.2552		1.37641	2.35099	2.91935	1.91632	1.8595	2.22837	4.60093	5.88005	5.40948		15.2358	12.2825	14.952	21.9894	12.6014	16.6649	43.4287	41.6336	38.5525		41.2718	26.0219	27.2543		6.8085	9.39833	16.0513
1.9404	2.70763	2.15646	3.34974	6.17696	6.37841	4.88799		62.6748	49.5609	40.5843		1.79761	2.08487	4.87117	19.5827	5.28012	4.73883	7.58217	7.34191	10.4934		24.3264	13.325	21.3366	37.9638	32.9446	38.9349	63.7659	62.1942	64.5708		29.0446	33.7733	25.957		20.4268	28.9188	19.2948
0.882	3.98451	7.08209	4.58528	13.4251	17.512	17.007		40.4841	60.9351	46.7413		3.03479	3.2357	6.78245	38.3832	32.3704	32.7943	36.689	33.9615	36.8694		63.8029	36.5744	46.2139	78.8496	61.67	44.9442	115.252	92.2637	84.5677		52.9281	33.3387	30.7311		36.158	47.3272	43.0301
0.4009	14.6313	13.0531	8.19086	52.6269	47.8436	43.8616		62.1375	78.3413	105.615		32.446	21.692	27.3898	66.6576	90.6202	88.9305	83.6855	93.9783	100.546		111.438	70.0456	94.5425	121.26	103.031	121.016	98.0078	36.2977	45.629		39.7864	67.004	51.3973		82.8488	87.2642	76.2376
0.1822	41.8325	115.038	75.9656	91.1163	96.4386	97.9433		103.141	67.68	69.4197		95.8611	96.0047	117.901	86.1161	97.6173	94.3242	91.106	93.7558	96.0243		100.386	34.165	104.133	114.365	74.5366	81.9425	133.341	62.1905	77.0095		73.1532	78.7122	63.7672		84.6904	72.5158	90.8715
0.0828	85.6983	69.6951	94.3683	111.706	107.085	98.5427		113.492	85.8018	62.5285		100.45	122.176	82.5094	93.5702	91.1998	82.0443	76.4771	99.088	103.673		110.629	102.756	107.382	119.543	73.5594	118.864	119.593	114.353	55.6777		165.327	67.4515	135.82		123.778	94.1145	106.436
0.0377	114.743	112.558	116.124	101.572	100.408	91.4481		104.525	96.182	88.7748		130.255	104.977	129.889	94.8891	98.3079	110.691	96.7297	101.213	102.346		87.7745	68.6719	122.787	90.2176	87.7372	87.5139	58.5592	48.0901	111.846		92.334	109.329	78.1479		107.913	100.245	89.422
0.0171	92.6964	122.568	114.099	97.575	108.048	104.272		68.5977	81.0944	68.283		96.9414	115.436	110.044	100.283	92.0571	92.8715	98.6179	106.126	101.465		89.8982	102.805	72.0322	71.8774	70.0797	62.1007	88.5063	74.8961	33.1609		86.9307	77.9792	72.4851		118.86	91.2836	97.4994
0.0078	100.823	99.3738	99.8028	86.7614	101.726	90.8561		82.5841	87.9475	71.8084		97.0577	100.761	102.181	96.0181	107.74	96.2417	107.384	107.605	102.97		75.1511	79.1806	59.8454	104.224	95.8704	75.7274	85.1633	55.013	65.7257		71.2786	111.58	74.1911		118.961	91.747	81.6493

## Sheet: WEE1i_Viability_data
Supplementary Table 20: Normalised Cell viability in response to increasing dose of DDR agent & Cell Cycle Checkpoint Inhibitors
WEE1i - AZD1775
Concentrations[µM]:	hF23							hT108				hT1							hF39							hT30							hT82
100	0.0700695	0.0682336	-0.138303	-0.203128	-0.224238	0.427366		-1.70315	0.323401	1.37975		-0.0338016	0.108165	-0.0743635	-0.493108	0.102005	0.391103		2.22728	-0.213375	-2.01391	2.84535	-6.31835	3.473		2.41192	-1.8575	-0.554424	1.39509	-3.88306	2.48797		-1.28621	0.244229	1.04198	1.64288	-0.290867	-1.35201
45.4545	3.31132	3.11855	1.37997	12.0435	11.3369	15.4087		13.8698	11.4688	17.6777		3.81378	5.63714	3.7568	6.07283	5.58528	8.48813		-0.29132	-3.46563	1.18282	-12.674	2.43306	-10.0599		7.71956	7.94204	18.0064	10.7801	3.36521	1.7896		10.4743	8.66113	13.35	3.45287	6.09723	5.7382
20.6612	2.95332	3.79048	3.55549	15.1438	17.4467	16.2861		17.2131	17.5796	17.5816		2.6288	1.72002	1.42546	2.45292	3.35657	2.1315		-8.5272	-8.89354	-10.0763	-33.0444	-30.7896	-31.9961		15.644	13.6417	5.84971	3.22553	3.46077	2.18902		12.9992	13.276	13.2775	9.12823	5.78813	6.28524
9.3914	5.37301	4.54411	5.37577	12.9138	16.6752	21.8164		26.7183	25.9947	27.2246		2.33424	1.90351	2.70992	1.10615	1.77297	2.03656		-11.5437	-11.4131	-13.1006	-34.6239	-38.4321	-37.2957		6.76609	7.55006	7.43352	-4.03253	7.38385	0.0228703		20.1775	19.6309	20.5598	7.67141	14.1795	9.57276
4.2688	6.23772	3.96122	3.71797	20.7063	20.2443	15.0681		14.9679	28.283	28.0623		2.46365	1.21589	0.910711	1.5783	1.54169	0.773369		-8.68114	-13.0811	-8.94712	-38.1215	-36.2225	-33.0973		12.7465	10.9719	4.74262	0.885409	9.5304	9.03542		11.3036	21.3591	21.1924	13.3324	12.6181	9.21904
1.9404	5.81454	5.23074	4.56798	18.4301	19.2056	18.638		62.6237	64.6138	54.7581		3.43038	1.11159	1.58964	1.21421	2.29612	1.71995		-3.64393	-4.05217	-3.25129	-10.0212	-23.0912	-17.2918		26.5876	13.8535	6.65486	7.43531	10.8806	4.20324		47.2929	48.7958	41.3528	22.5157	19.5745	29.5496
0.882	6.62509	5.70531	6.58103	15.973	20.3702	22.0948		83.7263	59.0246	53.9098		5.77138	8.02739	3.88235	6.39526	7.20448	6.1862		27.3081	31.3261	19.3859	39.9362	28.3482	27.5308		51.8546	30.0201	27.7954	34.0466	50.6137	54.1545		63.2294	44.5749	40.7122	46.2437	52.668	51.0162
0.4009	7.62932	8.44353	9.1531	48.3596	47.3818	36.7829		121.388	95.3376	100.044		71.3117	59.0253	90.4154	61.1409	72.4599	87.8429		111.298	110.633	110.558	114.658	163.002	67.6724		80.4003	119.228	62.0037	88.7859	85.3603	70.2854		91.6711	71.9981	75.5525	79.324	88.8057	85.8066
0.1822	42.6075	42.2981	30.1446	50.9242	104.235	94.6565		119.552	72.3582	79.487		101.98	111.66	103.074	82.0905	96.9918	94.9462		127.812	122.442	104.042	163.167	111.907	70.2241		106.552	97.1549	151.789	66.159	67.0362	64.1791		90.2848	54.6443	60.0279	94.8645	104.331	82.2811
0.0828	116.199	103.91	120.834	89.8018	119.281	152.083		119.463	101.459	99.1196		89.8968	106.263	108.587	88.36	116.502	92.8765		155.361	142.104	146.272	117.752	108.717	78.3972		109.984	103.532	108.326	56.7348	51.0621	73.7331		90.2177	76.621	74.8543	109.042	102.739	108.061
0.0377	106.597	114.434	87.4085	97.2323	103.683	118.755		73.5995	114.937	101.859		110.337	114.617	103.597	111.442	91.1316	94.1804		84.664	154.62	86.8737	125.704	155.114	97.41		91.8049	90.8885	101.737	42.3608	65.5758	54.3848		55.5817	86.7995	76.9232	133.713	126.25	100.844
0.0171	100.474	113.214	91.7807	81.7376	114.505	120.173		130.841	106.211	107.501		105.356	94.6232	99.1526	100.941	105.275	117.879		119.54	117.412	79.2936	100.586	100.911	79.8513		102.304	104.555	66.3473	54.9533	103.483	80.6261		98.8098	80.2098	81.1842	129.25	121.561	132.38
0.0078	97.3296	101.503	98.4339	108.826	107.36	120.246		99.4947	88.2652	98.9149		89.9586	112.602	97.8739	94.6702	89.9365	123.981		109.963	88.534	93.3802	117.974	85.4656	84.6702		81.2267	99.9517	113.846	89.2245	93.03	101.369		75.1376	66.6571	74.6997	115.028	98.0612	118.236
